# Supplementary material for: Integrative microRNAome analysis of skeletal muscle of Colossoma macropomum (tambaqui), Piaractus mesopotamicus (pacu), and the hybrid tambacu, based on next-generation sequencing data
Source: BMC Genomics. 2021 Apr 6;22:237. doi: 10.1186/s12864-021-07513-5 (PMC8022549; doi:10.1186/s12864-021-07513-5)
Supplement: Supplementary file 2 — Additional file 2. GFF annotation. GFF file containing annotations of mature sequences over precursor sequences of D. rerio. [file 12864_2021_7513_MOESM2_ESM.txt]

##gff-version   3
# Generated by GMAP version 2017-10-12 using call:  gmap.avx2 -D ./ -d Drerio-preT -A -f 3 matureT.fa
dre-mir-457b	Drerio-preT	cDNA_match	11	32	100	+	.	ID=dre-miR-457b-5p.path1;Name=dre-miR-457b-5p;Target=dre-miR-457b-5p 1 22;Gap=M22
###
dre-mir-18b	Drerio-preT	cDNA_match	55	76	100	+	.	ID=dre-miR-18b-3p.path1;Name=dre-miR-18b-3p;Target=dre-miR-18b-3p 1 22;Gap=M22
###
dre-mir-190a	Drerio-preT	cDNA_match	46	67	100	+	.	ID=dre-miR-190a.path1;Name=dre-miR-190a;Target=dre-miR-190a 1 22;Gap=M22
###
dre-mir-30a	Drerio-preT	cDNA_match	14	35	100	+	.	ID=dre-miR-30a-5p.path1;Name=dre-miR-30a-5p;Target=dre-miR-30a-5p 1 22;Gap=M22
###
dre-mir-205	Drerio-preT	cDNA_match	57	78	100	+	.	ID=dre-miR-205-3p.path1;Name=dre-miR-205-3p;Target=dre-miR-205-3p 1 22;Gap=M22
###
dre-mir-499	Drerio-preT	cDNA_match	17	38	100	+	.	ID=dre-miR-499-5p.path1;Name=dre-miR-499-5p;Target=dre-miR-499-5p 1 22;Gap=M22
###
dre-mir-10a	Drerio-preT	cDNA_match	18	39	100	+	.	ID=dre-miR-10a-5p.path1;Name=dre-miR-10a-5p;Target=dre-miR-10a-5p 1 22;Gap=M22
###
dre-mir-210	Drerio-preT	cDNA_match	8	29	100	+	.	ID=dre-miR-210-5p.path1;Name=dre-miR-210-5p;Target=dre-miR-210-5p 1 22;Gap=M22
###
dre-mir-727	Drerio-preT	cDNA_match	14	35	100	+	.	ID=dre-miR-727-5p.path1;Name=dre-miR-727-5p;Target=dre-miR-727-5p 1 22;Gap=M22
###
dre-mir-27d	Drerio-preT	cDNA_match	57	78	100	+	.	ID=dre-miR-27d.path1;Name=dre-miR-27d;Target=dre-miR-27d 1 22;Gap=M22
###
dre-mir-722	Drerio-preT	cDNA_match	56	79	100	+	.	ID=dre-miR-722.path1;Name=dre-miR-722;Target=dre-miR-722 1 24;Gap=M24
###
dre-mir-138	Drerio-preT	cDNA_match	58	78	100	+	.	ID=dre-miR-138-3p.path1;Name=dre-miR-138-3p;Target=dre-miR-138-3p 1 21;Gap=M21
###
dre-mir-430a-11	Drerio-preT	cDNA_match	13	33	100	+	.	ID=dre-miR-430a-15-5p.path1;Name=dre-miR-430a-15-5p;Target=dre-miR-430a-15-5p 1 21;Gap=M21
###
dre-mir-430a-12	Drerio-preT	cDNA_match	13	33	100	+	.	ID=dre-miR-430a-15-5p.path2;Name=dre-miR-430a-15-5p;Target=dre-miR-430a-15-5p 1 21;Gap=M21
###
dre-mir-430a-13	Drerio-preT	cDNA_match	13	33	100	+	.	ID=dre-miR-430a-15-5p.path3;Name=dre-miR-430a-15-5p;Target=dre-miR-430a-15-5p 1 21;Gap=M21
###
dre-mir-430a-14	Drerio-preT	cDNA_match	13	33	100	+	.	ID=dre-miR-430a-15-5p.path4;Name=dre-miR-430a-15-5p;Target=dre-miR-430a-15-5p 1 21;Gap=M21
###
dre-mir-430a-15	Drerio-preT	cDNA_match	13	33	100	+	.	ID=dre-miR-430a-15-5p.path5;Name=dre-miR-430a-15-5p;Target=dre-miR-430a-15-5p 1 21;Gap=M21
###
dre-mir-146b	Drerio-preT	cDNA_match	12	33	100	+	.	ID=dre-miR-146b.path1;Name=dre-miR-146b;Target=dre-miR-146b 1 22;Gap=M22
###
dre-mir-7148	Drerio-preT	cDNA_match	54	73	100	+	.	ID=dre-miR-7148-3p.path1;Name=dre-miR-7148-3p;Target=dre-miR-7148-3p 1 20;Gap=M20
###
dre-mir-430a-11	Drerio-preT	cDNA_match	13	33	100	+	.	ID=dre-miR-430a-13-5p.path1;Name=dre-miR-430a-13-5p;Target=dre-miR-430a-13-5p 1 21;Gap=M21
###
dre-mir-430a-12	Drerio-preT	cDNA_match	13	33	100	+	.	ID=dre-miR-430a-13-5p.path2;Name=dre-miR-430a-13-5p;Target=dre-miR-430a-13-5p 1 21;Gap=M21
###
dre-mir-430a-13	Drerio-preT	cDNA_match	13	33	100	+	.	ID=dre-miR-430a-13-5p.path3;Name=dre-miR-430a-13-5p;Target=dre-miR-430a-13-5p 1 21;Gap=M21
###
dre-mir-430a-14	Drerio-preT	cDNA_match	13	33	100	+	.	ID=dre-miR-430a-13-5p.path4;Name=dre-miR-430a-13-5p;Target=dre-miR-430a-13-5p 1 21;Gap=M21
###
dre-mir-430a-15	Drerio-preT	cDNA_match	13	33	100	+	.	ID=dre-miR-430a-13-5p.path5;Name=dre-miR-430a-13-5p;Target=dre-miR-430a-13-5p 1 21;Gap=M21
###
dre-mir-20b	Drerio-preT	cDNA_match	20	42	100	+	.	ID=dre-miR-20b-5p.path1;Name=dre-miR-20b-5p;Target=dre-miR-20b-5p 1 23;Gap=M23
###
dre-mir-430c-1	Drerio-preT	cDNA_match	9	29	100	+	.	ID=dre-miR-430c-5p.path1;Name=dre-miR-430c-5p;Target=dre-miR-430c-5p 1 21;Gap=M21
###
dre-mir-430c-10	Drerio-preT	cDNA_match	9	29	100	+	.	ID=dre-miR-430c-5p.path2;Name=dre-miR-430c-5p;Target=dre-miR-430c-5p 1 21;Gap=M21
###
dre-mir-430c-11	Drerio-preT	cDNA_match	9	29	100	+	.	ID=dre-miR-430c-5p.path3;Name=dre-miR-430c-5p;Target=dre-miR-430c-5p 1 21;Gap=M21
###
dre-mir-430c-12	Drerio-preT	cDNA_match	9	29	100	+	.	ID=dre-miR-430c-5p.path4;Name=dre-miR-430c-5p;Target=dre-miR-430c-5p 1 21;Gap=M21
###
dre-mir-430c-13	Drerio-preT	cDNA_match	9	29	100	+	.	ID=dre-miR-430c-5p.path5;Name=dre-miR-430c-5p;Target=dre-miR-430c-5p 1 21;Gap=M21
###
dre-mir-183	Drerio-preT	cDNA_match	56	76	100	+	.	ID=dre-miR-183-3p.path1;Name=dre-miR-183-3p;Target=dre-miR-183-3p 1 21;Gap=M21
###
dre-mir-740	Drerio-preT	cDNA_match	13	34	100	+	.	ID=dre-miR-740.path1;Name=dre-miR-740;Target=dre-miR-740 1 22;Gap=M22
###
dre-mir-430b-1	Drerio-preT	cDNA_match	11	33	100	+	.	ID=dre-miR-430b-5p.path1;Name=dre-miR-430b-5p;Target=dre-miR-430b-5p 1 23;Gap=M23
###
dre-mir-430b-10	Drerio-preT	cDNA_match	11	33	100	+	.	ID=dre-miR-430b-5p.path2;Name=dre-miR-430b-5p;Target=dre-miR-430b-5p 1 23;Gap=M23
###
dre-mir-430b-11	Drerio-preT	cDNA_match	11	33	100	+	.	ID=dre-miR-430b-5p.path3;Name=dre-miR-430b-5p;Target=dre-miR-430b-5p 1 23;Gap=M23
###
dre-mir-430b-12	Drerio-preT	cDNA_match	11	33	100	+	.	ID=dre-miR-430b-5p.path4;Name=dre-miR-430b-5p;Target=dre-miR-430b-5p 1 23;Gap=M23
###
dre-mir-430b-13	Drerio-preT	cDNA_match	11	33	100	+	.	ID=dre-miR-430b-5p.path5;Name=dre-miR-430b-5p;Target=dre-miR-430b-5p 1 23;Gap=M23
###
dre-mir-25	Drerio-preT	cDNA_match	13	35	100	+	.	ID=dre-miR-25-5p.path1;Name=dre-miR-25-5p;Target=dre-miR-25-5p 1 23;Gap=M23
###
dre-mir-124-2	Drerio-preT	cDNA_match	13	34	100	+	.	ID=dre-miR-124-5p.path1;Name=dre-miR-124-5p;Target=dre-miR-124-5p 1 22;Gap=M22
###
dre-mir-124-3	Drerio-preT	cDNA_match	31	52	100	+	.	ID=dre-miR-124-5p.path2;Name=dre-miR-124-5p;Target=dre-miR-124-5p 1 22;Gap=M22
###
dre-mir-124-5	Drerio-preT	cDNA_match	39	60	100	+	.	ID=dre-miR-124-5p.path3;Name=dre-miR-124-5p;Target=dre-miR-124-5p 1 22;Gap=M22
###
dre-mir-1-1	Drerio-preT	cDNA_match	62	83	100	+	.	ID=dre-miR-1.path1;Name=dre-miR-1;Target=dre-miR-1 1 22;Gap=M22
###
dre-mir-1-2	Drerio-preT	cDNA_match	54	75	100	+	.	ID=dre-miR-1.path2;Name=dre-miR-1;Target=dre-miR-1 1 22;Gap=M22
###
dre-mir-125a-1	Drerio-preT	cDNA_match	14	35	100	+	.	ID=dre-miR-125a.path1;Name=dre-miR-125a;Target=dre-miR-125a 1 22;Gap=M22
###
dre-mir-125a-2	Drerio-preT	cDNA_match	29	50	100	+	.	ID=dre-miR-125a.path2;Name=dre-miR-125a;Target=dre-miR-125a 1 22;Gap=M22
###
dre-mir-2197	Drerio-preT	cDNA_match	23	42	100	+	.	ID=dre-miR-2197.path1;Name=dre-miR-2197;Target=dre-miR-2197 1 20;Gap=M20
###
dre-mir-204-1	Drerio-preT	cDNA_match	18	39	100	+	.	ID=dre-miR-204-5p.path1;Name=dre-miR-204-5p;Target=dre-miR-204-5p 1 22;Gap=M22
###
dre-mir-204-2	Drerio-preT	cDNA_match	37	58	100	+	.	ID=dre-miR-204-5p.path2;Name=dre-miR-204-5p;Target=dre-miR-204-5p 1 22;Gap=M22
###
dre-mir-22a	Drerio-preT	cDNA_match	55	76	100	+	.	ID=dre-miR-22a-3p.path1;Name=dre-miR-22a-3p;Target=dre-miR-22a-3p 1 22;Gap=M22
###
dre-mir-96	Drerio-preT	cDNA_match	24	46	100	+	.	ID=dre-miR-96-5p.path1;Name=dre-miR-96-5p;Target=dre-miR-96-5p 1 23;Gap=M23
###
dre-mir-133a-1	Drerio-preT	cDNA_match	62	83	100	+	.	ID=dre-miR-133a-3p.path1;Name=dre-miR-133a-3p;Target=dre-miR-133a-3p 1 22;Gap=M22
###
dre-mir-133a-2	Drerio-preT	cDNA_match	51	72	100	+	.	ID=dre-miR-133a-3p.path2;Name=dre-miR-133a-3p;Target=dre-miR-133a-3p 1 22;Gap=M22
###
dre-mir-133b	Drerio-preT	cDNA_match	53	73	100	+	.	ID=dre-miR-133a-3p.path3;Name=dre-miR-133a-3p;Target=dre-miR-133a-3p 1 21;Gap=M21
###
dre-mir-128-1	Drerio-preT	cDNA_match	22	44	100	+	.	ID=dre-miR-128-5p.path1;Name=dre-miR-128-5p;Target=dre-miR-128-5p 1 23;Gap=M23
###
dre-mir-27b	Drerio-preT	cDNA_match	57	78	100	+	.	ID=dre-miR-27b-3p.path1;Name=dre-miR-27b-3p;Target=dre-miR-27b-3p 1 22;Gap=M22
###
dre-mir-365-1	Drerio-preT	cDNA_match	55	76	100	+	.	ID=dre-miR-365.path1;Name=dre-miR-365;Target=dre-miR-365 1 22;Gap=M22
###
dre-mir-365-2	Drerio-preT	cDNA_match	58	79	100	+	.	ID=dre-miR-365.path2;Name=dre-miR-365;Target=dre-miR-365 1 22;Gap=M22
###
dre-mir-365-3	Drerio-preT	cDNA_match	59	80	100	+	.	ID=dre-miR-365.path3;Name=dre-miR-365;Target=dre-miR-365 1 22;Gap=M22
###
dre-mir-16b	Drerio-preT	cDNA_match	39	60	100	+	.	ID=dre-miR-16b.path1;Name=dre-miR-16b;Target=dre-miR-16b 1 22;Gap=M22
###
dre-mir-16a	Drerio-preT	cDNA_match	13	32	100	+	.	ID=dre-miR-16b.path2;Name=dre-miR-16b;Target=dre-miR-16b 1 20;Gap=M20
###
dre-mir-18b	Drerio-preT	cDNA_match	13	34	100	+	.	ID=dre-miR-18b-5p.path1;Name=dre-miR-18b-5p;Target=dre-miR-18b-5p 1 22;Gap=M22
###
dre-mir-725-1	Drerio-preT	cDNA_match	14	35	100	+	.	ID=dre-miR-725-5p.path1;Name=dre-miR-725-5p;Target=dre-miR-725-5p 1 22;Gap=M22
###
dre-mir-725-2	Drerio-preT	cDNA_match	14	35	100	+	.	ID=dre-miR-725-5p.path2;Name=dre-miR-725-5p;Target=dre-miR-725-5p 1 22;Gap=M22
###
dre-mir-140	Drerio-preT	cDNA_match	62	84	100	+	.	ID=dre-miR-140-3p.path1;Name=dre-miR-140-3p;Target=dre-miR-140-3p 1 23;Gap=M23
###
dre-mir-25	Drerio-preT	cDNA_match	51	72	100	+	.	ID=dre-miR-25-3p.path1;Name=dre-miR-25-3p;Target=dre-miR-25-3p 1 22;Gap=M22
###
dre-mir-2193	Drerio-preT	cDNA_match	23	46	100	+	.	ID=dre-miR-2193.path1;Name=dre-miR-2193;Target=dre-miR-2193 1 24;Gap=M24
###
dre-mir-30e-2	Drerio-preT	cDNA_match	51	72	100	+	.	ID=dre-miR-30e-3p.path1;Name=dre-miR-30e-3p;Target=dre-miR-30e-3p 1 22;Gap=M22
###
dre-mir-456	Drerio-preT	cDNA_match	54	75	100	+	.	ID=dre-miR-456.path1;Name=dre-miR-456;Target=dre-miR-456 1 22;Gap=M22
###
dre-mir-219-1	Drerio-preT	cDNA_match	15	36	100	+	.	ID=dre-miR-219-5p.path1;Name=dre-miR-219-5p;Target=dre-miR-219-5p 1 22;Gap=M22
###
dre-mir-219-2	Drerio-preT	cDNA_match	1	22	100	+	.	ID=dre-miR-219-5p.path2;Name=dre-miR-219-5p;Target=dre-miR-219-5p 1 22;Gap=M22
###
dre-mir-219-3	Drerio-preT	cDNA_match	49	70	100	+	.	ID=dre-miR-219-5p.path3;Name=dre-miR-219-5p;Target=dre-miR-219-5p 1 22;Gap=M22
###
dre-let-7j	Drerio-preT	cDNA_match	4	25	100	+	.	ID=dre-let-7j.path1;Name=dre-let-7j;Target=dre-let-7j 1 22;Gap=M22
###
dre-mir-27b	Drerio-preT	cDNA_match	18	40	100	+	.	ID=dre-miR-27b-5p.path1;Name=dre-miR-27b-5p;Target=dre-miR-27b-5p 1 23;Gap=M23
###
dre-mir-338-1	Drerio-preT	cDNA_match	52	73	100	+	.	ID=dre-miR-338.path1;Name=dre-miR-338;Target=dre-miR-338 1 22;Gap=M22
###
dre-mir-338-2	Drerio-preT	cDNA_match	71	92	100	+	.	ID=dre-miR-338.path2;Name=dre-miR-338;Target=dre-miR-338 1 22;Gap=M22
###
dre-mir-204-2	Drerio-preT	cDNA_match	74	94	100	+	.	ID=dre-miR-204-2-3p.path1;Name=dre-miR-204-2-3p;Target=dre-miR-204-2-3p 1 21;Gap=M21
###
dre-mir-181c	Drerio-preT	cDNA_match	12	33	100	+	.	ID=dre-miR-181c-5p.path1;Name=dre-miR-181c-5p;Target=dre-miR-181c-5p 1 22;Gap=M22
###
dre-mir-181b-1	Drerio-preT	cDNA_match	38	58	100	+	.	ID=dre-miR-181c-5p.path2;Name=dre-miR-181c-5p;Target=dre-miR-181c-5p 2 22;Gap=M21
###
dre-mir-181b-2	Drerio-preT	cDNA_match	17	37	100	+	.	ID=dre-miR-181c-5p.path3;Name=dre-miR-181c-5p;Target=dre-miR-181c-5p 2 22;Gap=M21
###
dre-let-7c-1	Drerio-preT	cDNA_match	68	89	100	+	.	ID=dre-let-7d-3p.path1;Name=dre-let-7d-3p;Target=dre-let-7d-3p 1 22;Gap=M22
###
dre-let-7c-2	Drerio-preT	cDNA_match	60	81	100	+	.	ID=dre-let-7d-3p.path2;Name=dre-let-7d-3p;Target=dre-let-7d-3p 1 22;Gap=M22
###
dre-let-7d-1	Drerio-preT	cDNA_match	63	84	100	+	.	ID=dre-let-7d-3p.path3;Name=dre-let-7d-3p;Target=dre-let-7d-3p 1 22;Gap=M22
###
dre-let-7d-2	Drerio-preT	cDNA_match	59	80	100	+	.	ID=dre-let-7d-3p.path4;Name=dre-let-7d-3p;Target=dre-let-7d-3p 1 22;Gap=M22
###
dre-mir-193b	Drerio-preT	cDNA_match	14	34	100	+	.	ID=dre-miR-193b-5p.path1;Name=dre-miR-193b-5p;Target=dre-miR-193b-5p 1 21;Gap=M21
###
dre-mir-125b-3	Drerio-preT	cDNA_match	72	93	100	+	.	ID=dre-miR-125b-3-3p.path1;Name=dre-miR-125b-3-3p;Target=dre-miR-125b-3-3p 1 22;Gap=M22
###
dre-mir-23a-3	Drerio-preT	cDNA_match	11	31	100	+	.	ID=dre-miR-23a-3-5p.path1;Name=dre-miR-23a-3-5p;Target=dre-miR-23a-3-5p 1 21;Gap=M21
###
dre-mir-135c-1	Drerio-preT	cDNA_match	11	32	100	+	.	ID=dre-miR-135c.path1;Name=dre-miR-135c;Target=dre-miR-135c 1 22;Gap=M22
###
dre-mir-135c-2	Drerio-preT	cDNA_match	36	57	100	+	.	ID=dre-miR-135c.path2;Name=dre-miR-135c;Target=dre-miR-135c 1 22;Gap=M22
###
dre-mir-2185-1	Drerio-preT	cDNA_match	23	43	100	+	.	ID=dre-miR-2185-5p.path1;Name=dre-miR-2185-5p;Target=dre-miR-2185-5p 1 21;Gap=M21
###
dre-mir-2185-2	Drerio-preT	cDNA_match	23	43	100	+	.	ID=dre-miR-2185-5p.path2;Name=dre-miR-2185-5p;Target=dre-miR-2185-5p 1 21;Gap=M21
###
dre-mir-2185-3	Drerio-preT	cDNA_match	23	43	100	+	.	ID=dre-miR-2185-5p.path3;Name=dre-miR-2185-5p;Target=dre-miR-2185-5p 1 21;Gap=M21
###
dre-mir-126a	Drerio-preT	cDNA_match	26	46	100	+	.	ID=dre-miR-126a-5p.path1;Name=dre-miR-126a-5p;Target=dre-miR-126a-5p 1 21;Gap=M21
###
dre-mir-126b	Drerio-preT	cDNA_match	23	43	100	+	.	ID=dre-miR-126a-5p.path2;Name=dre-miR-126a-5p;Target=dre-miR-126a-5p 1 21;Gap=M21
###
dre-mir-723	Drerio-preT	cDNA_match	15	38	100	+	.	ID=dre-miR-723-5p.path1;Name=dre-miR-723-5p;Target=dre-miR-723-5p 1 24;Gap=M24
###
dre-mir-459	Drerio-preT	cDNA_match	52	73	100	+	.	ID=dre-miR-459-3p.path1;Name=dre-miR-459-3p;Target=dre-miR-459-3p 1 22;Gap=M22
###
dre-mir-203b	Drerio-preT	cDNA_match	14	35	100	+	.	ID=dre-miR-203b-5p.path1;Name=dre-miR-203b-5p;Target=dre-miR-203b-5p 1 22;Gap=M22
###
dre-mir-10c	Drerio-preT	cDNA_match	58	78	100	+	.	ID=dre-miR-10c-3p.path1;Name=dre-miR-10c-3p;Target=dre-miR-10c-3p 1 21;Gap=M21
###
dre-mir-19c	Drerio-preT	cDNA_match	26	47	100	+	.	ID=dre-miR-19c-5p.path1;Name=dre-miR-19c-5p;Target=dre-miR-19c-5p 1 22;Gap=M22
###
dre-mir-9-1	Drerio-preT	cDNA_match	15	37	100	+	.	ID=dre-miR-9-5p.path1;Name=dre-miR-9-5p;Target=dre-miR-9-5p 1 23;Gap=M23
###
dre-mir-9-2	Drerio-preT	cDNA_match	42	64	100	+	.	ID=dre-miR-9-5p.path2;Name=dre-miR-9-5p;Target=dre-miR-9-5p 1 23;Gap=M23
###
dre-mir-9-3	Drerio-preT	cDNA_match	19	41	100	+	.	ID=dre-miR-9-5p.path3;Name=dre-miR-9-5p;Target=dre-miR-9-5p 1 23;Gap=M23
###
dre-mir-9-4	Drerio-preT	cDNA_match	15	37	100	+	.	ID=dre-miR-9-5p.path4;Name=dre-miR-9-5p;Target=dre-miR-9-5p 1 23;Gap=M23
###
dre-mir-9-5	Drerio-preT	cDNA_match	16	38	100	+	.	ID=dre-miR-9-5p.path5;Name=dre-miR-9-5p;Target=dre-miR-9-5p 1 23;Gap=M23
###
dre-mir-218b	Drerio-preT	cDNA_match	11	32	100	+	.	ID=dre-miR-218b.path1;Name=dre-miR-218b;Target=dre-miR-218b 1 22;Gap=M22
###
dre-mir-218a-1	Drerio-preT	cDNA_match	11	30	100	+	.	ID=dre-miR-218b.path2;Name=dre-miR-218b;Target=dre-miR-218b 1 20;Gap=M20
###
dre-mir-218a-2	Drerio-preT	cDNA_match	14	33	100	+	.	ID=dre-miR-218b.path3;Name=dre-miR-218b;Target=dre-miR-218b 1 20;Gap=M20
###
dre-mir-430a-11	Drerio-preT	cDNA_match	13	33	100	+	.	ID=dre-miR-430a-4-5p.path1;Name=dre-miR-430a-4-5p;Target=dre-miR-430a-4-5p 1 21;Gap=M21
###
dre-mir-430a-12	Drerio-preT	cDNA_match	13	33	100	+	.	ID=dre-miR-430a-4-5p.path2;Name=dre-miR-430a-4-5p;Target=dre-miR-430a-4-5p 1 21;Gap=M21
###
dre-mir-430a-13	Drerio-preT	cDNA_match	13	33	100	+	.	ID=dre-miR-430a-4-5p.path3;Name=dre-miR-430a-4-5p;Target=dre-miR-430a-4-5p 1 21;Gap=M21
###
dre-mir-430a-14	Drerio-preT	cDNA_match	13	33	100	+	.	ID=dre-miR-430a-4-5p.path4;Name=dre-miR-430a-4-5p;Target=dre-miR-430a-4-5p 1 21;Gap=M21
###
dre-mir-430a-15	Drerio-preT	cDNA_match	13	33	100	+	.	ID=dre-miR-430a-4-5p.path5;Name=dre-miR-430a-4-5p;Target=dre-miR-430a-4-5p 1 21;Gap=M21
###
dre-mir-7147	Drerio-preT	cDNA_match	14	34	100	+	.	ID=dre-miR-7147.path1;Name=dre-miR-7147;Target=dre-miR-7147 1 21;Gap=M21
###
dre-mir-2189	Drerio-preT	cDNA_match	67	88	100	+	.	ID=dre-miR-2189.path1;Name=dre-miR-2189;Target=dre-miR-2189 1 22;Gap=M22
###
dre-mir-101a	Drerio-preT	cDNA_match	50	71	100	+	.	ID=dre-miR-101a.path1;Name=dre-miR-101a;Target=dre-miR-101a 1 22;Gap=M22
###
dre-mir-187-1	Drerio-preT	cDNA_match	61	80	100	+	.	ID=dre-miR-187.path1;Name=dre-miR-187;Target=dre-miR-187 1 20;Gap=M20
###
dre-mir-187-2	Drerio-preT	cDNA_match	61	80	100	+	.	ID=dre-miR-187.path2;Name=dre-miR-187;Target=dre-miR-187 1 20;Gap=M20
###
dre-mir-455-1	Drerio-preT	cDNA_match	16	37	100	+	.	ID=dre-miR-455-5p.path1;Name=dre-miR-455-5p;Target=dre-miR-455-5p 1 22;Gap=M22
###
dre-mir-455-2	Drerio-preT	cDNA_match	24	43	100	+	.	ID=dre-miR-455-5p.path2;Name=dre-miR-455-5p;Target=dre-miR-455-5p 1 20;Gap=M20
###
dre-mir-214	Drerio-preT	cDNA_match	62	82	100	+	.	ID=dre-miR-214.path1;Name=dre-miR-214;Target=dre-miR-214 1 21;Gap=M21
###
dre-mir-429a	Drerio-preT	cDNA_match	51	72	100	+	.	ID=dre-miR-429a.path1;Name=dre-miR-429a;Target=dre-miR-429a 1 22;Gap=M22
###
dre-mir-723	Drerio-preT	cDNA_match	53	75	100	+	.	ID=dre-miR-723-3p.path1;Name=dre-miR-723-3p;Target=dre-miR-723-3p 1 23;Gap=M23
###
dre-mir-216a	Drerio-preT	cDNA_match	15	36	100	+	.	ID=dre-miR-216a.path1;Name=dre-miR-216a;Target=dre-miR-216a 1 22;Gap=M22
###
dre-mir-103	Drerio-preT	cDNA_match	53	75	100	+	.	ID=dre-miR-103.path1;Name=dre-miR-103;Target=dre-miR-103 1 23;Gap=M23
###
dre-mir-107a	Drerio-preT	cDNA_match	51	71	100	+	.	ID=dre-miR-103.path2;Name=dre-miR-103;Target=dre-miR-103 1 21;Gap=M21
###
dre-mir-96	Drerio-preT	cDNA_match	66	87	100	+	.	ID=dre-miR-96-3p.path1;Name=dre-miR-96-3p;Target=dre-miR-96-3p 1 22;Gap=M22
###
dre-mir-27c-1	Drerio-preT	cDNA_match	56	76	100	+	.	ID=dre-miR-27c-3p.path1;Name=dre-miR-27c-3p;Target=dre-miR-27c-3p 1 21;Gap=M21
###
dre-mir-27c-2	Drerio-preT	cDNA_match	56	76	100	+	.	ID=dre-miR-27c-3p.path2;Name=dre-miR-27c-3p;Target=dre-miR-27c-3p 1 21;Gap=M21
###
dre-mir-499	Drerio-preT	cDNA_match	54	75	100	+	.	ID=dre-miR-499-3p.path1;Name=dre-miR-499-3p;Target=dre-miR-499-3p 1 22;Gap=M22
###
dre-mir-130b	Drerio-preT	cDNA_match	53	74	100	+	.	ID=dre-miR-130b.path1;Name=dre-miR-130b;Target=dre-miR-130b 1 22;Gap=M22
###
dre-mir-10b-1	Drerio-preT	cDNA_match	10	32	100	+	.	ID=dre-miR-10b-5p.path1;Name=dre-miR-10b-5p;Target=dre-miR-10b-5p 1 23;Gap=M23
###
dre-mir-10b-2	Drerio-preT	cDNA_match	16	38	100	+	.	ID=dre-miR-10b-5p.path2;Name=dre-miR-10b-5p;Target=dre-miR-10b-5p 1 23;Gap=M23
###
dre-mir-10d	Drerio-preT	cDNA_match	28	50	95	+	.	ID=dre-miR-10b-5p.path3;Name=dre-miR-10b-5p;Target=dre-miR-10b-5p 1 23;Gap=M23
###
dre-let-7i	Drerio-preT	cDNA_match	11	32	100	+	.	ID=dre-let-7i.path1;Name=dre-let-7i;Target=dre-let-7i 1 22;Gap=M22
###
dre-mir-489	Drerio-preT	cDNA_match	60	82	100	+	.	ID=dre-miR-489.path1;Name=dre-miR-489;Target=dre-miR-489 1 23;Gap=M23
###
dre-mir-135a	Drerio-preT	cDNA_match	16	38	100	+	.	ID=dre-miR-135a.path1;Name=dre-miR-135a;Target=dre-miR-135a 1 23;Gap=M23
###
dre-mir-135b	Drerio-preT	cDNA_match	13	35	95	+	.	ID=dre-miR-135a.path2;Name=dre-miR-135a;Target=dre-miR-135a 1 23;Gap=M23
###
dre-mir-734	Drerio-preT	cDNA_match	59	81	100	+	.	ID=dre-miR-734.path1;Name=dre-miR-734;Target=dre-miR-734 1 23;Gap=M23
###
dre-mir-457b	Drerio-preT	cDNA_match	48	69	100	+	.	ID=dre-miR-457b-3p.path1;Name=dre-miR-457b-3p;Target=dre-miR-457b-3p 1 22;Gap=M22
###
dre-mir-206-1	Drerio-preT	cDNA_match	59	80	100	+	.	ID=dre-miR-206-3p.path1;Name=dre-miR-206-3p;Target=dre-miR-206-3p 1 22;Gap=M22
###
dre-mir-206-2	Drerio-preT	cDNA_match	64	85	100	+	.	ID=dre-miR-206-3p.path2;Name=dre-miR-206-3p;Target=dre-miR-206-3p 1 22;Gap=M22
###
dre-mir-34b	Drerio-preT	cDNA_match	13	35	100	+	.	ID=dre-miR-34b.path1;Name=dre-miR-34b;Target=dre-miR-34b 1 23;Gap=M23
###
dre-mir-23a-2	Drerio-preT	cDNA_match	19	39	100	+	.	ID=dre-miR-23a-5p.path1;Name=dre-miR-23a-5p;Target=dre-miR-23a-5p 1 21;Gap=M21
###
dre-mir-23a-4	Drerio-preT	cDNA_match	19	39	100	+	.	ID=dre-miR-23a-5p.path2;Name=dre-miR-23a-5p;Target=dre-miR-23a-5p 1 21;Gap=M21
###
dre-mir-3906	Drerio-preT	cDNA_match	65	87	100	+	.	ID=dre-miR-3906.path1;Name=dre-miR-3906;Target=dre-miR-3906 1 23;Gap=M23
###
dre-mir-20a	Drerio-preT	cDNA_match	51	73	100	+	.	ID=dre-miR-20a-5p.path1;Name=dre-miR-20a-5p;Target=dre-miR-20a-5p 1 23;Gap=M23
###
dre-let-7a-1	Drerio-preT	cDNA_match	11	32	100	+	.	ID=dre-let-7a.path1;Name=dre-let-7a;Target=dre-let-7a 1 22;Gap=M22
###
dre-let-7a-2	Drerio-preT	cDNA_match	11	32	100	+	.	ID=dre-let-7a.path2;Name=dre-let-7a;Target=dre-let-7a 1 22;Gap=M22
###
dre-let-7a-3	Drerio-preT	cDNA_match	18	39	100	+	.	ID=dre-let-7a.path3;Name=dre-let-7a;Target=dre-let-7a 1 22;Gap=M22
###
dre-let-7a-4	Drerio-preT	cDNA_match	15	36	100	+	.	ID=dre-let-7a.path4;Name=dre-let-7a;Target=dre-let-7a 1 22;Gap=M22
###
dre-let-7a-5	Drerio-preT	cDNA_match	28	49	100	+	.	ID=dre-let-7a.path5;Name=dre-let-7a;Target=dre-let-7a 1 22;Gap=M22
###
dre-mir-130c-1	Drerio-preT	cDNA_match	43	64	100	+	.	ID=dre-miR-130c-5p.path1;Name=dre-miR-130c-5p;Target=dre-miR-130c-5p 1 22;Gap=M22
###
dre-mir-130c-2	Drerio-preT	cDNA_match	13	34	100	+	.	ID=dre-miR-130c-5p.path2;Name=dre-miR-130c-5p;Target=dre-miR-130c-5p 1 22;Gap=M22
###
dre-mir-462	Drerio-preT	cDNA_match	11	32	100	+	.	ID=dre-miR-462.path1;Name=dre-miR-462;Target=dre-miR-462 1 22;Gap=M22
###
dre-mir-146a	Drerio-preT	cDNA_match	25	47	100	+	.	ID=dre-miR-146a.path1;Name=dre-miR-146a;Target=dre-miR-146a 1 23;Gap=M23
###
dre-mir-429b	Drerio-preT	cDNA_match	67	88	100	+	.	ID=dre-miR-429b.path1;Name=dre-miR-429b;Target=dre-miR-429b 1 22;Gap=M22
###
dre-mir-137-1	Drerio-preT	cDNA_match	51	72	100	+	.	ID=dre-miR-137-3p.path1;Name=dre-miR-137-3p;Target=dre-miR-137-3p 1 22;Gap=M22
###
dre-mir-137-2	Drerio-preT	cDNA_match	75	96	100	+	.	ID=dre-miR-137-3p.path2;Name=dre-miR-137-3p;Target=dre-miR-137-3p 1 22;Gap=M22
###
dre-mir-137-3	Drerio-preT	cDNA_match	75	96	100	+	.	ID=dre-miR-137-3p.path3;Name=dre-miR-137-3p;Target=dre-miR-137-3p 1 22;Gap=M22
###
dre-mir-7b	Drerio-preT	cDNA_match	23	43	100	+	.	ID=dre-miR-7b.path1;Name=dre-miR-7b;Target=dre-miR-7b 1 21;Gap=M21
###
dre-mir-2184	Drerio-preT	cDNA_match	23	43	100	+	.	ID=dre-miR-2184.path1;Name=dre-miR-2184;Target=dre-miR-2184 1 21;Gap=M21
###
dre-mir-27e	Drerio-preT	cDNA_match	65	86	100	+	.	ID=dre-miR-27e.path1;Name=dre-miR-27e;Target=dre-miR-27e 1 22;Gap=M22
###
dre-mir-182	Drerio-preT	cDNA_match	4	25	100	+	.	ID=dre-miR-182-5p.path1;Name=dre-miR-182-5p;Target=dre-miR-182-5p 1 22;Gap=M22
###
dre-mir-7149	Drerio-preT	cDNA_match	7	27	100	+	.	ID=dre-miR-7149-5p.path1;Name=dre-miR-7149-5p;Target=dre-miR-7149-5p 1 21;Gap=M21
###
dre-mir-22a	Drerio-preT	cDNA_match	14	35	100	+	.	ID=dre-miR-22a-5p.path1;Name=dre-miR-22a-5p;Target=dre-miR-22a-5p 1 22;Gap=M22
###
dre-mir-133b	Drerio-preT	cDNA_match	53	74	100	+	.	ID=dre-miR-133b-3p.path1;Name=dre-miR-133b-3p;Target=dre-miR-133b-3p 1 22;Gap=M22
###
dre-mir-133a-1	Drerio-preT	cDNA_match	62	82	100	+	.	ID=dre-miR-133b-3p.path2;Name=dre-miR-133b-3p;Target=dre-miR-133b-3p 1 21;Gap=M21
###
dre-mir-133a-2	Drerio-preT	cDNA_match	51	71	100	+	.	ID=dre-miR-133b-3p.path3;Name=dre-miR-133b-3p;Target=dre-miR-133b-3p 1 21;Gap=M21
###
dre-mir-142b	Drerio-preT	cDNA_match	15	36	100	+	.	ID=dre-miR-142b-5p.path1;Name=dre-miR-142b-5p;Target=dre-miR-142b-5p 1 22;Gap=M22
###
dre-mir-7a-1	Drerio-preT	cDNA_match	3	25	100	+	.	ID=dre-miR-7a.path1;Name=dre-miR-7a;Target=dre-miR-7a 1 23;Gap=M23
###
dre-mir-7a-2	Drerio-preT	cDNA_match	13	35	100	+	.	ID=dre-miR-7a.path2;Name=dre-miR-7a;Target=dre-miR-7a 1 23;Gap=M23
###
dre-mir-7a-3	Drerio-preT	cDNA_match	28	50	100	+	.	ID=dre-miR-7a.path3;Name=dre-miR-7a;Target=dre-miR-7a 1 23;Gap=M23
###
dre-mir-107a	Drerio-preT	cDNA_match	51	73	100	+	.	ID=dre-miR-107a-3p.path1;Name=dre-miR-107a-3p;Target=dre-miR-107a-3p 1 23;Gap=M23
###
dre-mir-103	Drerio-preT	cDNA_match	53	73	100	+	.	ID=dre-miR-107a-3p.path2;Name=dre-miR-107a-3p;Target=dre-miR-107a-3p 1 21;Gap=M21
###
dre-mir-107b	Drerio-preT	cDNA_match	51	73	95	+	.	ID=dre-miR-107a-3p.path3;Name=dre-miR-107a-3p;Target=dre-miR-107a-3p 1 23;Gap=M23
###
dre-mir-155	Drerio-preT	cDNA_match	11	32	100	+	.	ID=dre-miR-155.path1;Name=dre-miR-155;Target=dre-miR-155 1 22;Gap=M22
###
dre-mir-125c	Drerio-preT	cDNA_match	53	74	100	+	.	ID=dre-miR-125c-3p.path1;Name=dre-miR-125c-3p;Target=dre-miR-125c-3p 1 22;Gap=M22
###
dre-mir-725-1	Drerio-preT	cDNA_match	48	69	100	+	.	ID=dre-miR-725-3p.path1;Name=dre-miR-725-3p;Target=dre-miR-725-3p 1 22;Gap=M22
###
dre-mir-725-2	Drerio-preT	cDNA_match	48	69	100	+	.	ID=dre-miR-725-3p.path2;Name=dre-miR-725-3p;Target=dre-miR-725-3p 1 22;Gap=M22
###
dre-mir-430a-11	Drerio-preT	cDNA_match	13	33	100	+	.	ID=dre-miR-430a-12-5p.path1;Name=dre-miR-430a-12-5p;Target=dre-miR-430a-12-5p 1 21;Gap=M21
###
dre-mir-430a-12	Drerio-preT	cDNA_match	13	33	100	+	.	ID=dre-miR-430a-12-5p.path2;Name=dre-miR-430a-12-5p;Target=dre-miR-430a-12-5p 1 21;Gap=M21
###
dre-mir-430a-13	Drerio-preT	cDNA_match	13	33	100	+	.	ID=dre-miR-430a-12-5p.path3;Name=dre-miR-430a-12-5p;Target=dre-miR-430a-12-5p 1 21;Gap=M21
###
dre-mir-430a-14	Drerio-preT	cDNA_match	13	33	100	+	.	ID=dre-miR-430a-12-5p.path4;Name=dre-miR-430a-12-5p;Target=dre-miR-430a-12-5p 1 21;Gap=M21
###
dre-mir-430a-15	Drerio-preT	cDNA_match	13	33	100	+	.	ID=dre-miR-430a-12-5p.path5;Name=dre-miR-430a-12-5p;Target=dre-miR-430a-12-5p 1 21;Gap=M21
###
dre-mir-19b	Drerio-preT	cDNA_match	16	37	100	+	.	ID=dre-miR-19b-5p.path1;Name=dre-miR-19b-5p;Target=dre-miR-19b-5p 1 22;Gap=M22
###
dre-mir-128-1	Drerio-preT	cDNA_match	60	81	100	+	.	ID=dre-miR-128-3p.path1;Name=dre-miR-128-3p;Target=dre-miR-128-3p 1 22;Gap=M22
###
dre-mir-128-2	Drerio-preT	cDNA_match	69	90	100	+	.	ID=dre-miR-128-3p.path2;Name=dre-miR-128-3p;Target=dre-miR-128-3p 1 22;Gap=M22
###
dre-mir-2191	Drerio-preT	cDNA_match	68	88	100	+	.	ID=dre-miR-2191.path1;Name=dre-miR-2191;Target=dre-miR-2191 1 21;Gap=M21
###
dre-mir-221	Drerio-preT	cDNA_match	48	70	100	+	.	ID=dre-miR-221-3p.path1;Name=dre-miR-221-3p;Target=dre-miR-221-3p 1 23;Gap=M23
###
dre-mir-16a	Drerio-preT	cDNA_match	13	34	100	+	.	ID=dre-miR-16a.path1;Name=dre-miR-16a;Target=dre-miR-16a 1 22;Gap=M22
###
dre-mir-16b	Drerio-preT	cDNA_match	39	58	100	+	.	ID=dre-miR-16a.path2;Name=dre-miR-16a;Target=dre-miR-16a 1 20;Gap=M20
###
dre-mir-301a	Drerio-preT	cDNA_match	51	72	100	+	.	ID=dre-miR-301a.path1;Name=dre-miR-301a;Target=dre-miR-301a 1 22;Gap=M22
###
dre-mir-153a	Drerio-preT	cDNA_match	50	71	100	+	.	ID=dre-miR-153a-3p.path1;Name=dre-miR-153a-3p;Target=dre-miR-153a-3p 1 22;Gap=M22
###
dre-mir-30c	Drerio-preT	cDNA_match	50	71	100	+	.	ID=dre-miR-30c-3p.path1;Name=dre-miR-30c-3p;Target=dre-miR-30c-3p 1 22;Gap=M22
###
dre-mir-454a	Drerio-preT	cDNA_match	77	98	100	+	.	ID=dre-miR-454a.path1;Name=dre-miR-454a;Target=dre-miR-454a 1 22;Gap=M22
###
dre-mir-460	Drerio-preT	cDNA_match	11	32	100	+	.	ID=dre-miR-460-5p.path1;Name=dre-miR-460-5p;Target=dre-miR-460-5p 1 22;Gap=M22
###
dre-mir-222a	Drerio-preT	cDNA_match	68	91	100	+	.	ID=dre-miR-222a-3p.path1;Name=dre-miR-222a-3p;Target=dre-miR-222a-3p 1 24;Gap=M24
###
dre-let-7e	Drerio-preT	cDNA_match	15	36	100	+	.	ID=dre-let-7e.path1;Name=dre-let-7e;Target=dre-let-7e 1 22;Gap=M22
###
dre-mir-196a-2	Drerio-preT	cDNA_match	47	68	100	+	.	ID=dre-miR-196a-3p.path1;Name=dre-miR-196a-3p;Target=dre-miR-196a-3p 1 22;Gap=M22
###
dre-mir-26a-1	Drerio-preT	cDNA_match	11	32	100	+	.	ID=dre-miR-26a-5p.path1;Name=dre-miR-26a-5p;Target=dre-miR-26a-5p 1 22;Gap=M22
###
dre-mir-26a-2	Drerio-preT	cDNA_match	37	58	100	+	.	ID=dre-miR-26a-5p.path2;Name=dre-miR-26a-5p;Target=dre-miR-26a-5p 1 22;Gap=M22
###
dre-mir-26a-3	Drerio-preT	cDNA_match	39	60	100	+	.	ID=dre-miR-26a-5p.path3;Name=dre-miR-26a-5p;Target=dre-miR-26a-5p 1 22;Gap=M22
###
dre-mir-26b	Drerio-preT	cDNA_match	20	39	100	+	.	ID=dre-miR-26a-5p.path4;Name=dre-miR-26a-5p;Target=dre-miR-26a-5p 1 20;Gap=M20
###
dre-mir-153b	Drerio-preT	cDNA_match	81	102	100	+	.	ID=dre-miR-153b-3p.path1;Name=dre-miR-153b-3p;Target=dre-miR-153b-3p 1 22;Gap=M22
###
dre-mir-153c	Drerio-preT	cDNA_match	81	100	100	+	.	ID=dre-miR-153b-3p.path2;Name=dre-miR-153b-3p;Target=dre-miR-153b-3p 1 20;Gap=M20
###
dre-mir-181a-2	Drerio-preT	cDNA_match	48	69	100	+	.	ID=dre-miR-181a-2-3p.path1;Name=dre-miR-181a-2-3p;Target=dre-miR-181a-2-3p 1 22;Gap=M22
###
dre-mir-17a-2	Drerio-preT	cDNA_match	50	72	100	+	.	ID=dre-miR-17a-2-3p.path1;Name=dre-miR-17a-2-3p;Target=dre-miR-17a-2-3p 1 23;Gap=M23
###
dre-mir-17a-1	Drerio-preT	cDNA_match	79	101	95	+	.	ID=dre-miR-17a-2-3p.path2;Name=dre-miR-17a-2-3p;Target=dre-miR-17a-2-3p 1 23;Gap=M23
###
dre-mir-30d	Drerio-preT	cDNA_match	35	56	100	+	.	ID=dre-miR-30d.path1;Name=dre-miR-30d;Target=dre-miR-30d 1 22;Gap=M22
###
dre-mir-459	Drerio-preT	cDNA_match	11	32	100	+	.	ID=dre-miR-459-5p.path1;Name=dre-miR-459-5p;Target=dre-miR-459-5p 1 22;Gap=M22
###
dre-mir-19a	Drerio-preT	cDNA_match	16	37	100	+	.	ID=dre-miR-19a-5p.path1;Name=dre-miR-19a-5p;Target=dre-miR-19a-5p 1 22;Gap=M22
###
dre-mir-30a	Drerio-preT	cDNA_match	57	78	100	+	.	ID=dre-miR-30a-3p.path1;Name=dre-miR-30a-3p;Target=dre-miR-30a-3p 1 22;Gap=M22
###
dre-mir-125c	Drerio-preT	cDNA_match	14	35	100	+	.	ID=dre-miR-125c-5p.path1;Name=dre-miR-125c-5p;Target=dre-miR-125c-5p 1 22;Gap=M22
###
dre-mir-125b-1	Drerio-preT	cDNA_match	46	67	95	+	.	ID=dre-miR-125c-5p.path2;Name=dre-miR-125c-5p;Target=dre-miR-125c-5p 1 22;Gap=M22
###
dre-mir-125b-2	Drerio-preT	cDNA_match	14	35	95	+	.	ID=dre-miR-125c-5p.path3;Name=dre-miR-125c-5p;Target=dre-miR-125c-5p 1 22;Gap=M22
###
dre-mir-125b-3	Drerio-preT	cDNA_match	31	52	95	+	.	ID=dre-miR-125c-5p.path4;Name=dre-miR-125c-5p;Target=dre-miR-125c-5p 1 22;Gap=M22
###
dre-mir-124-1	Drerio-preT	cDNA_match	51	72	100	+	.	ID=dre-miR-124-3p.path1;Name=dre-miR-124-3p;Target=dre-miR-124-3p 1 22;Gap=M22
###
dre-mir-124-2	Drerio-preT	cDNA_match	52	73	100	+	.	ID=dre-miR-124-3p.path2;Name=dre-miR-124-3p;Target=dre-miR-124-3p 1 22;Gap=M22
###
dre-mir-124-3	Drerio-preT	cDNA_match	68	89	100	+	.	ID=dre-miR-124-3p.path3;Name=dre-miR-124-3p;Target=dre-miR-124-3p 1 22;Gap=M22
###
dre-mir-124-4	Drerio-preT	cDNA_match	52	73	100	+	.	ID=dre-miR-124-3p.path4;Name=dre-miR-124-3p;Target=dre-miR-124-3p 1 22;Gap=M22
###
dre-mir-124-5	Drerio-preT	cDNA_match	77	98	100	+	.	ID=dre-miR-124-3p.path5;Name=dre-miR-124-3p;Target=dre-miR-124-3p 1 22;Gap=M22
###
dre-mir-2196	Drerio-preT	cDNA_match	23	46	100	+	.	ID=dre-miR-2196.path1;Name=dre-miR-2196;Target=dre-miR-2196 1 24;Gap=M24
###
dre-mir-125b-2	Drerio-preT	cDNA_match	55	75	100	+	.	ID=dre-miR-125b-2-3p.path1;Name=dre-miR-125b-2-3p;Target=dre-miR-125b-2-3p 1 21;Gap=M21
###
dre-mir-124-6	Drerio-preT	cDNA_match	28	49	100	+	.	ID=dre-miR-124-6-5p.path1;Name=dre-miR-124-6-5p;Target=dre-miR-124-6-5p 1 22;Gap=M22
###
dre-let-7f	Drerio-preT	cDNA_match	20	41	100	+	.	ID=dre-let-7f.path1;Name=dre-let-7f;Target=dre-let-7f 1 22;Gap=M22
###
dre-mir-455-1	Drerio-preT	cDNA_match	52	74	100	+	.	ID=dre-miR-455-3p.path1;Name=dre-miR-455-3p;Target=dre-miR-455-3p 1 23;Gap=M23
###
dre-mir-455-2	Drerio-preT	cDNA_match	60	82	100	+	.	ID=dre-miR-455-3p.path2;Name=dre-miR-455-3p;Target=dre-miR-455-3p 1 23;Gap=M23
###
dre-mir-124-4	Drerio-preT	cDNA_match	14	35	100	+	.	ID=dre-miR-124-4-5p.path1;Name=dre-miR-124-4-5p;Target=dre-miR-124-4-5p 1 22;Gap=M22
###
dre-mir-124-1	Drerio-preT	cDNA_match	15	35	100	+	.	ID=dre-miR-124-4-5p.path2;Name=dre-miR-124-4-5p;Target=dre-miR-124-4-5p 2 22;Gap=M21
###
dre-mir-135b	Drerio-preT	cDNA_match	52	73	100	+	.	ID=dre-miR-135b-3p.path1;Name=dre-miR-135b-3p;Target=dre-miR-135b-3p 1 22;Gap=M22
###
dre-mir-19b	Drerio-preT	cDNA_match	55	77	100	+	.	ID=dre-miR-19b-3p.path1;Name=dre-miR-19b-3p;Target=dre-miR-19b-3p 1 23;Gap=M23
###
dre-mir-19c	Drerio-preT	cDNA_match	64	84	100	+	.	ID=dre-miR-19b-3p.path2;Name=dre-miR-19b-3p;Target=dre-miR-19b-3p 1 21;Gap=M21
###
dre-mir-193b	Drerio-preT	cDNA_match	52	73	100	+	.	ID=dre-miR-193b-3p.path1;Name=dre-miR-193b-3p;Target=dre-miR-193b-3p 1 22;Gap=M22
###
dre-mir-107b	Drerio-preT	cDNA_match	51	71	100	+	.	ID=dre-miR-107b.path1;Name=dre-miR-107b;Target=dre-miR-107b 1 21;Gap=M21
###
dre-mir-301b	Drerio-preT	cDNA_match	49	70	100	+	.	ID=dre-miR-301b-3p.path1;Name=dre-miR-301b-3p;Target=dre-miR-301b-3p 1 22;Gap=M22
###
dre-mir-301c	Drerio-preT	cDNA_match	50	69	100	+	.	ID=dre-miR-301b-3p.path2;Name=dre-miR-301b-3p;Target=dre-miR-301b-3p 1 20;Gap=M20
###
dre-mir-729	Drerio-preT	cDNA_match	62	85	100	+	.	ID=dre-miR-729.path1;Name=dre-miR-729;Target=dre-miR-729 1 24;Gap=M24
###
dre-mir-100-2	Drerio-preT	cDNA_match	46	67	100	+	.	ID=dre-miR-100-2-3p.path1;Name=dre-miR-100-2-3p;Target=dre-miR-100-2-3p 1 22;Gap=M22
###
dre-mir-460	Drerio-preT	cDNA_match	48	69	100	+	.	ID=dre-miR-460-3p.path1;Name=dre-miR-460-3p;Target=dre-miR-460-3p 1 22;Gap=M22
###
dre-mir-733	Drerio-preT	cDNA_match	24	46	100	+	.	ID=dre-miR-733.path1;Name=dre-miR-733;Target=dre-miR-733 1 23;Gap=M23
###
dre-mir-26a-2	Drerio-preT	cDNA_match	73	94	100	+	.	ID=dre-miR-26a-2-3p.path1;Name=dre-miR-26a-2-3p;Target=dre-miR-26a-2-3p 1 22;Gap=M22
###
dre-let-7b	Drerio-preT	cDNA_match	11	32	100	+	.	ID=dre-let-7b.path1;Name=dre-let-7b;Target=dre-let-7b 1 22;Gap=M22
###
dre-mir-92a-1	Drerio-preT	cDNA_match	54	75	100	+	.	ID=dre-miR-92a-3p.path1;Name=dre-miR-92a-3p;Target=dre-miR-92a-3p 1 22;Gap=M22
###
dre-mir-92a-2	Drerio-preT	cDNA_match	55	76	100	+	.	ID=dre-miR-92a-3p.path2;Name=dre-miR-92a-3p;Target=dre-miR-92a-3p 1 22;Gap=M22
###
dre-mir-139	Drerio-preT	cDNA_match	44	66	100	+	.	ID=dre-miR-139-3p.path1;Name=dre-miR-139-3p;Target=dre-miR-139-3p 1 23;Gap=M23
###
dre-mir-451	Drerio-preT	cDNA_match	11	32	100	+	.	ID=dre-miR-451.path1;Name=dre-miR-451;Target=dre-miR-451 1 22;Gap=M22
###
dre-mir-137-1	Drerio-preT	cDNA_match	15	38	100	+	.	ID=dre-miR-137-5p.path1;Name=dre-miR-137-5p;Target=dre-miR-137-5p 1 24;Gap=M24
###
dre-mir-137-2	Drerio-preT	cDNA_match	39	62	100	+	.	ID=dre-miR-137-5p.path2;Name=dre-miR-137-5p;Target=dre-miR-137-5p 1 24;Gap=M24
###
dre-mir-137-3	Drerio-preT	cDNA_match	39	62	100	+	.	ID=dre-miR-137-5p.path3;Name=dre-miR-137-5p;Target=dre-miR-137-5p 1 24;Gap=M24
###
dre-mir-15b	Drerio-preT	cDNA_match	39	60	100	+	.	ID=dre-miR-15b-5p.path1;Name=dre-miR-15b-5p;Target=dre-miR-15b-5p 1 22;Gap=M22
###
dre-mir-21-1	Drerio-preT	cDNA_match	49	71	100	+	.	ID=dre-miR-21.path1;Name=dre-miR-21;Target=dre-miR-21 1 23;Gap=M23
###
dre-mir-21-2	Drerio-preT	cDNA_match	34	56	100	+	.	ID=dre-miR-21.path2;Name=dre-miR-21;Target=dre-miR-21 1 23;Gap=M23
###
dre-mir-200a	Drerio-preT	cDNA_match	14	35	100	+	.	ID=dre-miR-200a-5p.path1;Name=dre-miR-200a-5p;Target=dre-miR-200a-5p 1 22;Gap=M22
###
dre-mir-142a	Drerio-preT	cDNA_match	55	77	100	+	.	ID=dre-miR-142a-3p.path1;Name=dre-miR-142a-3p;Target=dre-miR-142a-3p 1 23;Gap=M23
###
dre-mir-142b	Drerio-preT	cDNA_match	52	74	100	+	.	ID=dre-miR-142a-3p.path2;Name=dre-miR-142a-3p;Target=dre-miR-142a-3p 1 23;Gap=M23
###
dre-mir-9-4	Drerio-preT	cDNA_match	53	74	100	+	.	ID=dre-miR-9-4-3p.path1;Name=dre-miR-9-4-3p;Target=dre-miR-9-4-3p 1 22;Gap=M22
###
dre-mir-9-7	Drerio-preT	cDNA_match	51	72	95	+	.	ID=dre-miR-9-4-3p.path2;Name=dre-miR-9-4-3p;Target=dre-miR-9-4-3p 1 22;Gap=M22
###
dre-mir-375-1	Drerio-preT	cDNA_match	49	70	100	+	.	ID=dre-miR-375.path1;Name=dre-miR-375;Target=dre-miR-375 1 22;Gap=M22
###
dre-mir-375-2	Drerio-preT	cDNA_match	52	73	100	+	.	ID=dre-miR-375.path2;Name=dre-miR-375;Target=dre-miR-375 1 22;Gap=M22
###
dre-mir-26a-1	Drerio-preT	cDNA_match	49	70	100	+	.	ID=dre-miR-26a-3p.path1;Name=dre-miR-26a-3p;Target=dre-miR-26a-3p 1 22;Gap=M22
###
dre-mir-9-1	Drerio-preT	cDNA_match	55	75	100	+	.	ID=dre-miR-9-3p.path1;Name=dre-miR-9-3p;Target=dre-miR-9-3p 1 21;Gap=M21
###
dre-mir-9-2	Drerio-preT	cDNA_match	80	100	100	+	.	ID=dre-miR-9-3p.path2;Name=dre-miR-9-3p;Target=dre-miR-9-3p 1 21;Gap=M21
###
dre-mir-9-3	Drerio-preT	cDNA_match	57	77	100	+	.	ID=dre-miR-9-3p.path3;Name=dre-miR-9-3p;Target=dre-miR-9-3p 1 21;Gap=M21
###
dre-mir-9-5	Drerio-preT	cDNA_match	54	74	100	+	.	ID=dre-miR-9-3p.path4;Name=dre-miR-9-3p;Target=dre-miR-9-3p 1 21;Gap=M21
###
dre-mir-9-6	Drerio-preT	cDNA_match	55	75	100	+	.	ID=dre-miR-9-3p.path5;Name=dre-miR-9-3p;Target=dre-miR-9-3p 1 21;Gap=M21
###
dre-mir-153b	Drerio-preT	cDNA_match	43	64	100	+	.	ID=dre-miR-153b-5p.path1;Name=dre-miR-153b-5p;Target=dre-miR-153b-5p 1 22;Gap=M22
###
dre-mir-194b	Drerio-preT	cDNA_match	11	32	100	+	.	ID=dre-miR-194b.path1;Name=dre-miR-194b;Target=dre-miR-194b 1 22;Gap=M22
###
dre-mir-199-1	Drerio-preT	cDNA_match	15	37	100	+	.	ID=dre-miR-199-5p.path1;Name=dre-miR-199-5p;Target=dre-miR-199-5p 1 23;Gap=M23
###
dre-mir-199-2	Drerio-preT	cDNA_match	30	52	100	+	.	ID=dre-miR-199-5p.path2;Name=dre-miR-199-5p;Target=dre-miR-199-5p 1 23;Gap=M23
###
dre-mir-199-3	Drerio-preT	cDNA_match	16	38	100	+	.	ID=dre-miR-199-5p.path3;Name=dre-miR-199-5p;Target=dre-miR-199-5p 1 23;Gap=M23
###
dre-mir-122	Drerio-preT	cDNA_match	11	32	100	+	.	ID=dre-miR-122.path1;Name=dre-miR-122;Target=dre-miR-122 1 22;Gap=M22
###
dre-mir-301c	Drerio-preT	cDNA_match	50	71	100	+	.	ID=dre-miR-301c-3p.path1;Name=dre-miR-301c-3p;Target=dre-miR-301c-3p 1 22;Gap=M22
###
dre-mir-301b	Drerio-preT	cDNA_match	49	68	100	+	.	ID=dre-miR-301c-3p.path2;Name=dre-miR-301c-3p;Target=dre-miR-301c-3p 1 20;Gap=M20
###
dre-mir-200b	Drerio-preT	cDNA_match	13	34	100	+	.	ID=dre-miR-200b-5p.path1;Name=dre-miR-200b-5p;Target=dre-miR-200b-5p 1 22;Gap=M22
###
dre-mir-181b-1	Drerio-preT	cDNA_match	37	58	100	+	.	ID=dre-miR-181b-5p.path1;Name=dre-miR-181b-5p;Target=dre-miR-181b-5p 1 22;Gap=M22
###
dre-mir-181b-2	Drerio-preT	cDNA_match	16	37	100	+	.	ID=dre-miR-181b-5p.path2;Name=dre-miR-181b-5p;Target=dre-miR-181b-5p 1 22;Gap=M22
###
dre-mir-181c	Drerio-preT	cDNA_match	13	33	100	+	.	ID=dre-miR-181b-5p.path3;Name=dre-miR-181b-5p;Target=dre-miR-181b-5p 2 22;Gap=M21
###
dre-mir-101b	Drerio-preT	cDNA_match	64	85	100	+	.	ID=dre-miR-101b.path1;Name=dre-miR-101b;Target=dre-miR-101b 1 22;Gap=M22
###
dre-mir-203a	Drerio-preT	cDNA_match	70	91	100	+	.	ID=dre-miR-203a-3p.path1;Name=dre-miR-203a-3p;Target=dre-miR-203a-3p 1 22;Gap=M22
###
dre-mir-31	Drerio-preT	cDNA_match	9	29	100	+	.	ID=dre-miR-31.path1;Name=dre-miR-31;Target=dre-miR-31 1 21;Gap=M21
###
dre-mir-182	Drerio-preT	cDNA_match	48	68	100	+	.	ID=dre-miR-182-3p.path1;Name=dre-miR-182-3p;Target=dre-miR-182-3p 1 21;Gap=M21
###
dre-mir-130a	Drerio-preT	cDNA_match	54	75	100	+	.	ID=dre-miR-130a.path1;Name=dre-miR-130a;Target=dre-miR-130a 1 22;Gap=M22
###
dre-mir-181a-1	Drerio-preT	cDNA_match	14	36	100	+	.	ID=dre-miR-181a-5p.path1;Name=dre-miR-181a-5p;Target=dre-miR-181a-5p 1 23;Gap=M23
###
dre-mir-181a-2	Drerio-preT	cDNA_match	7	29	100	+	.	ID=dre-miR-181a-5p.path2;Name=dre-miR-181a-5p;Target=dre-miR-181a-5p 1 23;Gap=M23
###
dre-mir-430a-11	Drerio-preT	cDNA_match	13	33	100	+	.	ID=dre-miR-430a-14-5p.path1;Name=dre-miR-430a-14-5p;Target=dre-miR-430a-14-5p 1 21;Gap=M21
###
dre-mir-430a-12	Drerio-preT	cDNA_match	13	33	100	+	.	ID=dre-miR-430a-14-5p.path2;Name=dre-miR-430a-14-5p;Target=dre-miR-430a-14-5p 1 21;Gap=M21
###
dre-mir-430a-13	Drerio-preT	cDNA_match	13	33	100	+	.	ID=dre-miR-430a-14-5p.path3;Name=dre-miR-430a-14-5p;Target=dre-miR-430a-14-5p 1 21;Gap=M21
###
dre-mir-430a-14	Drerio-preT	cDNA_match	13	33	100	+	.	ID=dre-miR-430a-14-5p.path4;Name=dre-miR-430a-14-5p;Target=dre-miR-430a-14-5p 1 21;Gap=M21
###
dre-mir-430a-15	Drerio-preT	cDNA_match	13	33	100	+	.	ID=dre-miR-430a-14-5p.path5;Name=dre-miR-430a-14-5p;Target=dre-miR-430a-14-5p 1 21;Gap=M21
###
dre-mir-735	Drerio-preT	cDNA_match	37	58	100	+	.	ID=dre-miR-735-3p.path1;Name=dre-miR-735-3p;Target=dre-miR-735-3p 1 22;Gap=M22
###
dre-mir-132-1	Drerio-preT	cDNA_match	54	75	100	+	.	ID=dre-miR-132-3p.path1;Name=dre-miR-132-3p;Target=dre-miR-132-3p 1 22;Gap=M22
###
dre-mir-132-2	Drerio-preT	cDNA_match	66	87	100	+	.	ID=dre-miR-132-3p.path2;Name=dre-miR-132-3p;Target=dre-miR-132-3p 1 22;Gap=M22
###
dre-mir-132-3	Drerio-preT	cDNA_match	66	87	100	+	.	ID=dre-miR-132-3p.path3;Name=dre-miR-132-3p;Target=dre-miR-132-3p 1 22;Gap=M22
###
dre-mir-7146	Drerio-preT	cDNA_match	77	98	100	+	.	ID=dre-miR-7146-3p.path1;Name=dre-miR-7146-3p;Target=dre-miR-7146-3p 1 22;Gap=M22
###
dre-mir-16c	Drerio-preT	cDNA_match	35	56	100	+	.	ID=dre-miR-16c-5p.path1;Name=dre-miR-16c-5p;Target=dre-miR-16c-5p 1 22;Gap=M22
###
dre-let-7c-1	Drerio-preT	cDNA_match	68	89	100	+	.	ID=dre-let-7c-3p.path1;Name=dre-let-7c-3p;Target=dre-let-7c-3p 1 22;Gap=M22
###
dre-let-7c-2	Drerio-preT	cDNA_match	60	81	100	+	.	ID=dre-let-7c-3p.path2;Name=dre-let-7c-3p;Target=dre-let-7c-3p 1 22;Gap=M22
###
dre-let-7d-1	Drerio-preT	cDNA_match	63	84	100	+	.	ID=dre-let-7c-3p.path3;Name=dre-let-7c-3p;Target=dre-let-7c-3p 1 22;Gap=M22
###
dre-let-7d-2	Drerio-preT	cDNA_match	59	80	100	+	.	ID=dre-let-7c-3p.path4;Name=dre-let-7c-3p;Target=dre-let-7c-3p 1 22;Gap=M22
###
dre-mir-135b	Drerio-preT	cDNA_match	13	34	100	+	.	ID=dre-miR-135b-5p.path1;Name=dre-miR-135b-5p;Target=dre-miR-135b-5p 1 22;Gap=M22
###
dre-mir-216b	Drerio-preT	cDNA_match	11	32	100	+	.	ID=dre-miR-216b.path1;Name=dre-miR-216b;Target=dre-miR-216b 1 22;Gap=M22
###
dre-mir-730	Drerio-preT	cDNA_match	14	36	100	+	.	ID=dre-miR-730.path1;Name=dre-miR-730;Target=dre-miR-730 1 23;Gap=M23
###
dre-mir-126b	Drerio-preT	cDNA_match	60	81	100	+	.	ID=dre-miR-126b-3p.path1;Name=dre-miR-126b-3p;Target=dre-miR-126b-3p 1 22;Gap=M22
###
dre-mir-126a	Drerio-preT	cDNA_match	64	85	95	+	.	ID=dre-miR-126b-3p.path2;Name=dre-miR-126b-3p;Target=dre-miR-126b-3p 1 22;Gap=M22
###
dre-mir-19d	Drerio-preT	cDNA_match	15	38	100	+	.	ID=dre-miR-19d-5p.path1;Name=dre-miR-19d-5p;Target=dre-miR-19d-5p 1 24;Gap=M24
###
dre-mir-29a	Drerio-preT	cDNA_match	81	102	100	+	.	ID=dre-miR-29a.path1;Name=dre-miR-29a;Target=dre-miR-29a 1 22;Gap=M22
###
dre-mir-199-1	Drerio-preT	cDNA_match	53	74	100	+	.	ID=dre-miR-199-3p.path1;Name=dre-miR-199-3p;Target=dre-miR-199-3p 1 22;Gap=M22
###
dre-mir-199-2	Drerio-preT	cDNA_match	68	89	100	+	.	ID=dre-miR-199-3p.path2;Name=dre-miR-199-3p;Target=dre-miR-199-3p 1 22;Gap=M22
###
dre-mir-430a-11	Drerio-preT	cDNA_match	13	33	100	+	.	ID=dre-miR-430a-17-5p.path1;Name=dre-miR-430a-17-5p;Target=dre-miR-430a-17-5p 1 21;Gap=M21
###
dre-mir-430a-12	Drerio-preT	cDNA_match	13	33	100	+	.	ID=dre-miR-430a-17-5p.path2;Name=dre-miR-430a-17-5p;Target=dre-miR-430a-17-5p 1 21;Gap=M21
###
dre-mir-430a-13	Drerio-preT	cDNA_match	13	33	100	+	.	ID=dre-miR-430a-17-5p.path3;Name=dre-miR-430a-17-5p;Target=dre-miR-430a-17-5p 1 21;Gap=M21
###
dre-mir-430a-14	Drerio-preT	cDNA_match	13	33	100	+	.	ID=dre-miR-430a-17-5p.path4;Name=dre-miR-430a-17-5p;Target=dre-miR-430a-17-5p 1 21;Gap=M21
###
dre-mir-430a-15	Drerio-preT	cDNA_match	13	33	100	+	.	ID=dre-miR-430a-17-5p.path5;Name=dre-miR-430a-17-5p;Target=dre-miR-430a-17-5p 1 21;Gap=M21
###
dre-mir-23b	Drerio-preT	cDNA_match	51	72	100	+	.	ID=dre-miR-23b.path1;Name=dre-miR-23b;Target=dre-miR-23b 1 22;Gap=M22
###
dre-mir-23a-1	Drerio-preT	cDNA_match	56	77	95	+	.	ID=dre-miR-23b.path2;Name=dre-miR-23b;Target=dre-miR-23b 1 22;Gap=M22
###
dre-mir-23a-2	Drerio-preT	cDNA_match	57	78	95	+	.	ID=dre-miR-23b.path3;Name=dre-miR-23b;Target=dre-miR-23b 1 22;Gap=M22
###
dre-mir-23a-3	Drerio-preT	cDNA_match	48	69	95	+	.	ID=dre-miR-23b.path4;Name=dre-miR-23b;Target=dre-miR-23b 1 22;Gap=M22
###
dre-mir-23a-4	Drerio-preT	cDNA_match	57	78	95	+	.	ID=dre-miR-23b.path5;Name=dre-miR-23b;Target=dre-miR-23b 1 22;Gap=M22
###
dre-mir-133a-1	Drerio-preT	cDNA_match	25	45	100	+	.	ID=dre-miR-133a-2-5p.path1;Name=dre-miR-133a-2-5p;Target=dre-miR-133a-2-5p 1 21;Gap=M21
###
dre-mir-133a-2	Drerio-preT	cDNA_match	14	34	100	+	.	ID=dre-miR-133a-2-5p.path2;Name=dre-miR-133a-2-5p;Target=dre-miR-133a-2-5p 1 21;Gap=M21
###
dre-mir-17a-1	Drerio-preT	cDNA_match	41	62	100	+	.	ID=dre-miR-17a-5p.path1;Name=dre-miR-17a-5p;Target=dre-miR-17a-5p 1 22;Gap=M22
###
dre-mir-17a-2	Drerio-preT	cDNA_match	14	35	100	+	.	ID=dre-miR-17a-5p.path2;Name=dre-miR-17a-5p;Target=dre-miR-17a-5p 1 22;Gap=M22
###
dre-mir-30b	Drerio-preT	cDNA_match	16	37	100	+	.	ID=dre-miR-30b.path1;Name=dre-miR-30b;Target=dre-miR-30b 1 22;Gap=M22
###
dre-mir-34c	Drerio-preT	cDNA_match	16	38	100	+	.	ID=dre-miR-34c-5p.path1;Name=dre-miR-34c-5p;Target=dre-miR-34c-5p 1 23;Gap=M23
###
dre-mir-454b	Drerio-preT	cDNA_match	66	87	100	+	.	ID=dre-miR-454b.path1;Name=dre-miR-454b;Target=dre-miR-454b 1 22;Gap=M22
###
dre-mir-457a	Drerio-preT	cDNA_match	11	32	100	+	.	ID=dre-miR-457a.path1;Name=dre-miR-457a;Target=dre-miR-457a 1 22;Gap=M22
###
dre-mir-461	Drerio-preT	cDNA_match	11	32	100	+	.	ID=dre-miR-461.path1;Name=dre-miR-461;Target=dre-miR-461 1 22;Gap=M22
###
dre-mir-10c	Drerio-preT	cDNA_match	16	37	100	+	.	ID=dre-miR-10c-5p.path1;Name=dre-miR-10c-5p;Target=dre-miR-10c-5p 1 22;Gap=M22
###
dre-mir-430a-11	Drerio-preT	cDNA_match	13	33	100	+	.	ID=dre-miR-430a-11-5p.path1;Name=dre-miR-430a-11-5p;Target=dre-miR-430a-11-5p 1 21;Gap=M21
###
dre-mir-430a-12	Drerio-preT	cDNA_match	13	33	100	+	.	ID=dre-miR-430a-11-5p.path2;Name=dre-miR-430a-11-5p;Target=dre-miR-430a-11-5p 1 21;Gap=M21
###
dre-mir-430a-13	Drerio-preT	cDNA_match	13	33	100	+	.	ID=dre-miR-430a-11-5p.path3;Name=dre-miR-430a-11-5p;Target=dre-miR-430a-11-5p 1 21;Gap=M21
###
dre-mir-430a-14	Drerio-preT	cDNA_match	13	33	100	+	.	ID=dre-miR-430a-11-5p.path4;Name=dre-miR-430a-11-5p;Target=dre-miR-430a-11-5p 1 21;Gap=M21
###
dre-mir-430a-15	Drerio-preT	cDNA_match	13	33	100	+	.	ID=dre-miR-430a-11-5p.path5;Name=dre-miR-430a-11-5p;Target=dre-miR-430a-11-5p 1 21;Gap=M21
###
dre-mir-219-3	Drerio-preT	cDNA_match	87	109	100	+	.	ID=dre-miR-219-3p.path1;Name=dre-miR-219-3p;Target=dre-miR-219-3p 1 23;Gap=M23
###
dre-mir-7146	Drerio-preT	cDNA_match	39	59	100	+	.	ID=dre-miR-7146-5p.path1;Name=dre-miR-7146-5p;Target=dre-miR-7146-5p 1 21;Gap=M21
###
dre-mir-20b	Drerio-preT	cDNA_match	56	78	100	+	.	ID=dre-miR-20b-3p.path1;Name=dre-miR-20b-3p;Target=dre-miR-20b-3p 1 23;Gap=M23
###
dre-mir-192	Drerio-preT	cDNA_match	16	36	100	+	.	ID=dre-miR-192.path1;Name=dre-miR-192;Target=dre-miR-192 1 21;Gap=M21
###
dre-mir-129-1	Drerio-preT	cDNA_match	57	77	100	+	.	ID=dre-miR-129-1-3p.path1;Name=dre-miR-129-1-3p;Target=dre-miR-129-1-3p 1 21;Gap=M21
###
dre-mir-129-2	Drerio-preT	cDNA_match	54	73	100	+	.	ID=dre-miR-129-1-3p.path2;Name=dre-miR-129-1-3p;Target=dre-miR-129-1-3p 1 20;Gap=M20
###
dre-mir-222b	Drerio-preT	cDNA_match	55	77	100	+	.	ID=dre-miR-222b.path1;Name=dre-miR-222b;Target=dre-miR-222b 1 23;Gap=M23
###
dre-mir-18a	Drerio-preT	cDNA_match	11	32	100	+	.	ID=dre-miR-18a.path1;Name=dre-miR-18a;Target=dre-miR-18a 1 22;Gap=M22
###
dre-mir-9-7	Drerio-preT	cDNA_match	51	72	100	+	.	ID=dre-miR-9-7-3p.path1;Name=dre-miR-9-7-3p;Target=dre-miR-9-7-3p 1 22;Gap=M22
###
dre-mir-9-4	Drerio-preT	cDNA_match	53	74	95	+	.	ID=dre-miR-9-7-3p.path2;Name=dre-miR-9-7-3p;Target=dre-miR-9-7-3p 1 22;Gap=M22
###
dre-mir-92b	Drerio-preT	cDNA_match	56	77	100	+	.	ID=dre-miR-92b-3p.path1;Name=dre-miR-92b-3p;Target=dre-miR-92b-3p 1 22;Gap=M22
###
dre-mir-125b-1	Drerio-preT	cDNA_match	46	67	100	+	.	ID=dre-miR-125b-5p.path1;Name=dre-miR-125b-5p;Target=dre-miR-125b-5p 1 22;Gap=M22
###
dre-mir-125b-2	Drerio-preT	cDNA_match	14	35	100	+	.	ID=dre-miR-125b-5p.path2;Name=dre-miR-125b-5p;Target=dre-miR-125b-5p 1 22;Gap=M22
###
dre-mir-125b-3	Drerio-preT	cDNA_match	31	52	100	+	.	ID=dre-miR-125b-5p.path3;Name=dre-miR-125b-5p;Target=dre-miR-125b-5p 1 22;Gap=M22
###
dre-mir-125c	Drerio-preT	cDNA_match	14	35	95	+	.	ID=dre-miR-125b-5p.path4;Name=dre-miR-125b-5p;Target=dre-miR-125b-5p 1 22;Gap=M22
###
dre-mir-363	Drerio-preT	cDNA_match	29	51	100	+	.	ID=dre-miR-363-5p.path1;Name=dre-miR-363-5p;Target=dre-miR-363-5p 1 23;Gap=M23
###
dre-mir-184-1	Drerio-preT	cDNA_match	55	76	100	+	.	ID=dre-miR-184.path1;Name=dre-miR-184;Target=dre-miR-184 1 22;Gap=M22
###
dre-mir-184-2	Drerio-preT	cDNA_match	49	70	100	+	.	ID=dre-miR-184.path2;Name=dre-miR-184;Target=dre-miR-184 1 22;Gap=M22
###
dre-mir-737	Drerio-preT	cDNA_match	60	80	100	+	.	ID=dre-miR-737-3p.path1;Name=dre-miR-737-3p;Target=dre-miR-737-3p 1 21;Gap=M21
###
dre-mir-181c	Drerio-preT	cDNA_match	48	69	100	+	.	ID=dre-miR-181c-3p.path1;Name=dre-miR-181c-3p;Target=dre-miR-181c-3p 1 22;Gap=M22
###
dre-mir-194a	Drerio-preT	cDNA_match	15	35	100	+	.	ID=dre-miR-194a.path1;Name=dre-miR-194a;Target=dre-miR-194a 1 21;Gap=M21
###
dre-mir-202	Drerio-preT	cDNA_match	11	32	100	+	.	ID=dre-miR-202-5p.path1;Name=dre-miR-202-5p;Target=dre-miR-202-5p 1 22;Gap=M22
###
dre-mir-181b-2	Drerio-preT	cDNA_match	54	75	100	+	.	ID=dre-miR-181b-3p.path1;Name=dre-miR-181b-3p;Target=dre-miR-181b-3p 1 22;Gap=M22
###
dre-mir-92b	Drerio-preT	cDNA_match	15	38	100	+	.	ID=dre-miR-92b-5p.path1;Name=dre-miR-92b-5p;Target=dre-miR-92b-5p 1 24;Gap=M24
###
dre-mir-145	Drerio-preT	cDNA_match	30	51	100	+	.	ID=dre-miR-145-5p.path1;Name=dre-miR-145-5p;Target=dre-miR-145-5p 1 22;Gap=M22
###
dre-mir-15c	Drerio-preT	cDNA_match	14	34	100	+	.	ID=dre-miR-15c.path1;Name=dre-miR-15c;Target=dre-miR-15c 1 21;Gap=M21
###
dre-mir-430a-11	Drerio-preT	cDNA_match	13	33	100	+	.	ID=dre-miR-430a-16-5p.path1;Name=dre-miR-430a-16-5p;Target=dre-miR-430a-16-5p 1 21;Gap=M21
###
dre-mir-430a-12	Drerio-preT	cDNA_match	13	33	100	+	.	ID=dre-miR-430a-16-5p.path2;Name=dre-miR-430a-16-5p;Target=dre-miR-430a-16-5p 1 21;Gap=M21
###
dre-mir-430a-13	Drerio-preT	cDNA_match	13	33	100	+	.	ID=dre-miR-430a-16-5p.path3;Name=dre-miR-430a-16-5p;Target=dre-miR-430a-16-5p 1 21;Gap=M21
###
dre-mir-430a-14	Drerio-preT	cDNA_match	13	33	100	+	.	ID=dre-miR-430a-16-5p.path4;Name=dre-miR-430a-16-5p;Target=dre-miR-430a-16-5p 1 21;Gap=M21
###
dre-mir-430a-15	Drerio-preT	cDNA_match	13	33	100	+	.	ID=dre-miR-430a-16-5p.path5;Name=dre-miR-430a-16-5p;Target=dre-miR-430a-16-5p 1 21;Gap=M21
###
dre-mir-183	Drerio-preT	cDNA_match	16	38	100	+	.	ID=dre-miR-183-5p.path1;Name=dre-miR-183-5p;Target=dre-miR-183-5p 1 23;Gap=M23
###
dre-let-7d-1	Drerio-preT	cDNA_match	15	36	100	+	.	ID=dre-let-7d-5p.path1;Name=dre-let-7d-5p;Target=dre-let-7d-5p 1 22;Gap=M22
###
dre-let-7d-2	Drerio-preT	cDNA_match	11	32	100	+	.	ID=dre-let-7d-5p.path2;Name=dre-let-7d-5p;Target=dre-let-7d-5p 1 22;Gap=M22
###
dre-mir-22b	Drerio-preT	cDNA_match	51	72	100	+	.	ID=dre-miR-22b-3p.path1;Name=dre-miR-22b-3p;Target=dre-miR-22b-3p 1 22;Gap=M22
###
dre-mir-2188	Drerio-preT	cDNA_match	62	82	100	+	.	ID=dre-miR-2188-3p.path1;Name=dre-miR-2188-3p;Target=dre-miR-2188-3p 1 21;Gap=M21
###
dre-mir-10d	Drerio-preT	cDNA_match	68	89	100	+	.	ID=dre-miR-10d-3p.path1;Name=dre-miR-10d-3p;Target=dre-miR-10d-3p 1 22;Gap=M22
###
dre-mir-19a	Drerio-preT	cDNA_match	53	75	100	+	.	ID=dre-miR-19a-3p.path1;Name=dre-miR-19a-3p;Target=dre-miR-19a-3p 1 23;Gap=M23
###
dre-mir-142a	Drerio-preT	cDNA_match	18	38	100	+	.	ID=dre-miR-142a-5p.path1;Name=dre-miR-142a-5p;Target=dre-miR-142a-5p 1 21;Gap=M21
###
dre-mir-724	Drerio-preT	cDNA_match	14	35	100	+	.	ID=dre-miR-724.path1;Name=dre-miR-724;Target=dre-miR-724 1 22;Gap=M22
###
dre-mir-150	Drerio-preT	cDNA_match	11	32	100	+	.	ID=dre-miR-150.path1;Name=dre-miR-150;Target=dre-miR-150 1 22;Gap=M22
###
dre-mir-144	Drerio-preT	cDNA_match	51	70	100	+	.	ID=dre-miR-144-3p.path1;Name=dre-miR-144-3p;Target=dre-miR-144-3p 1 20;Gap=M20
###
dre-mir-181a-1	Drerio-preT	cDNA_match	56	77	100	+	.	ID=dre-miR-181a-3p.path1;Name=dre-miR-181a-3p;Target=dre-miR-181a-3p 1 22;Gap=M22
###
dre-mir-206-1	Drerio-preT	cDNA_match	21	43	100	+	.	ID=dre-miR-206-5p.path1;Name=dre-miR-206-5p;Target=dre-miR-206-5p 1 23;Gap=M23
###
dre-mir-125b-1	Drerio-preT	cDNA_match	86	107	100	+	.	ID=dre-miR-125b-1-3p.path1;Name=dre-miR-125b-1-3p;Target=dre-miR-125b-1-3p 1 22;Gap=M22
###
dre-mir-92a-1	Drerio-preT	cDNA_match	17	39	100	+	.	ID=dre-miR-92a-5p.path1;Name=dre-miR-92a-5p;Target=dre-miR-92a-5p 1 23;Gap=M23
###
dre-mir-1306	Drerio-preT	cDNA_match	5	26	100	+	.	ID=dre-miR-1306.path1;Name=dre-miR-1306;Target=dre-miR-1306 1 22;Gap=M22
###
dre-mir-732	Drerio-preT	cDNA_match	52	73	100	+	.	ID=dre-miR-732.path1;Name=dre-miR-732;Target=dre-miR-732 1 22;Gap=M22
###
dre-mir-458	Drerio-preT	cDNA_match	48	69	100	+	.	ID=dre-miR-458-3p.path1;Name=dre-miR-458-3p;Target=dre-miR-458-3p 1 22;Gap=M22
###
dre-mir-133a-1	Drerio-preT	cDNA_match	25	46	100	+	.	ID=dre-miR-133a-5p.path1;Name=dre-miR-133a-5p;Target=dre-miR-133a-5p 1 22;Gap=M22
###
dre-mir-133a-2	Drerio-preT	cDNA_match	14	35	100	+	.	ID=dre-miR-133a-5p.path2;Name=dre-miR-133a-5p;Target=dre-miR-133a-5p 1 22;Gap=M22
###
dre-mir-737	Drerio-preT	cDNA_match	20	40	100	+	.	ID=dre-miR-737-5p.path1;Name=dre-miR-737-5p;Target=dre-miR-737-5p 1 21;Gap=M21
###
dre-mir-100-1	Drerio-preT	cDNA_match	59	80	100	+	.	ID=dre-miR-100-3p.path1;Name=dre-miR-100-3p;Target=dre-miR-100-3p 1 22;Gap=M22
###
dre-mir-200b	Drerio-preT	cDNA_match	50	71	100	+	.	ID=dre-miR-200b-3p.path1;Name=dre-miR-200b-3p;Target=dre-miR-200b-3p 1 22;Gap=M22
###
dre-mir-200c	Drerio-preT	cDNA_match	51	71	100	+	.	ID=dre-miR-200b-3p.path2;Name=dre-miR-200b-3p;Target=dre-miR-200b-3p 1 21;Gap=M21
###
dre-mir-133c	Drerio-preT	cDNA_match	55	76	100	+	.	ID=dre-miR-133c-3p.path1;Name=dre-miR-133c-3p;Target=dre-miR-133c-3p 1 22;Gap=M22
###
dre-mir-222a	Drerio-preT	cDNA_match	30	52	100	+	.	ID=dre-miR-222a-5p.path1;Name=dre-miR-222a-5p;Target=dre-miR-222a-5p 1 23;Gap=M23
###
dre-mir-203a	Drerio-preT	cDNA_match	32	55	100	+	.	ID=dre-miR-203a-5p.path1;Name=dre-miR-203a-5p;Target=dre-miR-203a-5p 1 24;Gap=M24
###
dre-mir-203b	Drerio-preT	cDNA_match	14	37	95	+	.	ID=dre-miR-203a-5p.path2;Name=dre-miR-203a-5p;Target=dre-miR-203a-5p 1 24;Gap=M24
###
dre-mir-22b	Drerio-preT	cDNA_match	14	35	100	+	.	ID=dre-miR-22b-5p.path1;Name=dre-miR-22b-5p;Target=dre-miR-22b-5p 1 22;Gap=M22
###
dre-mir-196a-1	Drerio-preT	cDNA_match	21	42	100	+	.	ID=dre-miR-196a-5p.path1;Name=dre-miR-196a-5p;Target=dre-miR-196a-5p 1 22;Gap=M22
###
dre-mir-196a-2	Drerio-preT	cDNA_match	11	32	100	+	.	ID=dre-miR-196a-5p.path2;Name=dre-miR-196a-5p;Target=dre-miR-196a-5p 1 22;Gap=M22
###
dre-mir-100-1	Drerio-preT	cDNA_match	24	45	100	+	.	ID=dre-miR-100-5p.path1;Name=dre-miR-100-5p;Target=dre-miR-100-5p 1 22;Gap=M22
###
dre-mir-100-2	Drerio-preT	cDNA_match	11	32	100	+	.	ID=dre-miR-100-5p.path2;Name=dre-miR-100-5p;Target=dre-miR-100-5p 1 22;Gap=M22
###
dre-mir-2185-1	Drerio-preT	cDNA_match	59	79	100	+	.	ID=dre-miR-2185-3p.path1;Name=dre-miR-2185-3p;Target=dre-miR-2185-3p 1 21;Gap=M21
###
dre-mir-2185-2	Drerio-preT	cDNA_match	59	79	100	+	.	ID=dre-miR-2185-3p.path2;Name=dre-miR-2185-3p;Target=dre-miR-2185-3p 1 21;Gap=M21
###
dre-mir-2185-3	Drerio-preT	cDNA_match	59	79	100	+	.	ID=dre-miR-2185-3p.path3;Name=dre-miR-2185-3p;Target=dre-miR-2185-3p 1 21;Gap=M21
###
dre-mir-200c	Drerio-preT	cDNA_match	51	72	100	+	.	ID=dre-miR-200c-3p.path1;Name=dre-miR-200c-3p;Target=dre-miR-200c-3p 1 22;Gap=M22
###
dre-mir-200b	Drerio-preT	cDNA_match	50	70	100	+	.	ID=dre-miR-200c-3p.path2;Name=dre-miR-200c-3p;Target=dre-miR-200c-3p 1 21;Gap=M21
###
dre-mir-10d	Drerio-preT	cDNA_match	28	50	100	+	.	ID=dre-miR-10d-5p.path1;Name=dre-miR-10d-5p;Target=dre-miR-10d-5p 1 23;Gap=M23
###
dre-mir-10b-1	Drerio-preT	cDNA_match	10	32	95	+	.	ID=dre-miR-10d-5p.path2;Name=dre-miR-10d-5p;Target=dre-miR-10d-5p 1 23;Gap=M23
###
dre-mir-10b-2	Drerio-preT	cDNA_match	16	38	95	+	.	ID=dre-miR-10d-5p.path3;Name=dre-miR-10d-5p;Target=dre-miR-10d-5p 1 23;Gap=M23
###
dre-mir-2192	Drerio-preT	cDNA_match	68	88	100	+	.	ID=dre-miR-2192.path1;Name=dre-miR-2192;Target=dre-miR-2192 1 21;Gap=M21
###
dre-mir-30c	Drerio-preT	cDNA_match	11	32	100	+	.	ID=dre-miR-30c-5p.path1;Name=dre-miR-30c-5p;Target=dre-miR-30c-5p 1 22;Gap=M22
###
dre-mir-2187	Drerio-preT	cDNA_match	22	43	100	+	.	ID=dre-miR-2187-5p.path1;Name=dre-miR-2187-5p;Target=dre-miR-2187-5p 1 22;Gap=M22
###
dre-mir-27a	Drerio-preT	cDNA_match	79	100	100	+	.	ID=dre-miR-27a-3p.path1;Name=dre-miR-27a-3p;Target=dre-miR-27a-3p 1 22;Gap=M22
###
dre-mir-107a	Drerio-preT	cDNA_match	14	36	100	+	.	ID=dre-miR-107a-5p.path1;Name=dre-miR-107a-5p;Target=dre-miR-107a-5p 1 23;Gap=M23
###
dre-mir-133b	Drerio-preT	cDNA_match	15	36	100	+	.	ID=dre-miR-133b-5p.path1;Name=dre-miR-133b-5p;Target=dre-miR-133b-5p 1 22;Gap=M22
###
dre-mir-129-2	Drerio-preT	cDNA_match	55	76	100	+	.	ID=dre-miR-129-3p.path1;Name=dre-miR-129-3p;Target=dre-miR-129-3p 1 22;Gap=M22
###
dre-mir-143-1	Drerio-preT	cDNA_match	57	77	100	+	.	ID=dre-miR-143.path1;Name=dre-miR-143;Target=dre-miR-143 1 21;Gap=M21
###
dre-mir-143-2	Drerio-preT	cDNA_match	57	77	100	+	.	ID=dre-miR-143.path2;Name=dre-miR-143;Target=dre-miR-143 1 21;Gap=M21
###
dre-mir-27a	Drerio-preT	cDNA_match	37	60	100	+	.	ID=dre-miR-27a-5p.path1;Name=dre-miR-27a-5p;Target=dre-miR-27a-5p 1 24;Gap=M24
###
dre-mir-10b-2	Drerio-preT	cDNA_match	57	77	100	+	.	ID=dre-miR-10b-2-3p.path1;Name=dre-miR-10b-2-3p;Target=dre-miR-10b-2-3p 1 21;Gap=M21
###
dre-mir-93	Drerio-preT	cDNA_match	10	31	100	+	.	ID=dre-miR-93.path1;Name=dre-miR-93;Target=dre-miR-93 1 22;Gap=M22
###
dre-mir-193a-1	Drerio-preT	cDNA_match	21	42	100	+	.	ID=dre-miR-193a-5p.path1;Name=dre-miR-193a-5p;Target=dre-miR-193a-5p 1 22;Gap=M22
###
dre-mir-193a-2	Drerio-preT	cDNA_match	18	39	100	+	.	ID=dre-miR-193a-5p.path2;Name=dre-miR-193a-5p;Target=dre-miR-193a-5p 1 22;Gap=M22
###
dre-mir-196b	Drerio-preT	cDNA_match	11	32	100	+	.	ID=dre-miR-196b.path1;Name=dre-miR-196b;Target=dre-miR-196b 1 22;Gap=M22
###
dre-mir-129-1	Drerio-preT	cDNA_match	14	35	100	+	.	ID=dre-miR-129-5p.path1;Name=dre-miR-129-5p;Target=dre-miR-129-5p 1 22;Gap=M22
###
dre-mir-129-2	Drerio-preT	cDNA_match	14	35	100	+	.	ID=dre-miR-129-5p.path2;Name=dre-miR-129-5p;Target=dre-miR-129-5p 1 22;Gap=M22
###
dre-mir-141	Drerio-preT	cDNA_match	13	34	100	+	.	ID=dre-miR-141-5p.path1;Name=dre-miR-141-5p;Target=dre-miR-141-5p 1 22;Gap=M22
###
dre-mir-138	Drerio-preT	cDNA_match	11	32	100	+	.	ID=dre-miR-138-5p.path1;Name=dre-miR-138-5p;Target=dre-miR-138-5p 1 22;Gap=M22
###
dre-mir-200c	Drerio-preT	cDNA_match	15	36	100	+	.	ID=dre-miR-200c-5p.path1;Name=dre-miR-200c-5p;Target=dre-miR-200c-5p 1 22;Gap=M22
###
dre-mir-738	Drerio-preT	cDNA_match	1	23	100	+	.	ID=dre-miR-738.path1;Name=dre-miR-738;Target=dre-miR-738 1 23;Gap=M23
###
dre-mir-455-2	Drerio-preT	cDNA_match	23	44	100	+	.	ID=dre-miR-455-2-5p.path1;Name=dre-miR-455-2-5p;Target=dre-miR-455-2-5p 1 22;Gap=M22
###
dre-mir-455-1	Drerio-preT	cDNA_match	15	35	100	+	.	ID=dre-miR-455-2-5p.path2;Name=dre-miR-455-2-5p;Target=dre-miR-455-2-5p 1 21;Gap=M21
###
dre-mir-92a-2	Drerio-preT	cDNA_match	20	42	100	+	.	ID=dre-miR-92a-2-5p.path1;Name=dre-miR-92a-2-5p;Target=dre-miR-92a-2-5p 1 23;Gap=M23
###
dre-mir-17a-1	Drerio-preT	cDNA_match	79	100	100	+	.	ID=dre-miR-17a-3p.path1;Name=dre-miR-17a-3p;Target=dre-miR-17a-3p 1 22;Gap=M22
###
dre-mir-15a-1	Drerio-preT	cDNA_match	52	73	100	+	.	ID=dre-miR-15a-3p.path1;Name=dre-miR-15a-3p;Target=dre-miR-15a-3p 1 22;Gap=M22
###
dre-mir-126a	Drerio-preT	cDNA_match	64	84	100	+	.	ID=dre-miR-126a-3p.path1;Name=dre-miR-126a-3p;Target=dre-miR-126a-3p 1 21;Gap=M21
###
dre-mir-126b	Drerio-preT	cDNA_match	60	80	95	+	.	ID=dre-miR-126a-3p.path2;Name=dre-miR-126a-3p;Target=dre-miR-126a-3p 1 21;Gap=M21
###
dre-mir-2198	Drerio-preT	cDNA_match	68	88	100	+	.	ID=dre-miR-2198.path1;Name=dre-miR-2198;Target=dre-miR-2198 1 21;Gap=M21
###
dre-mir-10a	Drerio-preT	cDNA_match	55	76	100	+	.	ID=dre-miR-10a-3p.path1;Name=dre-miR-10a-3p;Target=dre-miR-10a-3p 1 22;Gap=M22
###
dre-let-7g-1	Drerio-preT	cDNA_match	14	35	100	+	.	ID=dre-let-7g.path1;Name=dre-let-7g;Target=dre-let-7g 1 22;Gap=M22
###
dre-let-7g-2	Drerio-preT	cDNA_match	14	35	100	+	.	ID=dre-let-7g.path2;Name=dre-let-7g;Target=dre-let-7g 1 22;Gap=M22
###
dre-mir-196d	Drerio-preT	cDNA_match	8	29	100	+	.	ID=dre-miR-196d.path1;Name=dre-miR-196d;Target=dre-miR-196d 1 22;Gap=M22
###
dre-mir-200a	Drerio-preT	cDNA_match	52	73	100	+	.	ID=dre-miR-200a-3p.path1;Name=dre-miR-200a-3p;Target=dre-miR-200a-3p 1 22;Gap=M22
###
dre-mir-141	Drerio-preT	cDNA_match	51	71	100	+	.	ID=dre-miR-200a-3p.path2;Name=dre-miR-200a-3p;Target=dre-miR-200a-3p 1 21;Gap=M21
###
dre-mir-148	Drerio-preT	cDNA_match	49	70	100	+	.	ID=dre-miR-148.path1;Name=dre-miR-148;Target=dre-miR-148 1 22;Gap=M22
###
dre-mir-430a-11	Drerio-preT	cDNA_match	13	33	100	+	.	ID=dre-miR-430i-5p.path1;Name=dre-miR-430i-5p;Target=dre-miR-430i-5p 1 21;Gap=M21
###
dre-mir-430a-12	Drerio-preT	cDNA_match	13	33	100	+	.	ID=dre-miR-430i-5p.path2;Name=dre-miR-430i-5p;Target=dre-miR-430i-5p 1 21;Gap=M21
###
dre-mir-430a-13	Drerio-preT	cDNA_match	13	33	100	+	.	ID=dre-miR-430i-5p.path3;Name=dre-miR-430i-5p;Target=dre-miR-430i-5p 1 21;Gap=M21
###
dre-mir-430a-14	Drerio-preT	cDNA_match	13	33	100	+	.	ID=dre-miR-430i-5p.path4;Name=dre-miR-430i-5p;Target=dre-miR-430i-5p 1 21;Gap=M21
###
dre-mir-430a-15	Drerio-preT	cDNA_match	13	33	100	+	.	ID=dre-miR-430i-5p.path5;Name=dre-miR-430i-5p;Target=dre-miR-430i-5p 1 21;Gap=M21
###
dre-mir-10b-1	Drerio-preT	cDNA_match	49	70	100	+	.	ID=dre-miR-10b-3p.path1;Name=dre-miR-10b-3p;Target=dre-miR-10b-3p 1 22;Gap=M22
###
dre-mir-2188	Drerio-preT	cDNA_match	23	43	100	+	.	ID=dre-miR-2188-5p.path1;Name=dre-miR-2188-5p;Target=dre-miR-2188-5p 1 21;Gap=M21
###
dre-mir-204-1	Drerio-preT	cDNA_match	54	75	100	+	.	ID=dre-miR-204-3p.path1;Name=dre-miR-204-3p;Target=dre-miR-204-3p 1 22;Gap=M22
###
dre-mir-152	Drerio-preT	cDNA_match	54	75	100	+	.	ID=dre-miR-152.path1;Name=dre-miR-152;Target=dre-miR-152 1 22;Gap=M22
###
dre-mir-153a	Drerio-preT	cDNA_match	11	33	100	+	.	ID=dre-miR-153a-5p.path1;Name=dre-miR-153a-5p;Target=dre-miR-153a-5p 1 23;Gap=M23
###
dre-mir-363	Drerio-preT	cDNA_match	78	99	100	+	.	ID=dre-miR-363-3p.path1;Name=dre-miR-363-3p;Target=dre-miR-363-3p 1 22;Gap=M22
###
dre-mir-210	Drerio-preT	cDNA_match	48	69	100	+	.	ID=dre-miR-210-3p.path1;Name=dre-miR-210-3p;Target=dre-miR-210-3p 1 22;Gap=M22
###
dre-mir-728	Drerio-preT	cDNA_match	52	73	100	+	.	ID=dre-miR-728.path1;Name=dre-miR-728;Target=dre-miR-728 1 22;Gap=M22
###
dre-mir-736	Drerio-preT	cDNA_match	48	68	100	+	.	ID=dre-miR-736.path1;Name=dre-miR-736;Target=dre-miR-736 1 21;Gap=M21
###
dre-mir-27c-1	Drerio-preT	cDNA_match	19	40	100	+	.	ID=dre-miR-27c-5p.path1;Name=dre-miR-27c-5p;Target=dre-miR-27c-5p 1 22;Gap=M22
###
dre-mir-27c-2	Drerio-preT	cDNA_match	19	40	100	+	.	ID=dre-miR-27c-5p.path2;Name=dre-miR-27c-5p;Target=dre-miR-27c-5p 1 22;Gap=M22
###
dre-mir-132-1	Drerio-preT	cDNA_match	13	34	100	+	.	ID=dre-miR-132-5p.path1;Name=dre-miR-132-5p;Target=dre-miR-132-5p 1 22;Gap=M22
###
dre-mir-2186	Drerio-preT	cDNA_match	69	88	100	+	.	ID=dre-miR-2186.path1;Name=dre-miR-2186;Target=dre-miR-2186 1 20;Gap=M20
###
dre-mir-190b	Drerio-preT	cDNA_match	15	36	100	+	.	ID=dre-miR-190b.path1;Name=dre-miR-190b;Target=dre-miR-190b 1 22;Gap=M22
###
dre-mir-2195	Drerio-preT	cDNA_match	68	88	100	+	.	ID=dre-miR-2195.path1;Name=dre-miR-2195;Target=dre-miR-2195 1 21;Gap=M21
###
dre-mir-212	Drerio-preT	cDNA_match	61	81	100	+	.	ID=dre-miR-212.path1;Name=dre-miR-212;Target=dre-miR-212 1 21;Gap=M21
###
dre-mir-26b	Drerio-preT	cDNA_match	20	41	100	+	.	ID=dre-miR-26b.path1;Name=dre-miR-26b;Target=dre-miR-26b 1 22;Gap=M22
###
dre-mir-26a-1	Drerio-preT	cDNA_match	11	30	100	+	.	ID=dre-miR-26b.path2;Name=dre-miR-26b;Target=dre-miR-26b 1 20;Gap=M20
###
dre-mir-26a-2	Drerio-preT	cDNA_match	37	56	100	+	.	ID=dre-miR-26b.path3;Name=dre-miR-26b;Target=dre-miR-26b 1 20;Gap=M20
###
dre-mir-26a-3	Drerio-preT	cDNA_match	39	58	100	+	.	ID=dre-miR-26b.path4;Name=dre-miR-26b;Target=dre-miR-26b 1 20;Gap=M20
###
dre-mir-20a	Drerio-preT	cDNA_match	88	109	100	+	.	ID=dre-miR-20a-3p.path1;Name=dre-miR-20a-3p;Target=dre-miR-20a-3p 1 22;Gap=M22
###
dre-mir-140	Drerio-preT	cDNA_match	23	44	100	+	.	ID=dre-miR-140-5p.path1;Name=dre-miR-140-5p;Target=dre-miR-140-5p 1 22;Gap=M22
###
dre-mir-153c	Drerio-preT	cDNA_match	43	64	100	+	.	ID=dre-miR-153c-5p.path1;Name=dre-miR-153c-5p;Target=dre-miR-153c-5p 1 22;Gap=M22
###
dre-mir-15b	Drerio-preT	cDNA_match	79	100	100	+	.	ID=dre-miR-15b-3p.path1;Name=dre-miR-15b-3p;Target=dre-miR-15b-3p 1 22;Gap=M22
###
dre-mir-1388	Drerio-preT	cDNA_match	60	81	100	+	.	ID=dre-miR-1388-3p.path1;Name=dre-miR-1388-3p;Target=dre-miR-1388-3p 1 22;Gap=M22
###
dre-mir-193a-1	Drerio-preT	cDNA_match	61	82	100	+	.	ID=dre-miR-193a-3p.path1;Name=dre-miR-193a-3p;Target=dre-miR-193a-3p 1 22;Gap=M22
###
dre-mir-193a-2	Drerio-preT	cDNA_match	55	76	100	+	.	ID=dre-miR-193a-3p.path2;Name=dre-miR-193a-3p;Target=dre-miR-193a-3p 1 22;Gap=M22
###
dre-mir-217	Drerio-preT	cDNA_match	25	46	100	+	.	ID=dre-miR-217.path1;Name=dre-miR-217;Target=dre-miR-217 1 22;Gap=M22
###
dre-mir-99-1	Drerio-preT	cDNA_match	14	35	100	+	.	ID=dre-miR-99.path1;Name=dre-miR-99;Target=dre-miR-99 1 22;Gap=M22
###
dre-mir-99-2	Drerio-preT	cDNA_match	12	33	100	+	.	ID=dre-miR-99.path2;Name=dre-miR-99;Target=dre-miR-99 1 22;Gap=M22
###
dre-mir-145	Drerio-preT	cDNA_match	69	90	100	+	.	ID=dre-miR-145-3p.path1;Name=dre-miR-145-3p;Target=dre-miR-145-3p 1 22;Gap=M22
###
dre-mir-1788	Drerio-preT	cDNA_match	23	44	100	+	.	ID=dre-miR-1788-5p.path1;Name=dre-miR-1788-5p;Target=dre-miR-1788-5p 1 22;Gap=M22
###
dre-mir-731	Drerio-preT	cDNA_match	15	38	100	+	.	ID=dre-miR-731.path1;Name=dre-miR-731;Target=dre-miR-731 1 24;Gap=M24
###
dre-mir-144	Drerio-preT	cDNA_match	13	35	100	+	.	ID=dre-miR-144-5p.path1;Name=dre-miR-144-5p;Target=dre-miR-144-5p 1 23;Gap=M23
###
dre-mir-458	Drerio-preT	cDNA_match	12	33	100	+	.	ID=dre-miR-458-5p.path1;Name=dre-miR-458-5p;Target=dre-miR-458-5p 1 22;Gap=M22
###
dre-mir-141	Drerio-preT	cDNA_match	51	72	100	+	.	ID=dre-miR-141-3p.path1;Name=dre-miR-141-3p;Target=dre-miR-141-3p 1 22;Gap=M22
###
dre-mir-200a	Drerio-preT	cDNA_match	52	72	100	+	.	ID=dre-miR-141-3p.path2;Name=dre-miR-141-3p;Target=dre-miR-141-3p 1 21;Gap=M21
###
dre-mir-29b-1	Drerio-preT	cDNA_match	52	73	100	+	.	ID=dre-miR-29b.path1;Name=dre-miR-29b;Target=dre-miR-29b 1 22;Gap=M22
###
dre-mir-29b-2	Drerio-preT	cDNA_match	55	76	100	+	.	ID=dre-miR-29b.path2;Name=dre-miR-29b;Target=dre-miR-29b 1 22;Gap=M22
###
dre-mir-19c	Drerio-preT	cDNA_match	64	86	100	+	.	ID=dre-miR-19c-3p.path1;Name=dre-miR-19c-3p;Target=dre-miR-19c-3p 1 23;Gap=M23
###
dre-mir-19b	Drerio-preT	cDNA_match	55	75	100	+	.	ID=dre-miR-19c-3p.path2;Name=dre-miR-19c-3p;Target=dre-miR-19c-3p 1 21;Gap=M21
###
dre-mir-726	Drerio-preT	cDNA_match	55	75	100	+	.	ID=dre-miR-726.path1;Name=dre-miR-726;Target=dre-miR-726 1 21;Gap=M21
###
dre-mir-1788	Drerio-preT	cDNA_match	59	79	100	+	.	ID=dre-miR-1788-3p.path1;Name=dre-miR-1788-3p;Target=dre-miR-1788-3p 1 21;Gap=M21
###
dre-mir-153c	Drerio-preT	cDNA_match	81	102	100	+	.	ID=dre-miR-153c-3p.path1;Name=dre-miR-153c-3p;Target=dre-miR-153c-3p 1 22;Gap=M22
###
dre-mir-153b	Drerio-preT	cDNA_match	81	100	100	+	.	ID=dre-miR-153c-3p.path2;Name=dre-miR-153c-3p;Target=dre-miR-153c-3p 1 20;Gap=M20
###
dre-mir-7145	Drerio-preT	cDNA_match	100	121	100	+	.	ID=dre-miR-7145.path1;Name=dre-miR-7145;Target=dre-miR-7145 1 22;Gap=M22
###
dre-mir-23a-1	Drerio-preT	cDNA_match	56	77	100	+	.	ID=dre-miR-23a-3p.path1;Name=dre-miR-23a-3p;Target=dre-miR-23a-3p 1 22;Gap=M22
###
dre-mir-23a-2	Drerio-preT	cDNA_match	57	78	100	+	.	ID=dre-miR-23a-3p.path2;Name=dre-miR-23a-3p;Target=dre-miR-23a-3p 1 22;Gap=M22
###
dre-mir-23a-3	Drerio-preT	cDNA_match	48	69	100	+	.	ID=dre-miR-23a-3p.path3;Name=dre-miR-23a-3p;Target=dre-miR-23a-3p 1 22;Gap=M22
###
dre-mir-23a-4	Drerio-preT	cDNA_match	57	78	100	+	.	ID=dre-miR-23a-3p.path4;Name=dre-miR-23a-3p;Target=dre-miR-23a-3p 1 22;Gap=M22
###
dre-mir-23b	Drerio-preT	cDNA_match	51	72	95	+	.	ID=dre-miR-23a-3p.path5;Name=dre-miR-23a-3p;Target=dre-miR-23a-3p 1 22;Gap=M22
###
dre-mir-7149	Drerio-preT	cDNA_match	47	69	100	+	.	ID=dre-miR-7149-3p.path1;Name=dre-miR-7149-3p;Target=dre-miR-7149-3p 1 23;Gap=M23
###
dre-mir-1388	Drerio-preT	cDNA_match	23	44	100	+	.	ID=dre-miR-1388-5p.path1;Name=dre-miR-1388-5p;Target=dre-miR-1388-5p 1 22;Gap=M22
###
dre-mir-126a	Drerio-preT	cDNA_match	26	46	100	+	.	ID=dre-miR-126b-5p.path1;Name=dre-miR-126b-5p;Target=dre-miR-126b-5p 1 21;Gap=M21
###
dre-mir-126b	Drerio-preT	cDNA_match	23	43	100	+	.	ID=dre-miR-126b-5p.path2;Name=dre-miR-126b-5p;Target=dre-miR-126b-5p 1 21;Gap=M21
###
dre-mir-205	Drerio-preT	cDNA_match	19	40	100	+	.	ID=dre-miR-205-5p.path1;Name=dre-miR-205-5p;Target=dre-miR-205-5p 1 22;Gap=M22
###
dre-mir-223	Drerio-preT	cDNA_match	71	91	100	+	.	ID=dre-miR-223.path1;Name=dre-miR-223;Target=dre-miR-223 1 21;Gap=M21
###
dre-mir-34c	Drerio-preT	cDNA_match	51	72	100	+	.	ID=dre-miR-34c-3p.path1;Name=dre-miR-34c-3p;Target=dre-miR-34c-3p 1 22;Gap=M22
###
dre-mir-130c-1	Drerio-preT	cDNA_match	80	101	100	+	.	ID=dre-miR-130c-3p.path1;Name=dre-miR-130c-3p;Target=dre-miR-130c-3p 1 22;Gap=M22
###
dre-mir-130c-2	Drerio-preT	cDNA_match	50	71	100	+	.	ID=dre-miR-130c-3p.path2;Name=dre-miR-130c-3p;Target=dre-miR-130c-3p 1 22;Gap=M22
###
dre-mir-196c	Drerio-preT	cDNA_match	23	44	100	+	.	ID=dre-miR-196c.path1;Name=dre-miR-196c;Target=dre-miR-196c 1 22;Gap=M22
###
dre-mir-2187	Drerio-preT	cDNA_match	61	82	100	+	.	ID=dre-miR-2187-3p.path1;Name=dre-miR-2187-3p;Target=dre-miR-2187-3p 1 22;Gap=M22
###
dre-mir-24-1	Drerio-preT	cDNA_match	49	70	100	+	.	ID=dre-miR-24.path1;Name=dre-miR-24;Target=dre-miR-24 1 22;Gap=M22
###
dre-mir-24-2	Drerio-preT	cDNA_match	51	72	100	+	.	ID=dre-miR-24.path2;Name=dre-miR-24;Target=dre-miR-24 1 22;Gap=M22
###
dre-mir-24-3	Drerio-preT	cDNA_match	80	101	100	+	.	ID=dre-miR-24.path3;Name=dre-miR-24;Target=dre-miR-24 1 22;Gap=M22
###
dre-mir-24-4	Drerio-preT	cDNA_match	56	77	100	+	.	ID=dre-miR-24.path4;Name=dre-miR-24;Target=dre-miR-24 1 22;Gap=M22
###
dre-mir-24-5	Drerio-preT	cDNA_match	51	72	100	+	.	ID=dre-miR-24.path5;Name=dre-miR-24;Target=dre-miR-24 1 22;Gap=M22
###
dre-mir-221	Drerio-preT	cDNA_match	8	33	100	+	.	ID=dre-miR-221-5p.path1;Name=dre-miR-221-5p;Target=dre-miR-221-5p 1 26;Gap=M26
###
dre-mir-301b	Drerio-preT	cDNA_match	11	31	100	+	.	ID=dre-miR-301b-5p.path1;Name=dre-miR-301b-5p;Target=dre-miR-301b-5p 1 21;Gap=M21
###
dre-mir-301c	Drerio-preT	cDNA_match	12	32	95	+	.	ID=dre-miR-301b-5p.path2;Name=dre-miR-301b-5p;Target=dre-miR-301b-5p 1 21;Gap=M21
###
dre-mir-430c-1	Drerio-preT	cDNA_match	45	66	100	+	.	ID=dre-miR-430c-3p.path1;Name=dre-miR-430c-3p;Target=dre-miR-430c-3p 1 22;Gap=M22
###
dre-mir-430c-10	Drerio-preT	cDNA_match	45	66	100	+	.	ID=dre-miR-430c-3p.path2;Name=dre-miR-430c-3p;Target=dre-miR-430c-3p 1 22;Gap=M22
###
dre-mir-430c-11	Drerio-preT	cDNA_match	45	66	100	+	.	ID=dre-miR-430c-3p.path3;Name=dre-miR-430c-3p;Target=dre-miR-430c-3p 1 22;Gap=M22
###
dre-mir-430c-12	Drerio-preT	cDNA_match	45	66	100	+	.	ID=dre-miR-430c-3p.path4;Name=dre-miR-430c-3p;Target=dre-miR-430c-3p 1 22;Gap=M22
###
dre-mir-430c-13	Drerio-preT	cDNA_match	45	66	100	+	.	ID=dre-miR-430c-3p.path5;Name=dre-miR-430c-3p;Target=dre-miR-430c-3p 1 22;Gap=M22
###
dre-mir-202	Drerio-preT	cDNA_match	47	68	100	+	.	ID=dre-miR-202-3p.path1;Name=dre-miR-202-3p;Target=dre-miR-202-3p 1 22;Gap=M22
###
dre-mir-133c	Drerio-preT	cDNA_match	17	38	100	+	.	ID=dre-miR-133c-5p.path1;Name=dre-miR-133c-5p;Target=dre-miR-133c-5p 1 22;Gap=M22
###
dre-mir-203b	Drerio-preT	cDNA_match	51	72	100	+	.	ID=dre-miR-203b-3p.path1;Name=dre-miR-203b-3p;Target=dre-miR-203b-3p 1 22;Gap=M22
###
dre-mir-430a-10	Drerio-preT	cDNA_match	13	33	100	+	.	ID=dre-miR-430a-5p.path1;Name=dre-miR-430a-5p;Target=dre-miR-430a-5p 1 21;Gap=M21
###
dre-mir-430a-2	Drerio-preT	cDNA_match	13	33	100	+	.	ID=dre-miR-430a-5p.path2;Name=dre-miR-430a-5p;Target=dre-miR-430a-5p 1 21;Gap=M21
###
dre-mir-430a-3	Drerio-preT	cDNA_match	13	33	100	+	.	ID=dre-miR-430a-5p.path3;Name=dre-miR-430a-5p;Target=dre-miR-430a-5p 1 21;Gap=M21
###
dre-mir-430a-5	Drerio-preT	cDNA_match	13	33	100	+	.	ID=dre-miR-430a-5p.path4;Name=dre-miR-430a-5p;Target=dre-miR-430a-5p 1 21;Gap=M21
###
dre-mir-430a-6	Drerio-preT	cDNA_match	13	33	100	+	.	ID=dre-miR-430a-5p.path5;Name=dre-miR-430a-5p;Target=dre-miR-430a-5p 1 21;Gap=M21
###
dre-mir-34a	Drerio-preT	cDNA_match	19	40	100	+	.	ID=dre-miR-34a.path1;Name=dre-miR-34a;Target=dre-miR-34a 1 22;Gap=M22
###
dre-mir-15a-1	Drerio-preT	cDNA_match	14	35	100	+	.	ID=dre-miR-15a-5p.path1;Name=dre-miR-15a-5p;Target=dre-miR-15a-5p 1 22;Gap=M22
###
dre-mir-15a-2	Drerio-preT	cDNA_match	25	46	100	+	.	ID=dre-miR-15a-5p.path2;Name=dre-miR-15a-5p;Target=dre-miR-15a-5p 1 22;Gap=M22
###
dre-mir-7148	Drerio-preT	cDNA_match	14	35	100	+	.	ID=dre-miR-7148-5p.path1;Name=dre-miR-7148-5p;Target=dre-miR-7148-5p 1 22;Gap=M22
###
dre-let-7h	Drerio-preT	cDNA_match	19	40	100	+	.	ID=dre-let-7h.path1;Name=dre-let-7h;Target=dre-let-7h 1 22;Gap=M22
###
dre-mir-218a-1	Drerio-preT	cDNA_match	11	32	100	+	.	ID=dre-miR-218a.path1;Name=dre-miR-218a;Target=dre-miR-218a 1 22;Gap=M22
###
dre-mir-218a-2	Drerio-preT	cDNA_match	14	35	100	+	.	ID=dre-miR-218a.path2;Name=dre-miR-218a;Target=dre-miR-218a 1 22;Gap=M22
###
dre-mir-218b	Drerio-preT	cDNA_match	11	30	100	+	.	ID=dre-miR-218a.path3;Name=dre-miR-218a;Target=dre-miR-218a 1 20;Gap=M20
###
dre-mir-16c	Drerio-preT	cDNA_match	76	98	100	+	.	ID=dre-miR-16c-3p.path1;Name=dre-miR-16c-3p;Target=dre-miR-16c-3p 1 23;Gap=M23
###
dre-mir-18c	Drerio-preT	cDNA_match	11	32	100	+	.	ID=dre-miR-18c.path1;Name=dre-miR-18c;Target=dre-miR-18c 1 22;Gap=M22
###
dre-mir-301c	Drerio-preT	cDNA_match	12	32	100	+	.	ID=dre-miR-301c-5p.path1;Name=dre-miR-301c-5p;Target=dre-miR-301c-5p 1 21;Gap=M21
###
dre-mir-301b	Drerio-preT	cDNA_match	11	31	95	+	.	ID=dre-miR-301c-5p.path2;Name=dre-miR-301c-5p;Target=dre-miR-301c-5p 1 21;Gap=M21
###
dre-mir-199-3	Drerio-preT	cDNA_match	55	75	100	+	.	ID=dre-miR-199-3-3p.path1;Name=dre-miR-199-3-3p;Target=dre-miR-199-3-3p 1 21;Gap=M21
###
dre-mir-19d	Drerio-preT	cDNA_match	53	75	100	+	.	ID=dre-miR-19d-3p.path1;Name=dre-miR-19d-3p;Target=dre-miR-19d-3p 1 23;Gap=M23
###
dre-mir-2194	Drerio-preT	cDNA_match	67	88	100	+	.	ID=dre-miR-2194.path1;Name=dre-miR-2194;Target=dre-miR-2194 1 22;Gap=M22
###
dre-mir-30e-2	Drerio-preT	cDNA_match	11	32	100	+	.	ID=dre-miR-30e-5p.path1;Name=dre-miR-30e-5p;Target=dre-miR-30e-5p 1 22;Gap=M22
###
dre-mir-727	Drerio-preT	cDNA_match	57	78	100	+	.	ID=dre-miR-727-3p.path1;Name=dre-miR-727-3p;Target=dre-miR-727-3p 1 22;Gap=M22
###
dre-let-7c-1	Drerio-preT	cDNA_match	23	44	100	+	.	ID=dre-let-7c-5p.path1;Name=dre-let-7c-5p;Target=dre-let-7c-5p 1 22;Gap=M22
###
dre-let-7c-2	Drerio-preT	cDNA_match	15	36	100	+	.	ID=dre-let-7c-5p.path2;Name=dre-let-7c-5p;Target=dre-let-7c-5p 1 22;Gap=M22
###
dre-let-7a-1	Drerio-preT	cDNA_match	11	32	95	+	.	ID=dre-let-7c-5p.path3;Name=dre-let-7c-5p;Target=dre-let-7c-5p 1 22;Gap=M22
###
dre-let-7a-2	Drerio-preT	cDNA_match	11	32	95	+	.	ID=dre-let-7c-5p.path4;Name=dre-let-7c-5p;Target=dre-let-7c-5p 1 22;Gap=M22
###
dre-let-7a-3	Drerio-preT	cDNA_match	18	39	95	+	.	ID=dre-let-7c-5p.path5;Name=dre-let-7c-5p;Target=dre-let-7c-5p 1 22;Gap=M22
###
