# Supplementary material for: Integrative microRNAome analysis of skeletal muscle of Colossoma macropomum (tambaqui), Piaractus mesopotamicus (pacu), and the hybrid tambacu, based on next-generation sequencing data
Source: BMC Genomics. 2021 Apr 6;22:237. doi: 10.1186/s12864-021-07513-5 (PMC8022549; doi:10.1186/s12864-021-07513-5)
Supplement: Supplementary file 3 — Additional file 3. FASTA file. FASTA file containing precursor sequences of D. rerio. [file 12864_2021_7513_MOESM3_ESM.txt]

>dre-let-7a-1 MI0001857
GACGGTGGGATGAGGTAGTAGGTTGTATAGTTTTAGGGTCACACCCACACTGGGAGATAACTATACAACCTACTGTCTTTCTCAAAGTC
>dre-let-7a-2 MI0001858
GCCCCCAGGCTGAGGTAGTAGGTTGTATAGTTTAGAATAACATCACTGGAGATAACTGTACAACCTCCTAGCTTTCCCTGAGAT
>dre-let-7a-3 MI0001860
GAGACTGTCGTTTGGGGTGAGGTAGTAGGTTGTATAGTTTGAGGGTTTAACCCTTGCTGTCAGATAACTATACAACTTACTGTCTTTCCCGAAGTGGCCGTAGTGTC
>dre-let-7a-4 MI0001861
GCGATGTCTCGGGATGAGGTAGTAGGTTGTATAGTTTAGAGTTACAACACGGGAGATAACTGTACAGCCTCCTAGCTTTCCTCGAGCAGACGC
>dre-let-7a-5 MI0001862
GTACGTGTTTTTGGTGTCTGGACAAGGTGAGGTAGTAGGTTGTATAGTTTGGTGGGAGGGATCAAACCCTGTTCAGCTGATAACTATACAGTCTATTGCCTTCCTTGTGTCACCTAAGGTCTGC
>dre-let-7a-6 MI0001863
CACAGTGAACCTGTGTGTTTCTTCAAGGTGAGGTAGTAGGTTGTATAGTTTGTGGGAAGGATCACATCCTATTCAGGTGATAACTATACAGTCTATTGCCTTCCCTGAGAGACACAATGACCACGAGTG
>dre-let-7b MI0001865
TCGGACAGGGTGAGGTAGTAGGTTGTGTGGTTTCAGGGTTGTGTTTTTGCCCCATCAGGAGTTAACTATACAACCTACTGCCTTCCCTGAAGGG
>dre-let-7c-1 MI0001866
CTGAGAGTGTGTGCATCCAGGCTGAGGTAGTAGGTTGTATGGTTTAGAATTTTGCCCTGGGAGTTAACTGTACAACCTTCTAGCTTTCCTTGGAGCTCACAAGCCAG
>dre-let-7c-2 MI0001867
GTGTGCATCCAGGCTGAGGTAGTAGGTTGTATGGTTTCGAATGACACCATGGGAGTTAACTGTACAACCTTCTAGCTTTCCTTGGAGTACAC
>dre-let-7d-1 MI0001868
TGTGCGTTGCGGTGTGAGGTAGTTGGTTGTATGGTTTTGCATAATAAACAGCCCGGAGTTAACTGTACAACCTTCTAGCTTTCCCTGCGGCTGCACG
>dre-let-7d-2 MI0001870
CGCTGCAGGCTGAGGTAGTTGGTTGTATGGTTTTGCATCATAATCAGCCTGGAGTTAACTGTACAACCTTCTAGCTTTCCCTGCGGTG
>dre-let-7e MI0001871
GCTGTTCTTGGGGCTGAGGTAGTAGATTGAATAGTTGTGGAGCCCTGCGCTCTCTCTCTGAGATAACTATACAATCTACTGTCTTTCCTAAGGCGACAGC
>dre-let-7f MI0001872
TGGTAATGCTTGTGCAGTGTGAGGTAGTAGATTGTATAGTTGTAGGGTAGTGATTTTATCCTGTGTAGAAGATAACTATACAATCTATTGCCTTCCCTGAGGGGCAGAAATACACA
>dre-let-7g-1 MI0001873
GGGGGCTGTGGAATGAGGTAGTAGTTTGTATAGTTTGGGATCACACCAGATCTGGGAGATAACTATACAGCCTACTGTCTTTCTCACAGCTGCTCC
>dre-let-7g-2 MI0001874
GTGGACTGTGGGATGAGGTAGTAGTTTGTATAGTTTTAGGATCACACCAGATCTGGGAGATAACTATACAGTCTACTGTCTTTCCCACGGTTACCGC
>dre-let-7h MI0001875
GAGTTGGCTGTGTTGTGGTGAGGTAGTAAGTTGTGTTGTTGTTGGGGATCAGTATAGTATGGCCCTTGAAGGAGATAACTATACAATTTACTGCCTTCCATAATGCAGACTCTC
>dre-let-7i MI0001876
GTGTACTGGCTGAGGTAGTAGTTTGTGCTGTTGGTTGGGATGTGACATTGCCCGTTATGGAGATGACTGCGCAAGCTACTCCCTTGCCAGTGCTG
>dre-let-7j MI0003343
GGTTGAGGTAGTTGTTTGTACAGTTTTTAGGGTCTGTTATTCTGCCCTGTTAAGGAGCTAACTGTACAGACTACTGCCTTGCC
>dre-mir-1-1 MI0001878
GCCCATATATCCCGCTTGGTAGACATACTTCTTTATATGCCCATATGAACAAGAGCAGCTATGGAATGTAAAGAAGTATGTATCCCAGGTGAGAGAAAAACGGGGC
>dre-mir-1-2 MI0001877
GCCTACTTGGTGTACATACTTCTTTATGTGCCCATATGAACATATAAAAGCTATGGAATGTAAAGAAGTATGTATTCTTGGTCAGGT
>dre-mir-7a-1 MI0001361
TGTGGAAGACTAGTGATTTTGTTGTTGTTTCTTCTGCTTTCTGACAACAAGTCACAGTCTACCTCAGCGAGCGGGCCCT
>dre-mir-7a-2 MI0001362
TTTTGGGCATTATGGAAGACTAGTGATTTTGTTGTTGTGACGTCATCAGTACTGACAACAAGTCACAGTCTGCCTCAGTGACCAGAATCCACTCGTC
>dre-mir-7a-3 MI0001879
TGTGTGTGTGTTCTGCCCTCTGCGGAGTGGAAGACTAGTGATTTTGTTGTGAAAATGAACAAAAACCAACAACAAACCGCAGTCGTCCTCTCAGCACGGGGCCCACACCTGCAGAGCACA
>dre-mir-7b MI0001360
TGAACGCTGGCTTGCTTCTGTGTGGAAGACTTGTGATTTTGTTGTTGTTAGTTAGATGAAGTGACAACAAATCACGGTCTGCCCTACAGCACAGGCCCAGCATC
>dre-mir-9-1 MI0001880
GGGGTTGGCTGTTATCTTTGGTTATCTAGCTGTATGAGTGTTATTCATTCTTCATAAAGCTAGATAACCGAAAGTAACAAGAATCCC
>dre-mir-9-2 MI0001881
GCTCTCCTCTGGTGACTTTTGCACTTGGAGGCGTGTTGTTATCTTTGGTTATCTAGCTGTATGAGTGTGCTGGCCGTCATAAAGCTAGATAACCGAAAGTAAGAGCCGCTTCTATCAGCAACGTATGGAGCATTGC
>dre-mir-9-3 MI0001883
TCAGGGGGTTGGTTTCTCTCTTTGGTTATCTAGCTGTATGAGTTATAACACTGTCATAAAGCTAGATAACCGAAAGTAGAAATAATTCCCAAAATCTTTGG
>dre-mir-9-4 MI0001882
TGGGTTAGTTTTTCTCTTTGGTTATCTAGCTGTATGAGTTTATGTGATATCATAAAGCTAGAGAACCGAATGTATAAACTAATTCCA
>dre-mir-9-5 MI0001884
GGAAGCGAGTTGTTATCTTTGGTTATCTAGCTGTATGAGTATTTTGCACTTCATAAAGCTAGATAACCGAAAGTAAAAACTGCCTCC
>dre-mir-9-6 MI0001885
GGAGGTAGTTGCTATCTTTGGTTATCTAGCTGTATGAGTGTTTATCTGCCTTCATAAAGCTAGATAACCGAAAGTAGAAATGTCCTCC
>dre-mir-9-7 MI0001886
GGGTTAGTTTTTCTCTTTGGTTATCTAGCTGTATGAGTTATGAAATATCATAAAGCTAGAGAACCGAAAGTAGAAACTATACCT
>dre-mir-10a MI0001363
TGTCTGTCATCTATATATACCCTGTAGATCCGAATTTGTGTGAATATACAGTCGCAAATTCGTGTCTTGGGGAATATGTAGTTGACATAAACACAACGC
>dre-mir-10b-1 MI0001364
GTCTATATATACCCTGTAGAACCGAATTTGTGTGAAAAAATAACATTCACAGATTCGATTCTAGGGGAGTATATGGTC
>dre-mir-10b-2 MI0001887
GTAGTCGTCTATATGTACCCTGTAGAACCGAATTTGTGTCCAAAACATCAAAATCGCAAATACGTCTCTACAGGAATACATGGGCGACGTAA
>dre-mir-10c MI0001888
CCTGTCATCTATATATACCCTGTAGATCCGGATTTGTGTAAACAGACGCACAGTCACAAATTCGTATCTAGGGGAGTATGTAGTTGATGTATAGG
>dre-mir-10d MI0001889
TGGAAGCTTTGTTCCGTCGTCTATATATACCCTGTAGAACCGAATGTGTGTTTACACAGCAAATTCACAGATTCGGTTTTAGGGGAGTATATGGACGATGCAAAAACGTCTGCTTTCA
>dre-mir-15a-1 MI0001891
CCTGTCGGTACTGTAGCAGCACAGAATGGTTTGTGAGTTATAACGGGGGTGCAGGCCGTACTGTGCTGCGGCAACAACGACAGG
>dre-mir-15a-2 MI0001892
GCCGAGGCTCTCTAGGTGATGGTGTAGCAGCACAGAATGGTTTGTGGTGATACAGAGATGCAGGCCATGATGTGCTGCAGCATCAATTCCTGGGACCTACGC
>dre-mir-15b MI0001893
GTCTGTCGTCATCTTTTTATTTAGCCCTGAGTGCCCTGTAGCAGCACATCATGGTTTGTAAGTTATAAGGGCAAATTCCGAATCATGATGTGCTGTCACTGGGAGCCTGGGAGTTTCTCCATTAACATGACAGC
>dre-mir-15c MI0004779
CCTTAGACCGCTAAAGCAGCGCGTCATGGTTTTCAACATTAGAGAAGGTGCAAGCCATCATTTGCTGCTCTAGAGTTTTAAGG
>dre-mir-16a MI0001894
CCTTCCTCGCTTTAGCAGCACGTAAATATTGGTGTGTTATAGTCAAGGCCAACCCCAATATTATGTGTGCTGCTTCAGTAAGGCAGG
>dre-mir-16b MI0001895
CCTGAACTTGGCCGTGTGACAGACTGGCTGCCTGGCTGTAGCAGCACGTAAATATTGGAGTCAAAGCACTTGCGAATCCTCCAGTATTGACCGTGCTGCTGGAGTTAGGCGGGCCGTTTACCGTCTGCGGGGGCCTCGGG
>dre-mir-16c MI0001896
GAGGTTGTGTGTGTGTGCGTGTGTTGTCTTGCTTTAGCAGCATGTAAATATTGGAGTTACTCCTTGGCCAATGCCTCCAATATTGCTCGTGCTGCTGAAGCAAGAAGTCACCAAGCAGCACATGCACGTCATCCTT
>dre-mir-17a-1 MI0001897
GGACTTTCTTGAGTGGACTTGGTTGGTGTCAATGTATTGTCAAAGTGCTTACAGTGCAGGTAGTATTATGGAATATCTACTGCAGTGGAGGCACTTCTAGCAATACACTTGACCATTTTAACCTTCCTCCAGGCATCC
>dre-mir-17a-2 MI0001898
GTCACTGTAGTGTCAAAGTGCTTACAGTGCAGGTAGTTCAATATAATCTACTGCAGTGGAGGCACTTCAAGCTTTACCGTGAC
>dre-mir-18a MI0001900
GGCTTTGTGCTAAGGTGCATCTAGTGCAGATAGTGAAGTAGACTAGCACCTACTGCCCTAAGTGCTCCTTCTGGCACGAGGGT
>dre-mir-18b MI0001901
TACTGCTTATGCTAAGGTGCATTTAGTGCAGATAGTGAAATAGACTAGCACCTACTGCCCTAAGTGCCCCTTCTGGCATAAGGGGCT
>dre-mir-18c MI0001902
GCCTTCCTGCTAAGGTGCATCTTGTGTAGTTAGTGAAGTAGTCTAGTATCTACTGCGCTAGATGTTCCTTTTGGCAGGAGTAGCT
>dre-mir-19a MI0001903
TGGTGCAGTTCTCTGCTAGTTTTGCATAGTTGCACTACAAGAAAACGGGAGTTGTGCAAATCTATGCAAAACTGATGGTGGCCTGCTGC
>dre-mir-19b MI0001904
GCTGGACCCCCGGTCAGTTTTGCTGGTTTGCATTCAGCTTTTAAGACTGTGCGCTGTGCAAATCCATGCAAAACTGATTGTGGCAGC
>dre-mir-19c MI0001905
TGGAAAAGCCCTGTTATCTGGGGTGAGTTTTGCAGGATTGCATCCGGCTTTATTACAACATGCTGTGCAAATCCATGCAAAACTCGCTGCGCCAGGGACAAACCA
>dre-mir-19d MI0001906
GTTGTGTGGCGGTCAGCTTTGCGGGGTGGGCAGTCAGCCTCCGTGTGGCCGCTGTGCAAACCCATGCAAAACTGAGCGCTGCGCTAC
>dre-mir-20a MI0001907
TCTTAAATAAATCTCCTAATGTTGCAGTTGTGTTAGAGTTTCAGCAGTGCTAAAGTGCTTATAGTGCAGGTAGTATTTCTGTCATCTACTGCAGTGTGAGCACTTGAAGTACTTCTAGCTTAATGCGTCTGGGATCCGAAGATTTCTGCTAGA
>dre-mir-20b MI0001899
GAGTTTGTCCTGGCAGTTCCAAAGTGCTCACAGTGCAGGTAGTGCCAGTGGATCTACTGCAATGTCTGCACTTCAAGTATTGCCGGACGCCTTC
>dre-mir-21-1 MI0001908
TTATGTGTCTTTATTGGCGTGGATATAAGTCTTTCCCAGTGTGTCAGATAGCTTATCAGACTGGTGTTGGCTGTTACATTCGCCCGGCGACAACAGTCTGTAGGCTGTCTGACATTTTGGGCATTTTCTTCTCCGATTAAAAATATGA
>dre-mir-21-2 MI0001909
AGACAGACAGTAAAAGTGTCCCTTTCTGTCATGTAGCTTATCAGACTGGTGTTGGCTTTGAGTTTTTGGCAACAGCAGTCTAATAGGCTGTCTGACATTTTGGGCTTATTCGACGTACGGTTTGTTT
>dre-mir-22a MI0001910
GCTGACCTGCAGCAGTTCTTCACTGGCAAGCTTTATGTCCTTGTGTACCAGCTAAAGCTGCCAGCTGAAGAACTGTTGTGGTTGGC
>dre-mir-22b MI0001912
GTTACTTCACAGTCGTTCTTCACTGGCTAGCTTTATGTGGCAGCACCTTAAAGCTGCCAGTTGAAGAGCTGTTGTGGGTAAC
>dre-mir-23a-1 MI0001913
GCTGTGGCGGGGAGGGTTCCTGGCACCGTGATTTGGTGGATAAACAGAAATGAAAATCACATTGCCAGGGATTTCCACTCCTGCACGGT
>dre-mir-23a-2 MI0001915
CTCTTCTGCCGGCCAGGGGAATTCCTGGCAGAGTGATTTTTAAACCTAATGACTGAATCACATTGCCAGGGATTTCCAATGGCTCGTGTGACTCAGAG
>dre-mir-23a-3 MI0001916
CCAGCTGGAGGGATTCCTGGCAGAGTGATTTGGGATTATATCATAAAATCACATTGCCAGGGATTTCCAACCAGCTGT
>dre-mir-23a-4 MI0019591
CTCTTCTGCCGGCCAGGGGAATTCCTGGCAGAGTGATTTTTAAACCTAATGACTGAATCACATTGCCAGGGATTTCCAATGGCTCGTGTGACTCAGAG
>dre-mir-23b MI0001917
GTGGCTGTGTGGGTTCTTGGCATGCTGATTTGTGACTGTAGTAAAAAAAAATCACATTGCCAGGGATTACCACACTACCAC
>dre-mir-24-1 MI0001921
ACCTGAGCTCCGGTGCCTTCTGAGCTGATATCAGTTGTAGTAAATCACTGGCTCAGTTCAGCAGGAACAGGAGTGTGGCC
>dre-mir-24-2 MI0001919
GGGCTGGTCTCCTGTGCCTGCTGTGCTGATAATCAGTGGACGGCTGTGACTGGCTCAGTTCAGCAGGAACAGGGGCCTGGTC
>dre-mir-24-3 MI0001920
GCTGAACGGGAGTCATATGAGAGATAGATGGAGCTGGCCTCCCGTGCCTACTGAGCTGATTACAGTACTGTGCAAACACTGGCTCAGTTCAGCAGGAACAGGAGTCTGGTCCACAAACTCCACCAAACACTGCTGCTTCAGC
>dre-mir-24-4 MI0001918
GAGGGCTGTTCCCACTTGTGCCTGCTAAACTGGTATCAGTATGTTGATTTAGTGCTGGCTCAGTTCAGCAGGAACAGGTGTGAAGTCCTC
>dre-mir-24-5 MI0019592
GGGCTGGTCTCCTGTGCCTGCTGTGCTGATAATCAGTGGACGGCTGTGACTGGCTCAGTTCAGCAGGAACAGGGGCCTGGTC
>dre-mir-25 MI0001922
GCCGGCGCTGAGAGGCGGAGACTTGGGCAGCTGCCGTCATTCCCAGAAGGCATTGCACTTGTCTCGGTCTGACAGTGGCGGC
>dre-mir-26a-1 MI0001923
TTTGGCCTGGTTCAAGTAATCCAGGATAGGCTTGTGATGTCCGGAAAGCCTATTCGGGATGACTTGGTTCAGGAATGA
>dre-mir-26a-2 MI0001925
GTGTGGACTTGAGTGCTGGAAGTGGTTGTTCCCTTGTTCAAGTAATCCAGGATAGGCTGTCTGTCCTGGAGGCCTATTCATGATTACTTGCACTAGGTGGCAGCCGTTGCCCTTCATGGAACTCATGC
>dre-mir-26a-3 MI0001926
CTAAGCTGATACTGAGTCAGTGTGTGGCTGCAACCTGGTTCAAGTAATCCAGGATAGGCTTTGTGGACTAGGGTTGGCCTGTTCTTGGTTACTTGCACTGGGTTGCAGCTACTAAACAACTAAGAAGATCAGAAGAG
>dre-mir-26b MI0001927
GCATTTGGCCTTTGCCTGGTTCAAGTAATCCAGGATAGGTTAGTTCCCACTAGTACGGCCTATTCTTGGTTACTTGTTTCAGGAGGAGGCTACGAGC
>dre-mir-27a MI0001928
TCTGGATATGATGTCTGCTGAAGTTTCGTGAGGTGCAGGACTTAGCTCACTCTGTGAACAGATCTCGGATATCCTATGTTCACAGTGGCTAAGTTCCGCTCCTCTGAGGCCCACACTCGAAATCAGCCAGG
>dre-mir-27b MI0001929
TCTTTTCTAGCAGGTGCAGAGCTTAGCTGATTGGTGAACAGTGATTGAACTCTTTGTTCACAGTGGCTAAGTTCTGCATCTGAGGAGAGGA
>dre-mir-27c-1 MI0001930
GGTTGTGTGGTGTCAGGACTTAACCCACTTGTGAACAATGCATCGAACTTCAATGTTCACAGTGGTTAAGTTCTGCCGCCCCTAGACC
>dre-mir-27c-2 MI0019589
GGTTGTGTGGTGTCAGGACTTAACCCACTTGTGAACAATGCATCGAACTTCAATGTTCACAGTGGTTAAGTTCTGCCGCCCCTAGACC
>dre-mir-27d MI0001931
TTCTGAGCGGGTGCAGAGCTTGGCTGATTGGTGAACGTGCATGGCTTGTGTTTTTGTTCACAGTGGCTAAGTTCTTCACCCGAAAAGAA
>dre-mir-27e MI0001932
GTCATCACTCGCTCACGGCGCAGAGCTTAGCTAATCGGTGAGCATTGATCCCTTAAGAAAACTGTTCACAGTGGCTAAGTTCAGTGTCTGGAGTGAACGGGATGAC
>dre-mir-29a MI0001938
TGAAGACCCTCATCTCTCTCTCTCTCTCCCCACCAAACGATGACTGATTTCCTTTGGTGCTTAGAGTCCCATCTGTCATCTAGCACCATTTGAAATCGGTTATAATGACTGGGGATCAATTCTTCA
>dre-mir-29b-1 MI0001933
CTGCTCCTGGAAGCTGAATTCAGATGGTGCCATAGAGTATTTTATGGCATCTAGCACCATTTGAAATCAGTGTTCCTGGGCCG
>dre-mir-29b-2 MI0001934
TCTTCCTCCAGATGCTGGTTTCACATGGTGGTTTAGATGTGTTCTACCAAAGTCTAGCACCATTTGAAATCAGTGTTCTTGGGGAGGG
>dre-mir-30a MI0001940
GGCTCCTTGCAGTTGTAAACATTCCCGACTGGAAGTTGTAATGCAGAAAATCTCAGCTTTCAGTCTGATGTTTGCTGCTACTGGTGGCC
>dre-mir-30b MI0001941
TTCCAGTGTAGTCGCTGTAAACATCCTACACTCAGCTGTGAGCTGCAGACGAGGCTGGGCGGAGGGTGTTTGCTGTGACTGTCTGGAG
>dre-mir-30c MI0001944
CTTCAGGGAGTGTAAACATCCTACACTCTCAGCTGGAGCGCAGCCGAGGCCGGGAGTGGGATGTTTGCGCTCTCTGGCT
>dre-mir-30d MI0001946
GTGCTGTATATGGGTATAACTGGTTGTTCATGCCTGTAAACATCCCCGACTGGAAGCTGTGCTACGCGGAAAACGAGCTTTCAGTTGGATGTTTGCTGTCATCGTCCAGTTCTGTCGCCTTGTATTAC
>dre-mir-30e-2 MI0001950
TACGGGCTACTGTAAACATCCTTGACTGGAAGCTGGTGCACATGATGGAGCTTTCAGTCGGATGTTTGCAGCAGCCAACT
>dre-mir-31 MI0003691
GAAGAGATGGCAAGATGTTGGCATAGCTGTTAATGTTTATGGGCCTGCTATGCCTCCATATTGCCATTTCTG
>dre-mir-34a MI0001365
CTGCTGTGAGTGGTTCTCTGGCAGTGTCTTAGCTGGTTGTTGTGTGGAGTGAGAACGAAGCAATCAGCAAGTATACTGCCGCAGAAACTCGTCACCTT
>dre-mir-34b MI0003690
GGGGTTGGTCTGTAGGCAGTGTTGTTAGCTGATTGTTTCATATGAACTATAATCACTAACCATACTGCCAACACAACAACCTACA
>dre-mir-34c MI0004774
TGCTGTGTGGTCACCAGGCAGTGCAGTTAGTTGATTACAATCCATAAAGTAATCACTAACCTCACTACCAGGTGAAGGCTAGTA
>dre-mir-92a-1 MI0001951
TGGTCCCTTTCTGCGCAGGTTGGGATTGGTAGCAATGCTGTGTGTTTTGAAGGTATTGCACTTGTCCCGGCCTGTAAAGGATTGT
>dre-mir-92a-2 MI0001952
ACAGCATCCCTTTCTTTGCAGGTTGGGATCGGCCGCAATGCTCTGTGCTGGAAGTATTGCACTTGTCCCGGCCTGTGAAGAGCATGGGAAATTGT
>dre-mir-92b MI0001953
TCCTACGGGCAGGGAGGTGTGGGATGTTGTGCAGTGTTGTTCAATCTCCCGCCAATATTGCACTCGTCCCGGCCTCCCTGAC
>dre-mir-93 MI0001954
GTGTGTGTTAAAAGTGCTGTTTGTGCAGGTAGTGTGTTTCCTCTACTGTAGGAGCAGCACTTCACAACACACAC
>dre-mir-96 MI0001955
GCTGGGCGCTCTTCTTTGCCTGTTTTGGCACTAGCACATTTTTGCTTTTTTATATATACCTTGAGCAATTATGTGTAGTGCCAATATGGGACAAGACAGACATGCTACTTAAAAAAAAAATCAGC
>dre-mir-99-1 MI0001956
GCCACTTGTCATTAACCCGTAGATCCGATCTTGTGATAAGTTTGATGGCACAAGCTCGATTCTATGGGTCTCTGTCTCTGTGGT
>dre-mir-99-2 MI0001957
CACTTGTCACAAACCCGTAGATCCGATCTTGTGGCGTAATCGGCAACCCAAGCTCGATTCTGTGGGTCTCTGTCACTGTG
>dre-mir-100-1 MI0001958
GAAGAGACCTGCCTGCTGACACAAACCCGTAGATCCGAACTTGTGGTGACTGTCCACACAAGCTTGTATCTATAGGTATCTGTCTGTGTGGCCTTC
>dre-mir-100-2 MI0001959
AGCTGCCACAAACCCGTAGATCCGAACTTGTGGTGTCTCTGTGCACAAGCTCGTGTCTATAGGTATGTGTCTGCG
>dre-mir-101a MI0001960
GGCTGCCCTGGTTCAGTTATCACAGTGCTGATGCTGTCCATCTTAAAGGTACAGTACTGTGATAACTGAAGGATGGCTGCC
>dre-mir-101b MI0001961
GCTCCTCCGTCATGAATTGTCCATTTTCAGTTATCATGGTACCGGTGCTGTGTGCCTGTCAAGTACAGTACTATGATAACTGAAGATTGACGGTGCCAAACATCAGTGGAGT
>dre-mir-103 MI0001962
TTGCCCTGGTCTGTCAGCCTCTTTACGGTGCTGCCTTGTGGAATCTGGATCAAGCAGCATTGTACAGGGCTATGAGAGACCCGGGCCC
>dre-mir-107a MI0001963
TCTGTGTGCTCTGAGCTTCTTTACAGTGTTGTCTTGTGGCATGGAGATCAAGCAGCATTGTACAGGGCTATCACAGCACACTGAACAGC
>dre-mir-107b MI0010843
TCTGGCCACTCTGGGCTTCTCTACAGTGTTGCCTTGTAGCCTGGTGATCAAGCAGCATTGTACAGGGCTTTCAGCGTGTACAGAAC
>dre-mir-122 MI0001965
TCCAGAGCTGTGGAGTGTGACAATGGTGTTTGTATCATCTGTCGTCAAACGCCATTATCACACTAAATAGCCACGG
>dre-mir-124-1 MI0001966
GGCTCTCGCTGTACGTGTTCACAGTGGACCTTGATTTATTGTATTTCAATTAAGGCACGCGGTGAATGCCAACAGCACAGCC
>dre-mir-124-2 MI0001967
CCTGCTTTTCTTCGTGTTCACAGCGGACCTTGATTTAAATGTCCATACAATTAAGGCACGCGGTGAATGCCAAGAGAGATGGC
>dre-mir-124-3 MI0001968
GGCTCTGTGGGATTTCAGACTCTGGCTTTCCGTGTTCACAGCGGACCTTGATTTAATGTCTTACAATTAAGGCACGCGGTGAATGCCAAGAGCGGAGCCTTTTAACATCAGCAGGCC
>dre-mir-124-4 MI0001969
GGTTTTTGCTCTTTGTGTTCACAGTGGACCTTGATTTAATTTCAATACAATTAAGGCACGCGGTGAATGCCAAGAGAGAAGCC
>dre-mir-124-5 MI0001970
GGGTTTTGCTCGTGCGTTCTTTTTGAGTTCTCGCTCTGCGTGTTCACAGCGGACCTTGATTTAATGTCCATACAATTAAGGCACGCGGTGAATGCCAAGAGAAGAATCTCTCCAGCAACGAGTTTGCGC
>dre-mir-124-6 MI0001971
GGGTGGTGACACAGGCCCGCCACTCTGCGTGTTCACGGCGGACCTTGATTTAATATCCATACAATTAAGGCACGCGGTGAATGCCAAGAGAGGGGTCTTAAAACGACAAACCC
>dre-mir-125a-1 MI0001972
GTATGTCTCTTTGTCCCTGAGACCCTTAACCTGTGAGGTCAAACTAGGTCACAGGTGAGGTCCTCAGGAACAGGGCTGCATGC
>dre-mir-125a-2 MI0001973
GATCAGTCCAAATCGATGTATGTCTGTGTCCCTGAGACCCTTAACCTGTGATGTCTTCCAAGGTCACAGGTGAGGTCCTTGGGAACACGGCTGTATATGATGACGTC
>dre-mir-125b-1 MI0001975
TTCTGTTGCAGGTTGGCGGTTGGTCTGCAAATGTGCCTCTCACAATCCCTGAGACCCTAACTTGTGACGTTTTCCTGTTATGTGCACGGGTTAGGTTCTTGGGAGCTGAGAGGGGTGCTCTGTCATCAGCCCGCCGGCGTCGGAA
>dre-mir-125b-2 MI0001976
GTGCCCCTCTCCTTCCCTGAGACCCTAACTTGTGACGTTCTGCTTCGATGTCCACGGGTTGGGTTCTCGGGAGCTGTGAGAGGCAC
>dre-mir-125b-3 MI0001977
CCCGTGCGGCCACCGCTGCACTCCTCCTGGTCCCTGAGACCCTAACTTGTGAGCTTTGTGTGCTAAAAATCACAGGTTAAGCTCTTGGGACCTGGGCAGAGGGCAAAAGCACTGG
>dre-mir-125c MI0001978
GCTCTCCTCCTGTTCCCTGAGACCCTAACTCGTGAGGTCTTTTTCCAAAATCACGGGTCAGGAGCTTGGGAGACAGGTGGAGGGC
>dre-mir-126a MI0001979
GAGCCATTTTAACTGCTTCACAGTCCATTATTACTTTTGGTACGCGCTAGGCCAGACTCAAACTCGTACCGTGAGTAATAATGCACTGTGGCAGTGGGTTT
>dre-mir-126b MI0010848
GAGTCTTACCGGCCTCACGGTTCATTATTACTTTTGGTACGCGCTATGCCACTCTCAACTCGTACCGTGAGTAATAGTGCACTGTGACTGGTGAACACAACTA
>dre-mir-128-1 MI0001980
TGGAGGAGGAGTGCTGGGAGACGGGGCCGTGGCACTGTATGAGATTCATGTAGGCTTTCTCACAGTGAACCGGTCTCTTTTTCCAGCCCTCACTGACA
>dre-mir-128-2 MI0001981
TCTGCTCATGGGTCTGTCAGTAGTAGGACAGGGGGCCGTTTCTACTGTCAGAGATGCTGCCACTCGTCTCACAGTGAACCGGTCTCTTTTCCTGCTATTCACTTCTGCAATAATATGAGCAGA
>dre-mir-129-1 MI0001983
GTCCTTTTCAGGTCTTTTTGCGGTCTGGGCTTGCTGTTCCTTGAACCAGTAGCCAGGAAGCCCTTACCCCAAAAAGTATCTGCAGAGGAC
>dre-mir-129-2 MI0001982
GTCTTTCACGAATCTTTTTGCGGTCTGGGCTTGCTGTTCTCAACTATCAATGGGAAGCCCTTACCCCAAAAAGCATTTGCGGAGGGC
>dre-mir-130a MI0001984
TGTCTGTCCAGTGCCCCTTTTATATTGTACTACTGATAACCCAGTTATTAAAGCAGTGCAATGTTAAAAGGGCATTGGCCAGGGA
>dre-mir-130b MI0001986
CTGTTGCCTGACACTCTTTCCCTGTTGCACTACTGTGGGAGCTGCAGCAAAGCAGTGCAATAATGAAAGGGCATCAGTCCACTG
>dre-mir-130c-1 MI0001987
GGGAGAGGTCTGTACGGTGATATTGACCATGTTTTGTCCATTGCCCTTTTTCTGTTGTACTACTGGCCAATCAGAAGAGCAGTGCAATATTAAAAGGGCATTGGCTGATAGAACAGAGTCCTTCACCTCTCACCCTCTCCT
>dre-mir-130c-2 MI0001988
TTGTTGACCAGGGCCCTTTTTCTGTTGTACTACTGTGCAGTCAGATGAGCAGTGCAATATTAAAAGGGCATTGGCTGACAA
>dre-mir-132-1 MI0001989
GTCTCCATGGCGACCGTGGCATTAGATTGTTACTGTAGGAACAGAATTTTTGGTAACAGTCTACAGCCATGGTCGCTAGTGGGCA
>dre-mir-132-2 MI0001991
TCCCTTCCTCTGCTGTCTCCATGCTGACCGTGGCTTTAGATTGTTACTGTAGCGTTGGCACGTGGTAACAGTCTACAGCCATGGTCGCCAAGGGGCAGGTGTTACAGCGACTACTGGGA
>dre-mir-132-3 MI0019581
TCCCTTCCTCTGCTGTCTCCATGCTGACCGTGGCTTTAGATTGTTACTGTAGCGTTGGCACGTGGTAACAGTCTACAGCCATGGTCGCCAAGGGGCAGGTGTTACAGCGACTACTGGGA
>dre-mir-133a-1 MI0001993
CATCAAACCACAATGCTTTGCTAAAGCTGGTAAAATGGAACCAAATCACCTCTTCAATGGATTTGGTCCCCTTCAACCAGCTGTAGCTATGCTTTGATG
>dre-mir-133a-2 MI0001992
AATGCTTTGCTAAAGCTGGTAAAATGGAACCAAATCAACTGTTTTATGGATTTGGTCCCCTTCAACCAGCTGTAGCTGTGCATT
>dre-mir-133b MI0001994
CACGCCTTGCTGTGGCTGGTCAAATGGAACCAAGTCAGGTGTTTCTGCGAGGTTTGGTCCCCTTCAACCAGCTACTGCGTCGTG
>dre-mir-133c MI0001995
GAAACACGGCTTAGTTGCTGGTAAAACGGAACCAAGTCGGGTGTTTGCGAGAGGTTTGGTCCCTTTCAACCAGCTACTGCGCCGTGAATTC
>dre-mir-135a MI0003692
ACAGCTGTCGTGTCTTATGGCTTTTTATTCCTATGTGAAGGTGAACAAGGCTCATGTAGGGATACAAGCCACTAAACACGCAGTCAGAAATCAGCTTT
>dre-mir-135b MI0003364
CTCTTTGCCCCGTATGGCTTTTTATTCCTATCTGAGAATTGCTCAGGACTCATATAGGGATGGAAGCCATGCAGGGCTGGGG
>dre-mir-135c-1 MI0001996
TGCTGTGTTTTATGGCTTTCTATTCCTATGTGATTTTCTTCTGCCGTGTCACATAGGGTTCAAAGCCATTGGGTACAGAG
>dre-mir-135c-2 MI0001997
TGCAGTCTAAAGCAACTCAAAACACTACTGTGCTTTATGGCTTTCTATTCCTATGTGATTTTGATATGATGTATCATGTAGGGTTCAAAGCCATTAGGTACAGAGTGGCTTATCAGCAGTGGATGTA
>dre-mir-137-1 MI0002000
GGCTCTCTTCGGTGACGGGTATTCTTGGGTGGATAATACGGCTCTCGTTGTTATTGCTTAAGAATACGCGTAGTTGAGGAGAGTC
>dre-mir-137-2 MI0002001
GTTCTGTTGTTTCCCTCTATAAAGGACTCTCTTCGGTGACGGGTATTCTTGGGTGGATAATACGGCTCTCGTTGTTATTGCTTAAGAATACGCGTAGTCGAGGAGAGTCATGTCGGCGGCGAGAGAGC
>dre-mir-137-3 MI0019582
GTTCTGTTGTTTCCCTCTATAAAGGACTCTCTTCGGTGACGGGTATTCTTGGGTGGATAATACGGCTCTCGTTGTTATTGCTTAAGAATACGCGTAGTCGAGGAGAGTCATGTCGGCGGCGAGAGAGC
>dre-mir-138 MI0002002
TGTGTGCTGCAGCTGGTGTTGTGAATCAGGCCGATGTCACACGTCAGCGATAACCCGGCTATTTCACAACACCAGGGTGGCACCACA
>dre-mir-139 MI0003693
CTGTATTCTACAGTGCATGTGTCTCCAGTGTTTCTATGGCGACTGGGGAGGCAGCGCTGTTGGAATAAC
>dre-mir-140 MI0002003
GTGTTTGTCTCCTGTGTCCCGTCAGTGGTTTTACCCTATGGTAGGTTACGTCATGCTGTTCTACCACAGGGTAGAACCACGGACGGGATGTCTGGAGGTGTCTGC
>dre-mir-141 MI0002004
GTCTCTAGGGTACATCTTACCTGACAGTGCTTGGCTGTTCACTGATGTTCTAACACTGTCTGGTAACGATGCACTCTGGTGAC
>dre-mir-142a MI0002005
CGTACAGTGCAGTCATCCATAAAGTAGAAAGCACTACTAAACCCCTCGCCACAGTGTAGTGTTTCCTACTTTATGGATGAGTGTACTGTTG
>dre-mir-142b MI0002006
ACAGTGCAGTCACTCATAAAGTAGACAGCACTACTAAACTTCTCTACACAGTGTAGTGTTTCCTACTTTATGGATGAGTGTACTGT
>dre-mir-143-1 MI0002007
GATCTACAGTCGTCTGGCCCGCGGTGCAGTGCTGCATCTCTGGTCAACTGGGAGTCTGAGATGAAGCACTGTAGCTCGGGAGGACAACACTGTCAGCTC
>dre-mir-143-2 MI0002008
GATCTACAGTCGTCTGGCCCGCGGTGCAGTGCTGCATCTCTGGTCAACTGGGAGTCTGAGATGAAGCACTGTAGCTCGGGAGGACAACACTGTCAGCTC
>dre-mir-144 MI0002009
GCTCTCTAGACAGGATATCATCGTATACTGTAAGTTCATTATTGAGACACTACAGTATAGATGATGTACTATCCAGGGGGTCAACGAGC
>dre-mir-145 MI0002010
TCAGTCTTCATCATTTCCTCATCCCCGGGGTCCAGTTTTCCCAGGAATCCCTTGGGCAATCGAAAGGGGGATTCCTGGAAATACTGTTCTTGGGGTTGGGGGTGGACTACTGA
>dre-mir-146a MI0002012
GAGTTTGTTTTGAGCACTTTTCCCTGAGAACTGAATTCCATAGATGGTGTTCATGAAAAGTTCATCTATGGGCTCAGTTCTTCTGGCAATCTGTTTAATGTCTGCTACAAATTC
>dre-mir-146b MI0002013
GCTCTTGGCTTTGAGAACTGAATTCCAAGGGTGTCTGCTTTATATTCAGCCCACGGAGTTCAGTTCTTAAGTTTGGATGC
>dre-mir-148 MI0002015
CTTTCCAAGTAAAGTTCTGTGATACACTCCGACTCTGAATGTTTGCAGTCAGTGCATTACAGAACTTTGTTTTGGGAGT
>dre-mir-150 MI0002016
CATCTCCGTCTCTCCCAATCCTTGTACCAGTGTCTGATTTACAGATGACGCTGGACGGGGTTTGGGGGGGGCTGAGGGA
>dre-mir-152 MI0002017
CTGTTCACCTGGCTCAAGTTCTGTGATACACTCAGACTTTGAATCAGTGGTAGTCAGTGCATGACAGAACTTTGGCCCGG
>dre-mir-153a MI0002021
GGTTGCCAGTGTCATTTTTGTGATGTTGCAGCTAGTTATATGAGCCCAGTTGCATAGTCACAAAAGTGATCATTGGAAACT
>dre-mir-153b MI0002019
GAGCGATGGAGCGCGGTAGCGAGGTATTGCACAGCTGTCTGTGTCATTTTTGTGGTTTGCAGCTAGTAGTCTGGTTCCAGTTGCATAGTCACAAAAATGAGCACAGACAGATGTGACTGCAGCAACGCTGATGAAACGCTCCATCGCC
>dre-mir-153c MI0002022
GATGGAGATCAGTAGGTCCCTGGACGTAGCACACCTCCCAGTGTCATTTTTGTGATTTGCAGCTAGTAGTCTGGGTCCAGTTGCATAGTCACAAAAATGATCATTGGTAGGTGTGAGTGCAGCAGGAGTGAGGCTTACCGGATCCTCCATC
>dre-mir-155 MI0002023
TGGTGCAGGTTTAATGCTAATCGTGATAGGGGTTTAGTGCTGATGAACACCTATGCTGTTAGCATTAATCTTGCGCTA
>dre-mir-181a-1 MI0001380
GTTTGCCTCAGTGAACATTCAACGCTGTCGGTGAGTTTGAGCTAAATGGAAAAAAACCATCGACCGTTGATTGTACCCTGCGGC
>dre-mir-181a-2 MI0003387
TTGGTGAACATTCAACGCTGTCGGTGAGTTTTGCGCTTCTGTAACAAACCATCGACCGTTGACTGTACCCTGAGGGTGG
>dre-mir-181b-1 MI0001366
CATGTACGCACCTTCAGTTCTTCAAAGGTCATAATCAACATTCATTGCTGTCGGTGGGTTTAGTCTTGTAACAGCTCTCTGAACAATGAATGTAACTGTGGCCCAGATT
>dre-mir-181b-2 MI0001367
CTAATGACTGCAATAAACATTCATTGCTGTCGGTGGGTTTCTAATAGACACAACTCACTGATCAATGAATGCAAACTGCGGTGCAA
>dre-mir-181c MI0002024
GGGTCCTGATTCACATTCATTGCTGTCGGTGGGTTTTATCTCTTCGACTCGCCGGACAATGAATGAGAACTACGGCTC
>dre-mir-182 MI0001368
GTATTTGGCAATGGTAGAACTCACACTGGTGAGGTAGTCAGATCCGGTGGTTCTAGACTTGCCAACTA
>dre-mir-183 MI0001369
GACTCCTGTTCTGTGTATGGCACTGGTAGAATTCACTGTGAAAGCACACTATCAGTGAATTACCAAAGGGCCATAAACAGAGCAGAGAAAGAACCACG
>dre-mir-184-1 MI0002026
GTCGAACACGTCTCCTTATCACTTTTCCAGCCCAGCTATCCATTTAGTATTCGTTGGACGGAGAACTGATAAGGGCATGTGCCCGAT
>dre-mir-184-2 MI0003243
CACATCTCCTTATCACTTTTCCAGCCCAGCTAACGATGGTGAATCCGTTGGACGGAGAACTGATAAGGGCATGTGGCTG
>dre-mir-187-1 MI0001370
TGACCTGTGGCTGGGCCAGGGGCTGCAACACAGGACATGGGAGCTGTCTCTCACTCCCGCTCGTGTCTTGTGTTGCAGCCAGTGGAACG
>dre-mir-187-2 MI0019583
TGACCTGTGGCTGGGCCAGGGGCTGCAACACAGGACATGGGAGCTGTCTCTCACTCCCGCTCGTGTCTTGTGTTGCAGCCAGTGGAACG
>dre-mir-190a MI0002027
TCTGGAGGTGAGGTAGACCTGGAAGCCTTTCTGCAGGCCTCTGTTTGATATGTTTGATATATTAGGTTGTTATTCTGTCCAACTATATATCAAACATATTCCTACAGTGTCCTGCTCTGTCTCCAG
>dre-mir-190b MI0004764
TGTTACAGACTATGTGATATGTTTGATATTCGGTTGCTTTCTTTATATCATGTCAACTAAATATCAGACATATTCCTATAGACTGTGACA
>dre-mir-192 MI0001371
CTAGGACACAGGGTGATGACCTATGAATTGACAGCCAGTGTTTGCAGTCCAGCTGCCTGTCAGTTCTGTAGGCCACTGCCCTGTT
>dre-mir-193a-1 MI0002029
GACATTAATGTGTTAGAGGTTGGGTCTTTGCGGGCAAGGTGAGTAGTTAAATTTACTCTCAACTGGCCTACAAAGTCCCAGTTTCTGGCTCATGTTATC
>dre-mir-193a-2 MI0002030
GAGAGTGTGTCAGAGGCTGGGTCTTTGCGGGCAAGGTGAGTTTTCCTTTCATTCAACTGGCCTACAAAGTCCCAGTTTTCGGCCCATGTGACCATCTC
>dre-mir-193b MI0002032
GTGATTTCAGTGACGGGACTTTGGGGGCGAGATGAGTATTGATCTCTATCCAACTGGCCCGCAAAGTCCCGCTTCTGGGACTCAC
>dre-mir-194a MI0002033
TGGTGCTGACTGCTTGTAACAGCAACTCCATGTGGAAGGTTTGTGTCTTCCAGTGGAGCTGCTGTTGCGTGCAGATAGTCACCA
>dre-mir-194b MI0002034
GCTCGCTGGGTGTAACAGCCGCTCCATGTGGAAAATGCATTCAAGTGCCCATGGAGAAGCTGTTACCTGCAGAGAGT
>dre-mir-196a-1 MI0001372
CGCGCGGCTGGTGCGTGGTTTAGGTAGTTTCATGTTGTTGGGATTGGCTTCCTGGCTCGACAACAAGAAACTGCCTTGATTACGTCAGTTCGTCTTCATCAAGGGC
>dre-mir-196a-2 MI0002035
TCGAGTGGTTTAGGTAGTTTCATGTTGTTGGGATTACATTCAAACTCTGCAACGTGAAACTGTCTTAATTGCCCCA
>dre-mir-196b MI0002036
GTCTGTGATTTAGGTAGTTTCAAGTTGTTGGGCTGGACGTTTAATTTCACAGGAACCTGAAACTGCCTGAATTGCTCCA
>dre-mir-196c MI0010840
CCCGTCCAGCTGATGCGTGGTTTAGGTAGTTTGATGTTGTTGGGGTTGACTTCCTGGCTCGACAACAAGAAACTGCCTTGATTACGTCAGTTTGCCTTCATCAAGGCCGT
>dre-mir-196d MI0010853
AGTGATTTAGGTAGTTTTATGTTGTTGGGCTCTATTTTATATCCCCGCAACACGAAACTGTCTTAATTGCCT
>dre-mir-199-1 MI0001373
TCCTGCTCCGTCATCCCAGTGTTCAGACTACCTGTTCAGGATCATACTGGTGTACAGTAGTCTGCACATTGGTTAGACTGTGCATGG
>dre-mir-199-2 MI0001374
GGAGTTTTTGTGGACGCCCGTCCCGCCTGCCCAGTGTTCAGACTACCTGTTCAGGAATTAGTGTTTGTACAGTAGTCTGCACATTGGTTAGGCTGG
>dre-mir-199-3 MI0001375
CCTCCCCCTCGCCTGCCCAGTGTTCAGACTACCTGTTCATCATGCTGCAGCTGAACAGTAGTCCGCACATTGGTTAGGCTGGGCTGGGACACACACAC
>dre-mir-200a MI0002037
GGCACTTAGCAGCCATCTTACCGGACAGTGCTGGACTGTATAACTGTTTTCTAACACTGTCTGGTAACGATGTTTGTTGGGTGACC
>dre-mir-200b MI0002038
GGTAGTCGTCTCCATCTTACGAGGCAGCATTGGATTTCATTACTTTTTCTAATACTGCCTGGTAATGATGATGATTGCTGCC
>dre-mir-200c MI0002039
TGGATGCCTGGCTCCATCTTACAAGGCAGTTTTGGATGTTATATCTTCTCTAATACTGCCTGGTAATGATGCAGATGGTCATCTA
>dre-mir-202 MI0002040
CTGTTCCTTTTTCCTATGCATATACCTCTTTGACATGCTGCTTTAAAGAGGCATAGGGCATGGGAAAATGGGGCGG
>dre-mir-203a MI0001376
GTGTTTGGGTCTCTTCTGGTCCCTCTGGTGCAGTGGTTCTTAACAGTTCAACAGTTCTATCTCAAAATTGTGAAATGTTTAGGACCACTTGACCAG
>dre-mir-203b MI0002041
TCCTCTTTGGCCGAGTGGTTCTCAACAGTTCAACAGTTCTTTTGATGATTGTGAAATGTTCAGGACCACTTGATCAGACGAAGGA
>dre-mir-204-1 MI0001377
TCATGTGACCTGTGGACTTCCCTTTGTCATCCTATGCCTGGAGTAATAGAGGGGGCTGGGAAGTCAAAGGGACGCTCAGGCGTCATCATTCGC
>dre-mir-204-2 MI0002042
GTGTTGCTCTAGTGACCAGTTTGTGACCTCCTGGGTTTCCCTTTGTCATCCTATGCCTGCAGTTCCTGATGAGGCTGGGACAGCAAAGGGAGGTTCAGATGTCGACCTGTACTACAGTCAATAC
>dre-mir-205 MI0001378
AAACTACTGTGCATTCTATCCTTCATTCCACCGGAGTCTGTGTAGTTGTTCAATCAGATTTCAGTGGTGTGAAGTGTAGGAAACACGGA
>dre-mir-206-1 MI0002045
GAATGTTGCCTCTTGTGAAGACATGCTTCCTTATATGCCCATATTAATGCTCAAGTTATGGAATGTAAGGAAGTGTGTGGTTTCAGGGGGAAATTTGTC
>dre-mir-206-2 MI0002046
GAGTTGGCTGTTGCTTATTGAGACGACATACTTCCTTATATCCCCATATTCAGAATTAATCTATGGAATGTAAGGAAGTGTGTGGCTTCAGTGAGATCTCATCATCATC
>dre-mir-210 MI0001379
GCAGGTAAGCCACTGACTAACGCACATTGCGCCTATTCTCCACTCCACTGTGCGTGTGACAGCGGCTAACCAG
>dre-mir-212 MI0003385
GTCAGTGCATCAATACCTTGGCTCTAGACTGCTTACTGCTAAATGTGTCTGAAAGTACAGTAACAGTCTACAGTCATGGCTACTGACGTCTGGC
>dre-mir-214 MI0001381
TGACTGAGAGCGTTGTCTGTCTGCCTGTCTACACTTGCTGTGCAGAACTTCCTGCACCTGTACAGCAGGCACAGACAGGCAGACAGATGGCAGCCCGCCT
>dre-mir-216a MI0001382
GCTGATTTTTGGCATAATCTCAGCTGGCAACTGTGAGTAGTGTTTTCATCCCTCTCACAGGCGCTGCTGGGGTTCTGTCACACACAGCA
>dre-mir-216b MI0002048
ACTGACTGGGTAATCTCTGCAGGCAACTGTGATGTGATTACAGTCTCACATTGACCTGAAGAGGTTGAGCAGTCTGT
>dre-mir-217 MI0001383
ATGAGAACTTTCTGATGTTGGTGATACTGCATCAGGAACTGATTGGATGATATTCAGGAGCCATCAGTTCCTGATGCACTCCCATCAGCATCGAAAGA
>dre-mir-218a-1 MI0002051
CAGCTGTCTCTTGTGCTTGATCTAACCATGTGCCGCCGCCTACACAAGCCTCACATGGTTCCGTCAAGCACCAGGGACCGCTG
>dre-mir-218a-2 MI0002052
GCGGGGTTTTCCTTTGTGCTTGATCTAACCATGTGGTTGCAGACTCAGACTAATACATGGTTCTGTCAAGCACCATGGAAGGTCTTGC
>dre-mir-218b MI0002053
CAGGACACCATTGTGCTTGATCTAACCATGCAGTTCCCTTTCTGTCCATGGTTGTGCCAAGCACTTTGGAGACTTG
>dre-mir-219-1 MI0001384
AGGGTCCCAGAGATTGATTGTCCAAACGCAATTCTTGTAACATATAATATAAATCCAAGAATTGTGCCTGGACATCTGTTGCTGGAGATTC
>dre-mir-219-2 MI0001385
TGATTGTCCAAACGCAATTCTTGTGAAATGTCGAGCGATCAGTCGAGAATTGTGCCTGGACATCTGTTGCTGGAGGCTCC
>dre-mir-219-3 MI0002054
CTTCTCTTTTAAGTTCATCTGTCTGGTTTGATACTGACGGTCAGGTGCTGATTGTCCAAACGCAATTCTTGTGCTTGTGTGAAACAGGAGTTGTGGATGGACATCACGCTCCTGTCTGGTCCTCACATCTACAGGATGGGCCAAGTAAAG
>dre-mir-221 MI0001387
GTCGTGAACCTGGCATACAATGTAGATTTCTGTGTGGTACTATCTACAGCTACATTGTCTGCTGGGTTTCAGGCCAGCAGAATAATTCTGCTC
>dre-mir-222a MI0001388
GCCGGTGGCTTGTTCGGGTGCTCATGAGATGCTCAGTAGTCAGTGTAGATCCTGTGTCACAATCAGCAGCTACATCTGGCTACTGGGTCTCTGATGGCATTTTCTGCT
>dre-mir-222b MI0010845
GACGTGATCTGCAGACTCAGTACTCGGTGTAGAGTCTGTGTGATTCAGAAGAGCAGCTACATCTGAATACTGGGTCAGTGGAGACGTCACACGCTAC
>dre-mir-223 MI0001389
CTCTCCTCCTGATCTAGACTCTTCTCTTAGAGTATTTGACAGACTGTGGTTGACACTCGATCTAAAGGGGTGTCAGTTTGTCAAATACCCCAAGAGAGG
>dre-mir-301a MI0002059
GCTGTTAACAGGTGCTCTGACTTCATTGCACTACTGTATTGGACAGCTAGCAGTGCAATAGTATTGTCAAAGCGTCTGAGAGCAGC
>dre-mir-301b MI0002061
AAGGTCTGTTGCTTTGACGATGTTGCACTACTGAACCATCTAATCAAGCAGTGCAATAGTATTGTCATTGCATTCGGCTTT
>dre-mir-301c MI0002062
TGAGGTCAGCTGCTCTGACGATGTTGCACTACTGTACCATCCATTCTAGCAGTGCAATAGTATTGTCATAGCATTTAGCCTCT
>dre-mir-338-1 MI0002063
GGTTTCTCCCTGCAACAATCTCCTGATGCTGCCTGAGTGTTTTTCTTCCACTCCAGCATCAGTGATTTTGTTGCCGGAGGTCACC
>dre-mir-338-2 MI0002064
GTGTGTGTGTGTGTTTCTGGTGCCTGCTGAGAACAATATCCTGATGCTGAATGAGTGTGTTGAAGGAAACTCCAGCATCAGTGATTTTGTTGCCAGAGGAGCACTTTGGGCATCCTGTGTATAT
>dre-mir-363 MI0002067
TAAATGCAAATATTTGTCTTGCTGTTTTCGGGTGGATGACTCTGCAATTTTATTAGTGATGGAAAAACTTCAATAAAAATTGCACGGTATCCATCTGTAATCCGCTGGATTCCATTACCTGCGTTTG
>dre-mir-365-1 MI0002068
CCGCAGGGAGAATGAGGGGCTTTTGGGGGCACTTGTGTTTCAGTTTCACCATCATAATGCCCCTAAAAATCCTTATTGCTCTTGCACTG
>dre-mir-365-2 MI0002069
AGGCAGCAAGAAAAATGAGGGACTTTTAGGGGCAGCTGTGTTTTATTAACCCAGTCATAATGCCCCTAAAAATCCTTATTGCTCTTGCAATTTTCAGC
>dre-mir-365-3 MI0002070
AAGTCAGCAAGAAAAGTGAGGGACTTTTAGGGGCAGCTGTGTTATACTGACCCAGTCATAATGCCCCTAAAAATCCTTATTGCTCTTGCAGTGCTCAAC
>dre-mir-375-1 MI0002072
TGCACTTGCTTTACGTTGAGCCACACGCACAATACATGTGGATTCAGTTTTGTTCGTTCGGCTCGCGTTAAGCAAGTGCA
>dre-mir-375-2 MI0002073
TGTACTTGTCTCACGTTGAGCCACACGCACAATGCCTGCAGATGAAAGGGTTTTGTTCGTTCGGCTCGCGTTACGCAGATGCA
>dre-mir-429a MI0001720
CTTGTTGATGGACGTCTTACCAGACATGGTTAGATGTAATAACTTGTGTCTAATACTGTCTGGTAATGCCGTCCATCACATG
>dre-mir-429b MI0010836
TCTATACTGCAGTAAAATCCTCTGATTTGTGTCTTACCAGGCAAGTTTAGATGTTGATACTGTGTCTAATACTGCCTGGTAATGCCATCAATCACTGGGAATTTGATCGC
>dre-mir-430a-1 MI0001527
GTCACTATCGGTGCCCTCACAAAGGCACTGACTTGGATGCTGCATGTGGTAAGTGCTATTTGTTGGGGTAGTTTCAAGTGAC
>dre-mir-430a-10 MI0002119
GTCACTATCGGTACCCTCACAAAGGCACTGACTTGGATGCTGTAATTGGTAAGTGCTATTTGTTGGGGTAGTTTCAAGTGAC
>dre-mir-430a-11 MI0002120
GTCTCTATCGGTACCCTCACAAAAGCACTGACTTTGATGCTGTAATTGGTAAGTGCTATTTGTTGGGGTAGTTTCAAGTGAC
>dre-mir-430a-12 MI0002121
GTCTCTATCGGTACCCTCACAAAAGCACTGACTTTGATGCTGTATTTGGTAAGTGCTATTTGTTGGGGTAGTTTCAAGTGAC
>dre-mir-430a-13 MI0002122
GTCTCTATCGGTACCCTCACAAAAGCACTGACTTTGATGCTGTATTTGGTAAGTGCTATTTGTTGGGGTAGTTTCAAGTGAC
>dre-mir-430a-14 MI0002123
GTCTCTATCGGTACCCTCACAAAAGCACTGACTTTGATGCTGTATTTGGTAAGTGCTATTTGTTGGGGTAGTTTCAAGTGAC
>dre-mir-430a-15 MI0002124
GTCTCTATCGGTACCCTCACAAAAGCACTGACTTTGATGCTGTATTTGGTAAGTGCTATTTGTTGGGGTAGTTTCAAGTGAC
>dre-mir-430a-16 MI0002125
GTCTCTATCGGTACCCTCACAAAAGCACTGACTTTGATGCTGTATTTGGTAAGTGCTATTTGTTGGGGTAGTTTTAAGTGAC
>dre-mir-430a-17 MI0002126
GTCTCTATCGGTACCCTCACAAAAGCACTGACTTTGATGCTGTATTTGGTAAGTGCTATTTGTTGGGGTAGTTTTAAGTGAC
>dre-mir-430a-18 MI0002131
GTCAGGCTTTCACAAGCCAGCCTCAAAGTTTGTTCTCAAACTTTAAGAATCTAGTTGGTAAGTGCTATTTGTTGGGGTAGTTTCAAGTGA
>dre-mir-430a-2 MI0002111
GTCACTATCGGTACCCTCACAAAGGCACTGACTTGGATGCTGTAATTGGTAAGTGCTATTTGTTGGGGTAGTTTCAAGTGAC
>dre-mir-430a-3 MI0002112
GTCACTATCGGTACCCTCACAAAGGCACTGACTTGGATGCTGTAATTGGTAAGTGCTATTTGTTGGGGTAGTTTCAAGTGAC
>dre-mir-430a-4 MI0002113
GTCTCTATCGGTACCCTCACAAAAGCACTGACTTTGATGCTGTATTTGGTAAGTGCTATTTGTTGGGGTAGTTTCAAGTGAC
>dre-mir-430a-5 MI0002114
GTCACTATCGGTACCCTCACAAAGGCACTGACTTGGATGCTGTAATTGGTAAGTGCTATTTGTTGGGGTAGTTTCAAGTGAC
>dre-mir-430a-6 MI0002115
GTCACTATCGGTACCCTCACAAAGGCACTGACTTGGATGCTGTAATTGGTAAGTGCTATTTGTTGGGGTAGTTTCAAGTGAC
>dre-mir-430a-7 MI0002116
GTCACTATCGGTACCCTCACAAAGGCACTGACTTGGATGCTGTAATTGGTAAGTGCTATTTGTTGGGGTAGTTTCAAGTGAC
>dre-mir-430a-8 MI0002117
GTCACTATCGGTACCCTCACAAAGGCACTGACTTGGATGCTGTAATTGGTAAGTGCTATTTGTTGGGGTAGTTTCAAGTGAC
>dre-mir-430a-9 MI0002118
GTCACTATCGGTACCCTCACAAAGGCACTGACTTGGATGCTGTAATTGGTAAGTGCTATTTGTTGGGGTAGTTTCAAGTGAC
>dre-mir-430b-1 MI0001528
CAGTTGAGGTCAACTCTAACTTTAGCATCTTTCTTTTAAGCAAAGTAGAAAGTGCTATCAAGTTGGGGTAGATGTTTGCTG
>dre-mir-430b-10 MI0002150
CAGTTGACATCAACTCTAACTTTAGCATCTTTCTTTTAAGCAAAGTAGAAAGTGCTATCAAGTTGGGGTAGATGTTTGCTG
>dre-mir-430b-11 MI0002151
CAGTTGACATCAACTCTAACTTTAGCATCTTTCTTTTAAGCAAAGTAGAAAGTGCTATCAAGTTGGGGTAGATGTTTGCTG
>dre-mir-430b-12 MI0002152
CAGTTGACATCAACTCTAACTTTAGCATCTTTCTTTTAAGCAAAGTAGAAAGTGCTATCAAGTTGGGGTAGATGTTTGCTG
>dre-mir-430b-13 MI0002153
CAGTTGACATCAACTCTAACTTTAGCATCTTTCTTTTAAGCAAAGTAGAAAGTGCTATCAAGTTGGGGTAGATGTTTGCTG
>dre-mir-430b-14 MI0002154
CAGTTGACATCAACTCTAACTTTAGCATCTTTCTTTTAAGCAAAGTAGAAAGTGCTATCAAGTTGGGGTAGATGTTTGCTG
>dre-mir-430b-15 MI0002155
CAGTTGACATCAACTCTAACTTTAGCATCTTTCTTTTAAGCAAAGTAGAAAGTGCTATCAAGTTGGGGTAGATGTTTGCTG
>dre-mir-430b-16 MI0002156
CAGTTGACATCAACTCTAACTTTAGCATCTTTCTTTTAAGCAAAGTAGAAAGTGCTATCAAGTTGGGGTAGATGTTTGCTG
>dre-mir-430b-17 MI0002157
CAGTTGACATCAACTCTAACTTTAGCATCTTTCTTTTAAGCAAAGTAGAAAGTGCTATCAAGTTGGGGTAGATGTTTGCTG
>dre-mir-430b-18 MI0002158
CAGTTGAGGTCAACTCTAACTTTAGCATCTTTCTTTTAAGCAAAGTAGAAAGTGCTATCAAGTTGGGGTAGATGTTTGTTG
>dre-mir-430b-19 MI0002170
CAGTTGAGGTCAACTCTAACTTTAGCATCTTTCTTTTAAGCAAAGTAGAAAGTGCTATCAAGTTGGGGTAGATGTTTGTTG
>dre-mir-430b-2 MI0002142
CAGTTGAGGTCAACTCTAACTTTAGCATCTTTCTTTTAAGCAAAGTAGAAAGTGCTATCAAGTTGGGGTAGATGTTTGCTG
>dre-mir-430b-20 MI0002171
CAGTTGAGGTCAACTCTAACTTTAGCATCTTTCTTTTAAGCATAGTAGAAAGTGCTATCAAGTTGGGGTAGATGTTTACTG
>dre-mir-430b-3 MI0002143
CAGTTGAGGTCAACTCTAACTTTAGCATCTTTCTTTTAAGCAAAGTAGAAAGTGCTATCAAGTTGGGGTAGATGTTTGCTG
>dre-mir-430b-4 MI0002144
CAGTTGACATCAACTCTAACTTTAGCATCTTTCTTTTAAGCAGAGCAGAAAGTGCTATCAAGTTGGGGTAGATGTTTGCTG
>dre-mir-430b-5 MI0002166
CAGTTGACATCAACTCTAACTTTAGCATCTTTCTTTTAAGCAAAGTAGAAAGTGCTATCAAGTTGGGGTAGATGTTTGCTG
>dre-mir-430b-6 MI0002146
CAGTTGACGTCAACTCTAACTTTAGCATCTTTCTTTTAAGCAGAGTAGAAAGTGCTATCAAGTTGGGGTAGATGTTTGCTG
>dre-mir-430b-7 MI0002147
CAGTTGACGTCAACTCTAACTTTAGCATCTTTCTTTTAAGCAGAGTAGAAAGTGCTATCAAGTTGGGGTAGATGTTTGCTG
>dre-mir-430b-8 MI0002148
CAGTTGACGTCAACTCTAACTTTAGCATCTTTCTTTTAAGCAGAGTAGAAAGTGCTATCAAGTTGGGGTAGATGTTTGCTG
>dre-mir-430b-9 MI0002149
CAGTTGAGGTCAACTCTAACTTTAGCATCTTTCTTTTAAGCATAGTAGAAAGTGCTATCAAGTTGGGGTAGATGTTTACTG
>dre-mir-430c-1 MI0001529
ATTAAGATCACTTCAAACAGGAGCATTGATTTGTCCTTTGTTCATAAGTGCTTCTCTTTGGGGTAGTTTTAAT
>dre-mir-430c-10 MI0002090
ATTAAGATCACTTCAAACAGGAGCATTGATTTGTCCTTTGTTCATAAGTGCTTCTCTTTGGGGTAGTTTTAAT
>dre-mir-430c-11 MI0002091
ATTAAGATCACTTCAAACAGGAGCATTGATTTGTCCTTTGTTCATAAGTGCTTCTCTTTGGGGTAGTTTTAAT
>dre-mir-430c-12 MI0002092
ATTAAGATCACTTCAAACAGGAGCATTGATTTGTCCTTTGTTCATAAGTGCTTCTCTTTGGGGTAGTTTTAAT
>dre-mir-430c-13 MI0002093
ATTAAGATCACTTCAAACAGGAGCATTGATTTGTCCTTTGTTCATAAGTGCTTCTCTTTGGGGTAGTTTTAAT
>dre-mir-430c-14 MI0002094
ATTAAGATCACTTCAAACAGGAGCATTGATTTGTCCTTTGTTCATAAGTGCTTCTCTTTGGGGTAGTTTTAAT
>dre-mir-430c-15 MI0002095
ATTAAGATCACTTCAAACAGGAGCATTGATTTGTCCTTTGTTCATAAGTGCTTCTCTTTGGGGTAGTTTTAAT
>dre-mir-430c-16 MI0002096
ATTAAGATCACTTCAAACAGGAGCATTGATTTGTCCTTTGTTCATAAGTGCTTCTCTTTGGGGTAGTTTTAAT
>dre-mir-430c-17 MI0002097
ATTAAGATCACTTCAAACAGGAGCATTGATTTGTCCTTTGTTCATAAGTGCTTCTCTTTGGGGTAGTTTTAAT
>dre-mir-430c-18 MI0002098
ATTAAGATCACTTCAAACAGGAGCATTGATTTGTCCTTTGTTCATAAGTGCTTCTCTTTGGGGTAGTTTTAAT
>dre-mir-430c-2 MI0002079
ATTAAGATCACTTCAAACAGGAGCATTGATTTGTCCTTTGTTCATAAGTGCTTCTCTTTGGGGTAGTTTTAAT
>dre-mir-430c-3 MI0002080
ATTAAGATCACTTCAAACAGGAGCATTGATTTGTCCTTTGTTCATAAGTGCTTCTCTTTGGGGTAGTTTTAAT
>dre-mir-430c-4 MI0002081
ATTAAGATCACTTCAAACAGGAGCATTGATTTGTCCTTTGTTCATAAGTGCTTCTCTTTGGGGTAGTTTTAAT
>dre-mir-430c-5 MI0002082
ATTAAGATCACTTCAAACAGGAGCATTGATTTGTCCTTTGTTCATAAGTGCTTCTCTTTGGGGTAGTTTTAAT
>dre-mir-430c-6 MI0002083
ATTAAGATCACTTCAAACAGGAGCATTGATTTGTCCTTTGTTCATAAGTGCTTCTCTTTGGGGTAGTTTTAAT
>dre-mir-430c-7 MI0002087
ATTAAGATCACTTCAAACAGGAGCATTGATTTGTCCTTTGTTCATAAGTGCTTCTCTTTGGGGTAGTTTTAAT
>dre-mir-430c-8 MI0002088
ATTAAGATCACTTCAAACAGGAGCATTGATTTGTCCTTTGTTCATAAGTGCTTCTCTTTGGGGTAGTTTTAAT
>dre-mir-430c-9 MI0002089
ATTAAGATCACTTCAAACAGGAGCATTGATTTGTCCTTTGTTCATAAGTGCTTCTCTTTGGGGTAGTTTTAAT
>dre-mir-430i-1 MI0002139
GTCTCTATCGGTACCCTCACAAAAGCACTGACTTTGATGCTGTATTTGGTAAGTGCTATTTGTTGGCGTAGTTTCAAGTGAC
>dre-mir-430i-2 MI0002140
GTCTCTATCGGTACCCTCACAAAAGCACTGACTTTGATGCTGTATTTGGTAAGTGCTATTTGTTGGCGTAGTTTCAAGTGAC
>dre-mir-430i-3 MI0002141
GTCTCTATCGGTACCCTCACAAAAGCACTGACTTTGATGCTGTATTTGGTAAGTGCTATTTGTTGGCGTAGTTTCAAGTGAC
>dre-mir-451 MI0001732
AGAGGCGGCGAAACCGTTACCATTACTGAGTTTAGTAATGGTAAGGGTTCTGCTGCCTTT
>dre-mir-454a MI0002074
TTGCAGGTCGTTTAAGAATTAATCCTAATTCTTGGGACCCTATCAGTATTGCCTCTGCTGTCCACTGTGTTCAGAGTAGTGCAATATTGCTAATAGGGTTTTAGGTTTTAGGTTGTACCTTCAG
>dre-mir-454b MI0002076
GATAAATGCATCTTGCAGGCGAGACCCTATCAATATTGCCTCTGCTTTTCTCACTGTTTATGGAGTAGTGCAATATTGCTTATAGGGTCTTGACTTTAAGGCTAATCTGCAATATC
>dre-mir-455-1 MI0002077
TCCCTGGTGTGAGGGTATGTGCCCTTGGACTACATCGTGGAAGCCAGCACCATGCAGTCCATGGGCATATACACTTGCCTCAAGGCCTAGATCTTC
>dre-mir-455-2 MI0010844
ATCGTTGTTCCCTGAAGTGAGGGTATGTGCCCTTGGACTACATTGTGGAGGCCAGCACCATGCAGTCCATGGGCATATACACTTACTTCATGGCCTACATCAACA
>dre-mir-456 MI0002176
GCTGGTTGTGTGTGCAGGCATCTTTCCAGTCTACATGTGGATCCAGGAGTCTGCAGGCTGGTTAGATGGTTGTCACGTACCCAGC
>dre-mir-457a MI0002177
TGCCTGACAGAAGCAGCACATCAATATTGGCAGCTGCCCTCTCTCTGGGTTGCCAGTATGGTTTGTGCTGCTCCCGTCAGACA
>dre-mir-457b MI0002178
GAATGTACTAAAGCAGCACATAAATACTGGAGGTGATTGTGGTGTTATCCAGTATTGCTGTTCTGCTGTAGTAAGACC
>dre-mir-458 MI0002179
GTGCAGATAGCAGCGCCATTTACAGAGCTATAAGCATCATAGTTGTCATAGCTCTTTGAATGGTACTGCCATATGCAC
>dre-mir-459 MI0002180
CCTCTTGCTCTCAGTAACAAGGATTCATCCTGTTGTGGTACTCAAATCCAACAGGGAATCTCTGTTACTGGGGTTAAGGTT
>dre-mir-460 MI0002181
CTCCTCGGCTCCTGCATTGTACACACTGTGCGGAAAACATGGACATGCACAGCGCATACAATGTGGATGCTGTGGAG
>dre-mir-461 MI0002183
ATTTTGAAAATCAGGAATGGGCTAAATGCCAATCAAAATAAAGCAAGTCTTTGGTCCAGACCAGGTAATACAAAATAAG
>dre-mir-462 MI0002028
GTCTGGATGGTAACGGAACCCATAATGCAGCTGTTTGGTTGATTGATTGACAGCTGTCTGTGGATTCCGTGCCCCTCCTTTCTTGCAGGAGCTCATTGAGAT
>dre-mir-489 MI0003256
ACTGACTTGAGTGGTGGCCTGGTGGTCGTATGTATGACGTCATTTACTTCAAAGTTTGGAGTGACATCATATGTACGGCTGCTAAACTGCTACATGGCTCATCA
>dre-mir-499 MI0004766
ACTGAGAGGGAGGCAGTTAAGACTTGCAGTGATGTTTAGAGAAATGTCACATGAACATCACTTTAAGTCTGTGCTGGCTCCTGTTCTGAGT
>dre-mir-722 MI0004765
GGAACGGAGTGGAATTTGAAACGTTTTGGCCAAAAATGTAGCCATGGCAAAGGGGTTTTTTGCAGAAACGTTTCAGATTTCGCTCCGTTCT
>dre-mir-723 MI0004767
TGCGTAGAGATAAAGACAGTTTTAAATGATGTTACTTTTTTTCAAATGGAGAAAGACATCAATTAAATCTGTGCTTATCTCTACAAGCA
>dre-mir-724 MI0004768
CAGCAGACTGGATTTAAAGGGAATTTGCGACTGTTAGTCAGATTTGTAGAACAGCCACACCTTCCTTTTAAGATCTTGCCTGCTG
>dre-mir-725-1 MI0004769
CTGCAGTGCACATTGCTAGGAATGGTGGCTGAGATGAAGAGCAGGATTTCAGTCATTGTTTCTAGTAGTGCGCGCTGCAG
>dre-mir-725-2 MI0019590
CTGCAGTGCACATTGCTAGGAATGGTGGCTGAGATGAAGAGCAGGATTTCAGTCATTGTTTCTAGTAGTGCGCGCTGCAG
>dre-mir-726 MI0004770
TCAGTCGTATGCCTGGAATTCCGCTAGTTCTGAACTATTCGTGATTGGCAAAAGTTCACTACTAGCAGAACTCGGATATACAACTGA
>dre-mir-727 MI0004771
CTGTATGTCATTTTCAGTCTTCAATTCCTCCCAGCCCGTACCCATCGAAACTGTGAGTTGAGGCGAGTTGAAGACTTAAAGTGCTGTACAG
>dre-mir-728 MI0004772
CATCTTCTGAGGAAATGTAGTAGACTATAAGTATACAGTGAACATGAACGTATACTAAGTACACTACGTTTTCTCAAGAGGTG
>dre-mir-729 MI0004773
CGTCAAGGGCCATCCAGTGACCCGGGGTTGTATTGTAACCAAGCTGTAAGTGTCCATGATGCATGGGTATGATACGACCTGGGTTACAGAATGGTGATG
>dre-mir-730 MI0004775
GGGTTCTCCGGTCTCCTCATTGTGCATGCTGTGTGTCTTCAGTCTGGTCCTCACAGCGCCTGCAATGTGGAGGCTAGGGGACTC
>dre-mir-731 MI0004776
TGATGCTGATCTGGAATGACACGTTTTCTCCCGGATCGCCAGAAATATGTTTCGCCACCGGGAACTTCGTGTCAGCCAAGATTGGCATCA
>dre-mir-732 MI0004777
AGATAAAGTTCCACCGAGGGTTAAATGTTTTGGTATTTTAATAGTGTCAATCTCAAAGCAGAGAACTCTCGGTGGAGATGTATTT
>dre-mir-733 MI0004778
TGGCTTTTCCGTAGTGTCGCTGTTGCGTTGGTTTAGCTCAGTGGTTACTTCTGTGATCCCTGAAAAATCAACCTTTCATGGTCACCTCGGTGCCA
>dre-mir-734 MI0004780
TGATATTGAGAGCTGAACCATTCTGCAGCATGGCTGCCTGTGGATCCTCTGGGGAAAGGTAAATGCTGCAGAATCGTACCGTTCTTGGTATCA
>dre-mir-735 MI0004781
GGCTGGTCCGAAGGCGGTGGGTTAGTCTTCTCTCCCCTCTCCCACCGCTAAACTTGACCAGTC
>dre-mir-736 MI0004782
TCTACTGACAGAGAAGCTTTTTGTTTGTGTTATGTTTATTTTCAAATGTAAGACGAACAAAAAGTTTTTCTGTTAGTAGG
>dre-mir-737 MI0004783
CCACAGCTGCTGTGCTGTTGTTTTTTTAGGTTTTGATTTTTGTGAAATGTCGATGAGAAAATCAAAACCTAAAGAAAATACTGCGCAGATAGATGG
>dre-mir-738 MI0004784
GCTACGGCCCGCGTCGGGACCTCTCGTCTAGCGACTTCTCCCCTCGGGGGAGGGGGTAGGTCGCGGGGCGAGTGTCCTCCCCGGCGCGGTGCCTCGGC
>dre-mir-740 MI0004786
GCATTTGTGTGCATAAAAAGTGGTATGGTACAGTTTGCTTTTAGGTACTTTTTGACAGTGGAATCAGCCATAAAAGCGTACTGTACCGTACCATACCGTATGGTACCAGGGGC
>dre-mir-1306 MI0023609
TCCACCACCTCCCCTGCAAACGTCCAGTGACGCAGAGGAAATGGACGTTAGCTCTGGTGGTGATGGACA
>dre-mir-1388 MI0010837
TGATGGATGAGCAGTGCTTTCCAGGACTGTCCAACCTGAGAATGCTTGAGTTTTGGTCAATCTCAGGTTCGTCAGCCCATGAAAAACTGTCTCGCTCAAAGCC
>dre-mir-1788 MI0010838
TCAACCACTGTCTTGTATCCGAGGCTTGTTTTAAGTTGCCTGCGATCTCTTAATGACTCAGGCAGCTAAAGCAAGTCTGGGAGGCCAGAGACAACACGACA
>dre-mir-2184 MI0010834
CTGAATGATGCCCTAAGCCCTAAACAGTAAGAGTTTATGTGCTGAGGTTAAAAATTCAGCACATTGTCTCTTACTTGTAGGGAAAAGGGTTTCTATCGGCCTGTCACATT
>dre-mir-2185-1 MI0010835
CAGGTTCTCTGGCTTGACGTCCCGGTGCAGGACTCCGCGGCTCTCGCAGTGTTTCAGAGCCGCGATCAGCTGCACCAGCACTTTCTTGGCCAGACGCT
>dre-mir-2185-2 MI0019584
CAGGTTCTCTGGCTTGACGTCCCGGTGCAGGACTCCGCGGCTCTCGCAGTGTTTCAGAGCCGCGATCAGCTGCACCAGCACTTTCTTGGCCAGACGCT
>dre-mir-2185-3 MI0019585
CAGGTTCTCTGGCTTGACGTCCCGGTGCAGGACTCCGCGGCTCTCGCAGTGTTTCAGAGCCGCGATCAGCTGCACCAGCACTTTCTTGGCCAGACGCT
>dre-mir-2186 MI0010849
AAGTCTTGTCGCATACGTTTTGTAACAACAAATAATAACTTGACTTCTAGTTGATCATTTCGTATCAGAAGTGGCCTCTAAAAGTCTAAAAATGGCCTCTAGATTACGCT
>dre-mir-2187 MI0010839
TCTGAATTGATGATTCTGGCTTTAATTAGTATAGCCTGTTTTAGTGATCACATCAATTCTTTACAGGCTATGCTAATCTATGCCAGAATTAGCAATGCATGTGG
>dre-mir-2188 MI0010850
GGACAATATCAGCAATGTGAGAAAGGTCCAACCTCACATGTCCTGTGAGGCTGAAGGAAGGCTGTGTGAGGTTAGACCTATCCCACACGGCCCGTATTCTTCCC
>dre-mir-2189 MI0010851
TGCACAGTTTTGATCCCGCCCAAATTGAACACAGCTGATGCAACCAATCAAATTGGTAACTATTTTTGATTGTTTGTATCAGCTGTGTTTTAGTTAGGGCTTCTTCGTCC
>dre-mir-2191 MI0010842
GTGCCTTGCTCAAGGGTCTCACCTCTGCCATGGTATTGAAGGTGGTAGAGAGTGTTTGTACATTCACTCACACCTACAATCCCTGGCAGTACTGAGACTCAAACCTGCAA
>dre-mir-2192 MI0010852
GGCAGAATGTTACAAAATGGCAGCCTTGGTCACTATTCACTTTCATGTTTGGATAATAAATTTACTGAAAGTGAAAGGTGACTGAGACTGTCATTCTGGCTAACATCTCC
>dre-mir-2193 MI0010854
CAAAATCTTCATCAATCATGGGTATGTGTGTATCAATTGTGTGAAAAAATTCTTCACATTTATAAGCATCAAACTTCGATGAGTAAAGATTTTTATAAAATGCGGCCACG
>dre-mir-2194 MI0010855
ACCTGCTGGGTACTGATTTCATTTCTTCCAAATTTTAAATAGGAAATCTTGTCATTCATTGCAATTGTAATGCTTCGACTGATTGGTGTAAGAAAAATCCTCATCTTGTT
>dre-mir-2195 MI0010856
CCTCTGATAACCACATGATTCTTAAATGTAAACCACTATCAAGTTTCTTTTTGGGGGAACAATATTGAGATTGGGGTGAGTTAGGGTGCGTTCACACCTGTGAATCGATT
>dre-mir-2196 MI0010846
CAGGGTAATTGCTTCGAATGTTCCTCTCTGTGCTGCCATTTGGGACCGTTCCGAAGCGAAAGGGAGGATAATGTTCCTGGGGTTTTTGAAACTGAAACAAAAAGTAATAA
>dre-mir-2197 MI0010857
AGTGTAAAAGGAAAACGTTGTGATGATTCGACTCATATGGTGCTATGCAGTAATAGAGGGCTGGAAGCATTTTGCTTGAGGAGAGTCTAATCACTAGCAGGTACACATTG
>dre-mir-2198 MI0010847
CGGCGAGCAATACTCATAACTCCCAAGCGCCTGCGAACGCAAGCTCTCCTTACCCCGGTGCAGATGGAGCTCGTGTCCCAAGGCGCCTCCAGGCCTAAACCCGGGCCTGC
>dre-mir-3906 MI0016407
GATAGACCTACAGTGAAGCTCTGCATAAACTCTTATTCCAGTGGGACTTGTCCAAAGGTCAGATAAAAGCATTTTGAATGCAGATTTTTGAGGTTTCTC
>dre-mir-7145 MI0023604
TGGGACCTTGTTTTCCATTTTGAAAACTGTTATCAGTAAGTATAGTATTCAACACAAACTAAATAATCAATAATACATACATAAATACATACATAAACAACAATGGAAGCCAATGGTTACCAG
>dre-mir-7146 MI0023605
GACAGAAAAAGAGATATTTTGAAAAATGTTGTAAGCCGGTAACCATTGACCTCCATAGTATTTGTTTTCCCTGTTATGAAGGTCAATGGTTACCAGTTTTCAGCTTTCTTCTGAACATCATCTTTTTTGTT
>dre-mir-7147 MI0023606
GAGTGCCCAGTGCTGTACCATGCTGGTAGCCAGTATGAAATAGGGCTTGCTGGTAACCAGCGTTGTGCCCCACTGGTTGCTC
>dre-mir-7148 MI0023607
GCTAATACTAGTAATGGAAATACTCGCTGATACTGCAAGAATTGTGGCATCGGTATAAGCCAGTATTTCCGATACTAGTATTGGT
>dre-mir-7149 MI0023608
AGAAACTGTGAATCCTACACTGGAAGGTTGATGTTTTACAGTTCTCTTCCAAGTGTTATGAGTCAAAGTTTCT
