# Supplementary material for: Integrative microRNAome analysis of skeletal muscle of Colossoma macropomum (tambaqui), Piaractus mesopotamicus (pacu), and the hybrid tambacu, based on next-generation sequencing data
Source: BMC Genomics. 2021 Apr 6;22:237. doi: 10.1186/s12864-021-07513-5 (PMC8022549; doi:10.1186/s12864-021-07513-5)
Supplement: Supplementary file 4 — Additional file 4. Raw and normalized counts. Data showing the raw number of reads obtained from each miRNA detected in libraries, and normalized values. [file 12864_2021_7513_MOESM4_ESM.xlsx]

## Sheet: Raw_counts
Additional file 2
miRNA	PC10	PC3	PC4	PC5	PC8	TC3	TC4	TC5	TC6	TC8	TQ1	TQ2	TQ3	TQ6	TQ8
dre-miR-457b-5p.path1	0	0	0	0	0	0	0	0	0	0	0	0	0	0	0
dre-miR-18b-3p.path1	0	0	0	1	0	1	0	1	1	0	1	2	0	1	0
dre-miR-190a.path1	15	7	53	46	13	22	24	43	14	12	26	51	43	27	40
dre-miR-30a-5p.path1	1	7	3	2	1	2	2	1	2	1	5	1	1	0	0
dre-miR-205-3p.path1	0	0	0	2	0	0	0	0	0	0	3	0	0	0	0
dre-miR-499-5p.path1	1710	1564	3101	3482	854	2992	2314	4103	1071	1382	169	886	1098	166	554
dre-miR-138-2-3p.path1	0	0	0	0	0	0	0	0	0	0	0	0	0	0	0
dre-miR-10a-5p.path1	8219	7860	4748	5741	16565	37257	14072	20575	19473	20931	8147	11868	12711	7448	8277
dre-miR-210-5p.path1	344	418	777	614	354	896	1115	1420	673	393	747	1427	541	484	1457
dre-miR-727-5p.path1	22	18	61	56	21	23	43	16	29	23	44	97	30	34	44
dre-miR-27d.path1	1289	1617	2777	2727	1985	1908	1664	3328	1576	1304	885	1167	722	751	1113
dre-miR-722.path1	414	677	1361	1282	585	460	800	986	494	302	603	1227	699	523	617
dre-miR-138-3p.path1	0	2	1	1	1	0	0	0	0	2	1	0	1	2	0
dre-miR-430a-15-5p.path1	0	0	0	0	0	0	0	0	0	0	0	0	0	0	0
dre-miR-430a-15-5p.path2	0	0	0	0	0	0	0	0	0	0	0	0	0	0	0
dre-miR-430a-15-5p.path3	0	0	0	0	0	0	0	0	0	0	0	0	0	0	0
dre-miR-430a-15-5p.path4	0	0	0	0	0	0	0	0	0	0	0	0	0	0	0
dre-miR-430a-15-5p.path5	0	0	0	0	0	0	0	0	0	0	0	0	0	0	0
dre-miR-146b.path1	1889	1510	2995	3039	4351	2058	1348	1832	1848	1679	734	1935	1039	1098	822
dre-miR-7148-3p.path1	0	0	0	0	0	0	0	0	0	0	0	0	0	0	0
dre-miR-430a-13-5p.path1	0	0	0	0	0	0	0	0	0	0	0	0	0	0	0
dre-miR-430a-13-5p.path2	0	0	0	0	0	0	0	0	0	0	0	0	0	0	0
dre-miR-430a-13-5p.path3	0	0	0	0	0	0	0	0	0	0	0	0	0	0	0
dre-miR-430a-13-5p.path4	0	0	0	0	0	0	0	0	0	0	0	0	0	0	0
dre-miR-430a-13-5p.path5	0	0	0	0	0	0	0	0	0	0	0	0	0	0	0
dre-miR-20b-5p.path1	142	90	338	437	90	133	190	255	138	103	150	321	184	124	262
dre-miR-430c-5p.path1	0	0	0	0	0	0	0	0	0	0	0	0	0	0	0
dre-miR-430c-5p.path2	0	0	0	0	0	0	0	0	0	0	0	0	0	0	0
dre-miR-430c-5p.path3	0	0	0	0	0	0	0	0	0	0	0	0	0	0	0
dre-miR-430c-5p.path4	0	0	0	0	0	0	0	0	0	0	0	0	0	0	0
dre-miR-430c-5p.path5	0	0	0	0	0	0	0	0	0	0	0	0	0	0	0
dre-miR-183-3p.path1	0	0	0	0	0	0	0	0	0	0	0	0	0	0	0
dre-miR-740.path1	0	0	0	0	0	0	0	0	0	0	0	0	0	0	0
dre-miR-430b-5p.path1	0	0	0	0	0	0	0	0	0	0	0	0	0	0	0
dre-miR-430b-5p.path2	0	0	0	0	0	0	0	0	0	0	0	0	0	0	0
dre-miR-430b-5p.path3	0	0	0	0	0	0	0	0	0	0	0	0	0	0	0
dre-miR-430b-5p.path4	0	0	0	0	0	0	0	0	0	0	0	0	0	0	0
dre-miR-430b-5p.path5	0	0	0	0	0	0	0	0	0	0	0	0	0	0	0
dre-miR-25-5p.path1	0	0	0	0	0	0	0	0	0	0	0	0	0	0	0
dre-miR-124-5p.path1	9	23	22	19	22	11	25	13	28	5	7	12	7	5	8
dre-miR-124-5p.path2	0	3	2	2	2	2	5	2	2	0	0	3	1	0	0
dre-miR-124-5p.path3	0	3	2	2	1	2	5	2	1	0	0	2	1	0	0
dre-miR-1.path1	1838	2936	3604	4472	2531	2861	4538	4857	4133	2151	1789	3265	1975	1616	1785
dre-miR-1.path2	1727	3208	4338	4531	2126	2531	4753	5214	4236	2185	1714	3434	1917	1689	1906
dre-miR-338-5p.path1	53	110	119	51	47	96	130	103	79	43	45	114	66	59	72
dre-miR-125a.path1	5098	8179	9218	7931	7003	9469	10571	11394	7092	4212	4751	8108	3972	3728	8365
dre-miR-125a.path2	5105	8196	9225	7936	7014	9485	10581	11410	7106	4216	4764	8127	3980	3735	8371
dre-miR-2197.path1	0	0	0	0	0	0	0	0	0	0	0	0	0	0	0
dre-miR-204-5p.path1	17546	15795	15345	23308	15330	25534	19936	18720	12398	14548	10598	11196	9432	6316	8387
dre-miR-204-5p.path2	18596	16806	16267	24678	16282	27054	21141	19900	13109	15385	11243	11922	10117	6757	8944
dre-miR-204-5p.path3	18486	16691	16081	24479	16183	26916	21009	19783	13012	15328	11154	11830	10052	6706	8844
dre-miR-22a-3p.path1	11997	17094	35769	27765	16213	15203	22325	24484	18155	8540	10565	20632	12333	9683	17973
dre-miR-96-5p.path1	189	136	124	298	291	186	90	126	78	82	120	88	123	109	72
dre-miR-133a-3p.path1	0	0	0	0	0	0	0	0	0	0	0	0	0	0	0
dre-miR-133a-3p.path2	0	0	0	0	0	0	0	0	0	0	0	0	0	0	0
dre-miR-133a-3p.path3	0	0	0	0	0	0	0	0	0	0	0	0	0	0	0
dre-miR-24b-3p.path1	0	0	0	0	0	0	0	0	0	0	0	0	0	0	0
dre-miR-24b-3p.path2	0	0	0	0	0	0	0	0	0	0	0	0	0	0	0
dre-miR-24b-3p.path3	0	0	0	0	0	0	0	0	0	0	0	0	0	0	0
dre-miR-24b-3p.path4	0	0	0	0	0	0	0	0	0	0	0	0	0	0	0
dre-miR-24b-3p.path5	0	0	0	0	0	0	0	0	0	0	0	0	0	0	0
dre-miR-128-5p.path1	0	0	0	0	0	0	0	0	0	0	0	1	0	0	0
dre-miR-27b-3p.path1	25992	47510	43000	41930	36698	49906	63829	63450	47359	30062	20316	37018	22304	21001	23050
dre-miR-365.path1	2187	2992	6093	5015	2578	5321	5881	6557	3690	1825	2745	5279	3615	2417	5396
dre-miR-365.path2	2187	2992	6093	5015	2578	5321	5881	6557	3690	1825	2745	5279	3615	2417	5396
dre-miR-365.path3	2187	2992	6093	5015	2578	5321	5881	6557	3690	1825	2745	5279	3615	2417	5396
dre-miR-16b.path1	0	0	0	0	0	0	0	0	0	0	0	0	0	0	0
dre-miR-16b.path2	0	0	0	0	0	0	0	0	0	0	0	0	0	0	0
dre-miR-18b-5p.path1	0	0	0	0	0	0	0	0	0	0	0	0	0	0	0
dre-miR-725-5p.path1	0	0	0	0	0	0	0	0	0	0	0	0	0	0	0
dre-miR-140-3p.path1	278	586	775	644	282	368	663	867	552	317	233	455	257	225	330
dre-miR-25-3p.path1	1124	1421	3110	3150	1011	1765	3002	3124	2277	1230	1437	2763	1453	1164	2801
dre-miR-2193.path1	0	0	0	0	0	0	0	0	0	0	0	0	0	0	0
dre-miR-30e-3p.path1	999	1525	2183	2077	1373	1405	1912	2043	1367	858	897	1801	1316	1057	1539
dre-miR-456.path1	1521	2681	3648	2692	1571	2069	2872	3127	2193	1035	1377	2876	1644	1392	2150
dre-miR-219-5p.path1	0	0	0	0	0	0	0	0	1	0	0	1	0	0	0
dre-miR-219-5p.path2	0	0	0	0	0	0	0	0	1	0	0	1	0	0	0
dre-miR-219-5p.path3	0	0	0	0	0	0	0	0	1	0	0	1	0	0	0
dre-let-7j.path1	6428	7609	12727	13642	7429	12027	11476	12218	9874	4498	6753	12821	8108	6628	8538
dre-miR-204-3-3p.path1	1	7	3	4	0	1	3	2	1	1	2	3	0	0	0
dre-miR-27b-5p.path1	48	99	116	111	63	63	115	129	105	46	59	127	58	47	107
dre-miR-338.path1	0	0	0	0	0	0	0	0	0	0	0	0	0	0	0
dre-miR-338.path2	0	0	0	0	0	0	0	0	0	0	0	0	0	0	0
dre-miR-338.path3	0	0	0	0	0	0	0	0	0	0	0	0	0	0	0
dre-miR-204-2-3p.path1	0	0	0	0	0	0	0	0	0	0	0	0	0	0	0
dre-miR-181c-5p.path1	0	0	0	0	0	0	0	0	0	0	0	0	0	0	0
dre-miR-181c-5p.path2	0	0	0	0	0	0	0	0	0	0	0	0	0	0	0
dre-miR-181c-5p.path3	0	0	0	0	0	0	0	0	0	0	0	0	0	0	0
dre-miR-181c-5p.path4	0	0	0	0	0	0	0	0	0	0	0	0	0	0	0
dre-let-7d-3p.path1	0	0	0	0	0	0	0	0	0	0	0	0	0	0	0
dre-let-7d-3p.path2	0	0	0	0	0	0	0	0	0	0	0	0	0	0	0
dre-let-7d-3p.path3	0	0	0	0	0	0	0	0	0	0	0	0	0	0	0
dre-let-7d-3p.path4	0	0	0	0	0	0	0	0	0	0	0	0	0	0	0
dre-miR-193b-5p.path1	0	0	0	0	0	0	0	0	0	0	0	0	0	0	0
dre-miR-125b-3-3p.path1	0	0	0	0	0	0	0	0	0	0	0	0	0	0	0
dre-miR-23a-3-5p.path1	1	0	7	4	0	1	1	0	1	2	4	8	0	0	6
dre-miR-135c.path1	5	0	2	2	0	2	0	0	0	0	0	0	2	1	0
dre-miR-135c.path2	5	0	2	2	0	2	0	0	0	0	0	0	2	1	0
dre-miR-2185-5p.path1	0	0	0	0	0	0	0	0	0	0	0	0	0	0	0
dre-miR-2185-5p.path2	0	0	0	0	0	0	0	0	0	0	0	0	0	0	0
dre-miR-2185-5p.path3	0	0	0	0	0	0	0	0	0	0	0	0	0	0	0
dre-miR-23b-5p.path1	5	3	11	6	1	7	4	7	5	3	9	6	0	5	9
dre-miR-126a-5p.path1	0	0	0	0	0	0	0	0	0	0	0	0	0	0	0
dre-miR-126a-5p.path2	0	0	0	0	0	0	0	0	0	0	0	0	0	0	0
dre-miR-723-5p.path1	0	0	0	0	0	0	0	0	0	0	0	0	0	0	0
dre-miR-459-3p.path1	0	0	0	0	0	0	0	0	0	0	0	0	0	0	0
dre-miR-203b-5p.path1	0	0	0	0	0	0	0	0	0	0	0	0	0	0	0
dre-miR-29b3-3p.path1	0	0	0	0	0	0	0	0	0	0	0	0	0	0	0
dre-miR-29b3-3p.path2	0	0	0	0	0	0	0	0	0	0	0	0	0	0	0
dre-miR-29b3-3p.path3	0	0	0	0	0	0	0	0	0	0	0	0	0	0	0
dre-miR-10c-3p.path1	45	44	73	92	25	38	40	65	48	31	25	76	58	33	50
dre-miR-19c-5p.path1	0	0	0	0	0	0	0	0	0	0	0	0	0	0	0
dre-miR-9-5p.path1	0	0	0	0	0	0	0	0	0	0	0	0	0	0	0
dre-miR-9-5p.path2	0	0	0	0	0	0	0	0	0	0	0	0	0	0	0
dre-miR-9-5p.path3	0	0	0	0	0	0	0	0	0	0	0	1	0	0	0
dre-miR-9-5p.path4	0	0	0	0	0	0	0	0	0	0	0	1	0	0	0
dre-miR-9-5p.path5	0	0	0	0	0	0	0	0	0	0	0	0	0	0	0
dre-miR-218b.path1	0	0	0	0	0	0	0	0	0	0	0	0	0	0	0
dre-miR-218b.path2	0	0	0	0	0	0	0	0	0	0	0	0	0	0	0
dre-miR-218b.path3	0	0	0	0	0	0	0	0	0	0	0	0	0	0	0
dre-miR-430a-4-5p.path1	0	0	0	0	0	0	0	0	0	0	0	0	0	0	0
dre-miR-430a-4-5p.path2	0	0	0	0	0	0	0	0	0	0	0	0	0	0	0
dre-miR-430a-4-5p.path3	0	0	0	0	0	0	0	0	0	0	0	0	0	0	0
dre-miR-430a-4-5p.path4	0	0	0	0	0	0	0	0	0	0	0	0	0	0	0
dre-miR-430a-4-5p.path5	0	0	0	0	0	0	0	0	0	0	0	0	0	0	0
dre-miR-7147.path1	132	94	96	231	250	158	40	74	67	73	69	106	86	48	61
dre-miR-2189.path1	0	0	0	0	0	0	0	0	0	0	0	0	0	0	0
dre-miR-101a.path1	1111	2273	3400	3645	1383	2272	3959	5678	3375	2065	1655	2549	1450	1744	1526
dre-miR-187.path1	113	67	204	218	85	62	132	178	90	44	123	213	107	106	215
dre-miR-455-5p.path1	0	0	0	0	0	0	0	0	0	0	0	0	0	0	0
dre-miR-455-5p.path2	0	0	0	0	0	0	0	0	0	0	0	0	0	0	0
dre-miR-214.path1	5722	6657	11611	9774	6197	7243	8379	10459	6419	4060	6689	10455	4524	4218	9919
dre-miR-429a.path1	10	6	15	26	6	4	18	15	8	1	16	5	13	5	12
dre-miR-723-3p.path1	0	0	0	0	0	0	0	0	0	0	0	0	0	0	0
dre-miR-216a.path1	33	26	23	30	21	125	67	117	78	66	59	111	63	37	51
dre-miR-103.path1	0	0	0	0	0	0	0	0	0	0	0	0	0	0	0
dre-miR-103.path2	0	0	0	0	0	0	0	0	0	0	0	0	0	0	0
dre-miR-96-3p.path1	0	0	0	0	0	0	0	0	0	0	0	0	0	0	1
dre-miR-27c-3p.path1	17931	26268	38122	31886	24315	30064	26545	33382	25345	18337	15882	26973	15833	13321	16933
dre-miR-212-3p.path1	0	0	0	0	0	0	0	0	0	0	0	0	0	0	0
dre-miR-212-3p.path2	0	0	0	0	0	0	0	0	0	0	0	0	0	0	0
dre-miR-499-3p.path1	86	113	168	177	63	172	109	203	60	65	9	57	77	9	28
dre-miR-130b.path1	318	399	940	842	339	349	690	809	397	209	376	728	526	354	583
dre-miR-10b-5p.path1	0	0	0	0	0	0	0	0	0	0	0	0	0	0	0
dre-miR-10b-5p.path2	0	0	0	0	0	0	0	0	0	0	0	0	0	0	0
dre-miR-10b-5p.path3	0	0	0	0	0	0	0	0	0	0	0	0	0	0	0
dre-let-7i.path1	676	1038	1627	1750	738	1005	1347	1398	1115	566	765	1582	967	819	1189
dre-miR-489.path1	254	291	395	538	223	213	278	332	214	145	122	213	103	61	153
dre-miR-135a.path1	0	1	0	0	0	0	0	0	1	0	1	0	0	0	1
dre-miR-135a.path2	0	0	0	0	0	0	0	0	0	0	0	0	0	0	0
dre-miR-734.path1	1	9	16	13	2	0	2	6	7	0	4	0	0	1	2
dre-miR-457b-3p.path1	0	0	0	0	0	0	0	0	0	0	0	0	0	0	0
dre-miR-206-3p.path1	540	564	847	949	669	473	617	784	953	1028	295	703	382	316	551
dre-miR-206-3p.path2	394	404	538	633	537	295	418	506	701	787	185	406	212	197	294
dre-miR-34b.path1	0	1	2	0	0	0	1	0	2	0	0	0	0	0	0
dre-miR-23a-5p.path1	19	63	72	31	25	30	32	29	30	21	24	68	20	13	47
dre-miR-3906.path1	0	0	0	0	0	0	0	0	0	0	0	0	0	0	0
dre-miR-20a-5p.path1	411	522	1089	1685	393	625	844	982	809	382	512	1271	785	550	767
dre-let-7a.path1	0	0	0	0	0	0	0	0	0	0	0	0	0	0	0
dre-let-7a.path2	0	0	0	0	0	0	0	0	0	0	0	0	0	0	0
dre-let-7a.path3	0	0	0	0	0	0	0	0	0	0	0	0	0	0	0
dre-let-7a.path4	110	136	207	230	124	147	153	196	157	67	95	155	135	103	138
dre-let-7a.path5	47	62	112	101	55	83	92	133	136	65	53	89	50	66	72
dre-miR-130c-5p.path1	157	154	269	216	155	149	209	186	135	86	101	279	188	147	259
dre-miR-130c-5p.path2	158	154	272	218	155	150	210	187	135	86	103	280	190	148	260
dre-miR-462.path1	610	730	2314	2008	939	1238	1926	2311	1661	968	875	1867	1018	1187	1774
dre-miR-146a.path1	16289	26083	21079	24127	30629	24531	21265	28902	26610	28835	9487	27387	13956	11216	8373
dre-miR-429b.path1	3	3	3	8	2	1	6	3	1	0	3	1	3	1	1
dre-miR-137-3p.path1	0	1	0	2	0	0	0	1	2	0	3	2	0	1	1
dre-miR-137-3p.path2	0	1	0	2	0	0	0	1	2	0	3	2	0	1	1
dre-miR-7b.path1	137	239	343	250	215	268	307	385	280	183	93	229	179	220	166
dre-miR-2184.path1	145	148	399	333	108	148	150	273	141	135	148	213	100	86	124
dre-miR-27e.path1	115	108	188	221	113	149	192	207	139	66	90	159	77	82	137
dre-miR-182-5p.path1	41	58	89	70	47	61	116	97	60	32	39	29	25	39	40
dre-miR-7149-5p.path1	0	0	0	0	0	0	0	0	0	0	0	0	0	0	0
dre-miR-22a-5p.path1	560	498	1480	1331	630	466	548	691	507	240	585	1014	440	407	912
dre-miR-133b-3p.path1	0	0	0	0	0	0	0	0	0	0	0	0	0	0	0
dre-miR-133b-3p.path2	0	0	0	0	0	0	0	0	0	0	0	0	0	0	0
dre-miR-133b-3p.path3	0	0	0	0	0	0	0	0	0	0	0	0	0	0	0
dre-miR-142b-5p.path1	0	0	0	0	0	0	0	0	0	0	0	0	0	0	0
dre-miR-7a.path1	18	19	24	9	9	5	14	18	10	5	5	11	18	16	4
dre-miR-7a.path2	18	19	24	9	9	5	14	18	10	5	5	11	18	16	4
dre-miR-7a.path3	25	32	43	6	8	23	19	22	23	8	2	4	6	10	2
dre-miR-181b-3-3p.path1	2	1	3	3	0	0	4	0	2	0	4	2	0	0	1
dre-miR-107a-3p.path1	0	0	0	0	0	0	0	0	0	0	0	0	0	0	0
dre-miR-107a-3p.path2	0	0	0	0	0	0	0	0	0	0	0	0	0	0	0
dre-miR-107a-3p.path3	0	0	0	0	0	0	0	0	0	0	0	0	0	0	0
dre-miR-155.path1	13	7	32	17	13	12	14	9	20	7	21	43	11	29	30
dre-miR-125c-3p.path1	0	0	1	0	0	0	0	0	0	0	0	0	0	0	0
dre-miR-7132-3p.path1	0	0	0	0	0	0	0	0	0	0	0	0	0	0	0
dre-miR-725-3p.path1	0	0	0	0	0	0	0	0	0	0	0	0	0	0	0
dre-miR-430a-12-5p.path1	0	0	0	0	0	0	0	0	0	0	0	0	0	0	0
dre-miR-430a-12-5p.path2	0	0	0	0	0	0	0	0	0	0	0	0	0	0	0
dre-miR-430a-12-5p.path3	0	0	0	0	0	0	0	0	0	0	0	0	0	0	0
dre-miR-430a-12-5p.path4	0	0	0	0	0	0	0	0	0	0	0	0	0	0	0
dre-miR-430a-12-5p.path5	0	0	0	0	0	0	0	0	0	0	0	0	0	0	0
dre-miR-19b-5p.path1	2	0	7	7	2	3	4	6	2	5	1	8	3	2	5
dre-miR-128-3p.path1	2893	3215	6883	7227	2695	3419	4663	5265	3325	1640	2728	5905	2660	2262	5512
dre-miR-128-3p.path2	2849	3173	6814	7102	2640	3365	4601	5189	3288	1610	2687	5798	2569	2197	5399
dre-miR-128-3p.path3	2850	3173	6814	7102	2640	3365	4601	5189	3288	1610	2687	5798	2569	2197	5399
dre-miR-2191.path1	0	0	0	0	0	0	0	0	0	0	0	0	0	0	0
dre-miR-221-3p.path1	1474	1424	3277	3036	1412	1530	1305	1898	1042	721	1541	3008	1584	1569	2420
dre-miR-181a-4-3p.path1	0	0	0	0	0	0	0	0	0	0	0	0	0	0	0
dre-miR-16a.path1	0	0	0	0	0	0	0	0	0	0	0	0	0	0	0
dre-miR-16a.path2	0	0	0	0	0	0	0	0	0	0	0	0	0	0	0
dre-miR-301a.path1	22	27	57	42	17	35	22	65	29	20	27	58	42	39	33
dre-miR-153a-3p.path1	1	2	3	5	2	5	6	13	8	4	6	5	6	3	6
dre-miR-30c-3p.path1	0	0	0	0	0	0	0	0	0	0	0	0	0	0	0
dre-miR-454a.path1	0	0	0	0	0	0	0	0	0	0	0	0	0	1	0
dre-miR-460-5p.path1	37	36	38	33	13	31	45	74	27	14	13	35	24	6	35
dre-miR-222a-3p.path1	1206	1538	4055	2117	1020	1442	1626	2043	1359	881	1357	3304	1609	1322	2703
dre-let-7e.path1	12640	14400	26946	25909	19479	23174	17346	23648	21146	7966	11411	20630	14464	12067	16365
dre-miR-196a-3p.path1	0	0	0	0	0	0	0	0	0	0	0	0	0	0	0
dre-miR-26a-5p.path1	0	0	0	0	0	0	0	0	0	0	0	0	0	0	0
dre-miR-26a-5p.path2	0	0	0	0	0	0	0	0	0	0	0	0	0	0	0
dre-miR-26a-5p.path3	0	0	0	0	0	0	0	0	0	0	0	0	0	0	0
dre-miR-26a-5p.path4	0	0	0	0	0	0	0	0	0	0	0	0	0	0	0
dre-miR-153b-3p.path1	0	0	0	0	0	0	0	0	0	0	0	0	0	0	0
dre-miR-153b-3p.path2	0	0	0	0	0	0	0	0	0	0	0	0	0	0	0
dre-miR-181a-2-3p.path1	117	152	323	295	94	113	180	267	159	91	181	366	157	145	283
dre-miR-17a-2-3p.path1	1	4	8	9	2	5	4	3	4	3	3	10	4	4	12
dre-miR-17a-2-3p.path2	0	0	0	0	0	0	0	0	0	0	0	0	0	0	0
dre-miR-30d.path1	15409	21265	22457	31742	23922	30023	28076	32977	28151	23511	12496	19732	16935	14945	16401
dre-miR-459-5p.path1	0	0	1	0	0	0	0	0	0	0	0	0	0	0	0
dre-miR-19a-5p.path1	3	1	3	3	0	0	1	0	1	1	1	5	0	0	0
dre-miR-30a-3p.path1	9	16	14	16	11	11	16	17	14	5	3	13	3	9	12
dre-miR-125c-5p.path1	0	0	0	0	0	0	0	0	0	0	0	0	0	0	0
dre-miR-125c-5p.path2	0	0	0	0	0	0	0	0	0	0	0	0	0	0	0
dre-miR-125c-5p.path3	0	0	0	0	0	0	0	0	0	0	0	0	0	0	0
dre-miR-125c-5p.path4	0	0	0	0	0	0	0	0	0	0	0	0	0	0	0
dre-miR-124-3p.path1	0	0	0	0	0	0	0	0	0	0	0	1	0	0	0
dre-miR-124-3p.path2	0	0	0	0	0	0	0	0	1	0	0	0	0	0	0
dre-miR-124-3p.path3	0	0	0	0	0	0	0	0	1	0	0	0	0	0	0
dre-miR-124-3p.path4	0	0	0	0	0	0	0	0	1	0	0	0	0	0	0
dre-miR-124-3p.path5	0	0	0	0	0	0	0	0	1	0	0	0	0	0	0
dre-miR-2196.path1	0	0	0	0	0	0	0	0	0	0	0	0	0	0	0
dre-miR-125b-2-3p.path1	17	27	35	38	28	35	31	54	25	18	40	71	20	21	29
dre-miR-124-6-5p.path1	0	0	0	0	2	0	0	0	0	0	0	0	0	2	0
dre-let-7f.path1	5556	7884	12714	11364	7588	11663	10701	13207	11514	5771	4738	8425	5714	5467	7048
dre-miR-455-3p.path1	389	293	436	481	360	273	184	263	193	246	236	466	310	246	464
dre-miR-455-3p.path2	389	293	436	481	360	273	184	263	193	246	236	466	310	246	464
dre-miR-124-4-5p.path1	0	0	0	0	0	0	0	0	0	0	1	1	0	0	0
dre-miR-124-4-5p.path2	0	0	0	0	0	0	0	0	0	0	0	0	0	0	0
dre-miR-135b-3p.path1	0	0	0	0	0	0	0	0	1	0	0	0	0	0	0
dre-miR-19b-3p.path1	0	0	0	0	0	0	0	0	0	0	0	0	0	0	0
dre-miR-19b-3p.path2	0	0	0	0	0	0	0	0	0	0	0	0	0	0	0
dre-miR-193b-3p.path1	3627	3938	7688	9022	3689	5709	6552	8176	4430	3045	5595	9702	4850	3474	7240
dre-miR-107b.path1	0	0	0	0	0	0	0	0	0	0	0	0	0	0	0
dre-miR-301b-3p.path1	0	0	0	0	0	0	0	0	0	0	0	0	0	0	0
dre-miR-301b-3p.path2	0	0	0	0	0	0	0	0	0	0	0	0	0	0	0
dre-miR-729.path1	0	0	0	0	0	0	0	0	0	0	0	0	0	0	0
dre-miR-100-2-3p.path1	0	0	0	0	0	0	0	0	0	0	0	0	0	0	0
dre-miR-460-3p.path1	4	6	5	5	1	2	3	9	3	4	5	4	4	4	6
dre-miR-733.path1	0	0	0	0	0	0	0	0	0	0	0	0	0	0	0
dre-miR-26a-2-3p.path1	22	28	40	43	21	19	24	21	13	9	7	23	10	9	12
dre-let-7b.path1	6199	8536	20425	14305	8402	8823	9242	14140	14259	7120	9643	15119	9181	7844	14671
dre-miR-92a-3p.path1	7141	9314	16589	14684	7664	7122	9763	10257	7076	4243	5475	9796	5361	4727	10207
dre-miR-92a-3p.path2	6650	8543	15599	13707	7141	6536	8786	9327	6409	3880	5196	9176	4946	4383	9630
dre-miR-212-5p.path1	27	59	22	39	33	37	54	43	29	20	14	26	16	13	16
dre-miR-212-5p.path2	25	53	18	34	33	31	51	36	27	18	11	22	16	11	16
dre-miR-29b3-5p.path1	0	0	0	0	0	0	0	0	0	0	0	0	0	0	0
dre-miR-139-3p.path1	0	0	0	0	0	0	0	0	0	0	0	0	0	0	0
dre-miR-451.path1	2132	4859	9462	7180	1406	6527	9091	17479	9297	10768	4629	4253	7318	13641	23196
dre-miR-137-5p.path1	0	0	0	0	0	0	0	0	0	0	0	0	0	0	0
dre-miR-137-5p.path2	0	0	0	0	0	0	0	0	0	0	0	0	0	0	0
dre-miR-15b-5p.path1	0	0	0	0	0	0	0	0	0	0	0	0	0	0	0
dre-miR-21.path1	40822	67131	144487	93478	62065	73214	69921	98571	84648	57354	45544	91510	61838	47729	55896
dre-miR-21.path2	39821	65564	140834	91399	60687	71324	68070	95844	82352	56042	44342	88747	60149	46419	54323
dre-miR-200a-5p.path1	2	1	0	2	0	0	1	4	4	0	2	0	1	0	0
dre-miR-142a-3p.path1	125	104	304	337	154	168	157	267	145	124	167	323	214	254	246
dre-miR-142a-3p.path2	125	104	304	337	154	168	157	267	145	124	167	323	214	254	246
dre-miR-9-4-3p.path1	0	0	0	0	0	0	0	0	0	0	0	0	0	0	0
dre-miR-9-4-3p.path2	0	0	0	0	0	0	0	0	0	0	0	0	0	0	0
dre-miR-375.path1	42	34	100	109	22	26	52	44	15	9	32	17	22	17	43
dre-miR-375.path2	42	34	100	108	21	26	52	44	15	9	32	17	22	18	43
dre-miR-26a-3p.path1	255	513	999	651	290	533	919	1026	698	423	560	1211	539	488	640
dre-miR-9-3p.path1	32	31	87	85	32	36	35	53	134	10	33	81	32	31	50
dre-miR-9-3p.path2	32	31	87	85	32	36	35	53	134	10	33	81	32	31	50
dre-miR-9-3p.path3	32	31	87	85	32	36	34	53	130	10	33	80	32	31	50
dre-miR-9-3p.path4	32	31	87	85	32	36	35	53	134	10	33	81	32	31	50
dre-miR-9-3p.path5	32	31	87	85	32	36	34	53	130	10	33	80	32	31	50
dre-miR-153b-5p.path1	0	3	3	2	2	1	0	1	0	0	2	2	2	2	0
dre-miR-194b.path1	0	0	0	0	0	0	0	0	0	0	0	0	0	0	0
dre-miR-199-5p.path1	407303	736695	761771	671987	574092	689288	767185	882407	698119	367077	378115	648518	431711	391573	437203
dre-miR-199-5p.path2	407309	736697	761797	672000	574101	689306	767184	882415	698122	367082	378117	648514	431715	391573	437196
dre-miR-199-5p.path3	407309	736700	761803	672000	574106	689312	767187	882417	698125	367082	378118	648520	431717	391577	437200
dre-miR-122.path1	28	63	65	116	53	30	106	83	77	31	19	50	16	20	14
dre-miR-301c-3p.path1	0	0	0	0	0	0	0	0	0	0	0	0	0	0	0
dre-miR-301c-3p.path2	0	0	0	0	0	0	0	0	0	0	0	0	0	0	0
dre-miR-200b-5p.path1	0	0	0	0	0	0	0	1	1	0	0	0	0	0	1
dre-miR-181b-5p.path1	0	0	0	0	0	0	0	0	0	0	0	0	0	0	0
dre-miR-181b-5p.path2	0	0	0	0	0	0	0	0	0	0	0	0	0	0	0
dre-miR-181b-5p.path3	0	0	0	0	0	0	0	0	0	0	0	0	0	0	0
dre-miR-181b-5p.path4	0	0	0	0	0	0	0	0	0	0	0	0	0	0	0
dre-miR-101b.path1	86	166	260	228	109	140	194	292	178	78	110	181	109	100	87
dre-miR-203a-3p.path1	184	197	71	615	119	79	281	282	289	23	205	66	203	94	229
dre-miR-31.path1	10	16	13	17	9	6	10	12	10	12	4	19	7	5	5
dre-miR-182-3p.path1	0	2	4	3	0	1	3	4	0	0	1	0	1	1	0
dre-miR-130a.path1	259	322	890	626	297	369	667	792	494	238	366	595	466	338	494
dre-miR-181a-5p.path1	9878	13540	24651	19482	12066	15041	18652	23283	13563	3616	12234	21693	11103	9703	15916
dre-miR-181a-5p.path2	9879	13542	24660	19491	12064	15048	18659	23294	13566	3619	12240	21717	11119	9712	15933
dre-miR-181a-5p.path3	9878	13540	24651	19482	12063	15041	18652	23283	13563	3616	12234	21693	11103	9703	15916
dre-miR-181a-5p.path4	9880	13541	24651	19483	12063	15041	18652	23283	13563	3616	12234	21693	11103	9703	15917
dre-miR-181a-5p.path5	9879	13542	24660	19491	12064	15048	18659	23293	13566	3619	12240	21717	11119	9712	15933
dre-miR-430a-14-5p.path1	0	0	0	0	0	0	0	0	0	0	0	0	0	0	0
dre-miR-430a-14-5p.path2	0	0	0	0	0	0	0	0	0	0	0	0	0	0	0
dre-miR-430a-14-5p.path3	0	0	0	0	0	0	0	0	0	0	0	0	0	0	0
dre-miR-430a-14-5p.path4	0	0	0	0	0	0	0	0	0	0	0	0	0	0	0
dre-miR-430a-14-5p.path5	0	0	0	0	0	0	0	0	0	0	0	0	0	0	0
dre-miR-735-3p.path1	0	0	0	0	0	0	0	0	0	0	0	0	0	0	0
dre-miR-132-3p.path1	120	195	90	191	180	84	73	83	107	57	46	67	31	45	33
dre-miR-132-3p.path2	120	195	90	191	180	84	74	83	107	57	46	67	31	45	33
dre-miR-7146-3p.path1	0	0	0	0	0	0	0	0	0	0	0	0	0	0	0
dre-miR-16c-5p.path1	2301	2209	3286	4576	3950	3892	2224	3867	2749	3595	2729	3626	3159	3231	4066
dre-let-7c-3p.path1	0	0	0	0	0	0	0	0	0	0	0	0	0	0	0
dre-let-7c-3p.path2	0	0	0	0	0	0	0	0	0	0	0	0	0	0	0
dre-let-7c-3p.path3	0	0	0	0	0	0	0	0	0	0	0	0	0	0	0
dre-let-7c-3p.path4	0	0	0	0	0	0	0	0	0	0	0	0	0	0	0
dre-miR-135b-5p.path1	0	0	0	0	0	0	0	0	0	0	0	0	0	0	0
dre-miR-216b.path1	2	2	9	10	1	35	20	47	17	15	17	30	6	19	16
dre-miR-730.path1	8	10	31	26	5	9	9	14	9	3	6	17	9	11	12
dre-miR-126b-3p.path1	0	0	0	0	0	0	0	0	0	0	0	0	0	0	0
dre-miR-126b-3p.path2	0	0	0	0	0	0	0	0	0	0	0	0	0	0	0
dre-miR-19d-5p.path1	0	1	1	0	1	0	0	0	0	0	0	2	0	0	0
dre-miR-29a.path1	63	47	160	221	68	61	79	112	65	36	86	167	88	64	155
dre-miR-199-3p.path1	38759	52738	95614	101437	34129	40231	66069	77517	50626	21769	39261	76881	30264	26909	58915
dre-miR-199-3p.path2	38758	52737	95613	101437	34129	40232	66069	77516	50625	21769	39261	76881	30264	26908	58913
dre-miR-181a-5-3p.path1	0	1	2	1	0	0	1	0	1	0	2	0	0	0	0
dre-miR-430a-17-5p.path1	0	0	0	0	0	0	0	0	0	0	0	0	0	0	0
dre-miR-430a-17-5p.path2	0	0	0	0	0	0	0	0	0	0	0	0	0	0	0
dre-miR-430a-17-5p.path3	0	0	0	0	0	0	0	0	0	0	0	0	0	0	0
dre-miR-430a-17-5p.path4	0	0	0	0	0	0	0	0	0	0	0	0	0	0	0
dre-miR-430a-17-5p.path5	0	0	0	0	0	0	0	0	0	0	0	0	0	0	0
dre-miR-23b.path1	0	0	0	0	0	0	0	0	0	0	0	0	0	0	0
dre-miR-23b.path2	0	0	0	0	0	0	0	0	0	0	0	0	0	0	0
dre-miR-23b.path3	0	0	0	0	0	0	0	0	0	0	0	0	0	0	0
dre-miR-23b.path4	0	0	0	0	0	0	0	0	0	0	0	0	0	0	0
dre-miR-23b.path5	0	0	0	0	0	0	0	0	0	0	0	0	0	0	0
dre-miR-133a-2-5p.path1	0	0	0	0	0	0	0	0	0	0	0	0	0	0	0
dre-miR-133a-2-5p.path2	0	0	0	0	0	0	0	0	0	0	0	0	0	0	0
dre-miR-17a-5p.path1	359	373	1030	1347	283	374	541	627	446	318	516	1132	667	415	898
dre-miR-17a-5p.path2	368	385	1051	1367	291	387	553	640	460	323	528	1163	677	426	910
dre-miR-30b.path1	3216	4013	9832	9693	3663	5340	5742	8449	4045	3283	5360	8686	5678	5317	8292
dre-miR-34c-5p.path1	0	0	0	0	0	0	0	0	0	0	0	0	0	0	0
dre-miR-454b.path1	1931	2035	4107	4733	1794	3399	3356	4266	2527	2121	2361	4871	4165	3162	2576
dre-miR-457a.path1	1057	876	1447	2065	1925	2297	936	1876	1272	1905	1417	1562	1756	1391	1887
dre-miR-461.path1	0	0	0	0	0	0	0	0	0	0	0	0	0	0	0
dre-miR-10c-5p.path1	18747	42851	40739	34456	29708	33345	50334	51321	38156	24059	14179	26817	20983	22265	17643
dre-miR-430a-11-5p.path1	0	0	0	0	0	0	0	0	0	0	0	0	0	0	0
dre-miR-430a-11-5p.path2	0	0	0	0	0	0	0	0	0	0	0	0	0	0	0
dre-miR-430a-11-5p.path3	0	0	0	0	0	0	0	0	0	0	0	0	0	0	0
dre-miR-430a-11-5p.path4	0	0	0	0	0	0	0	0	0	0	0	0	0	0	0
dre-miR-430a-11-5p.path5	0	0	0	0	0	0	0	0	0	0	0	0	0	0	0
dre-miR-219-3p.path1	0	0	0	0	0	0	0	0	0	0	0	0	0	0	0
dre-miR-7146-5p.path1	0	0	0	0	0	0	0	0	0	0	0	0	0	0	0
dre-miR-20b-3p.path1	0	0	0	0	0	0	0	0	0	0	0	0	0	0	0
dre-miR-192.path1	69	147	125	146	115	94	166	137	128	57	51	85	46	35	62
dre-miR-222b.path1	0	0	0	0	0	0	0	0	0	0	0	0	0	0	0
dre-miR-129-1-3p.path1	0	0	0	0	0	0	0	0	0	0	0	0	0	0	0
dre-miR-129-1-3p.path2	0	0	0	0	0	0	0	0	0	0	0	0	0	0	0
dre-miR-129-1-3p.path3	0	0	0	0	0	0	0	0	0	0	0	0	0	0	0
dre-miR-129-1-3p.path4	0	0	0	0	0	0	0	0	0	0	0	0	0	0	0
dre-miR-18a.path1	41	23	86	109	27	48	43	71	35	33	67	121	69	48	62
dre-miR-9-7-3p.path1	0	0	0	0	0	0	0	0	0	0	0	0	0	0	0
dre-miR-9-7-3p.path2	0	0	0	0	0	0	0	0	0	0	0	0	0	0	0
dre-miR-92b-3p.path1	1138	1432	2061	2352	1341	1164	1385	1618	1129	783	1088	1794	859	736	1689
dre-miR-125b-5p.path1	0	0	0	0	0	0	0	0	0	0	0	0	0	0	0
dre-miR-125b-5p.path2	0	0	0	0	0	0	0	0	0	0	0	0	0	0	0
dre-miR-125b-5p.path3	0	0	0	0	0	0	0	0	0	0	0	0	0	0	0
dre-miR-125b-5p.path4	0	0	0	0	0	0	0	0	0	0	0	0	0	0	0
dre-miR-363-5p.path1	0	0	0	0	0	0	0	0	0	0	0	0	0	0	0
dre-miR-184.path1	151	194	102	233	104	114	200	228	234	108	86	22	57	52	95
dre-miR-184.path2	151	194	102	233	104	114	200	228	234	108	86	22	57	52	95
dre-miR-7133-3p.path1	0	1	0	0	0	0	0	0	0	0	0	0	0	0	0
dre-miR-737-3p.path1	1	1	2	1	0	2	4	2	0	0	1	1	3	0	2
dre-miR-181c-3p.path1	0	1	3	1	2	1	3	0	2	0	2	3	2	1	1
dre-miR-194a.path1	7	5	8	10	1	1	1	3	1	0	2	1	3	1	3
dre-miR-202-5p.path1	8	9	16	22	12	5	2	1	6	0	2	10	1	3	2
dre-miR-181b-3p.path1	1	0	5	2	1	1	2	1	1	1	0	1	2	1	4
dre-miR-92b-5p.path1	0	0	0	0	0	0	0	0	0	0	0	0	0	0	0
dre-miR-145-5p.path1	1197	1185	2532	2625	1554	1912	1755	2600	1553	1250	1467	2388	2414	2178	2022
dre-miR-15c.path1	0	0	0	0	0	0	0	0	0	0	0	0	0	0	0
dre-miR-430a-16-5p.path1	0	0	0	0	0	0	0	0	0	0	0	0	0	0	0
dre-miR-430a-16-5p.path2	0	0	0	0	0	0	0	0	0	0	0	0	0	0	0
dre-miR-430a-16-5p.path3	0	0	0	0	0	0	0	0	0	0	0	0	0	0	0
dre-miR-430a-16-5p.path4	0	0	0	0	0	0	0	0	0	0	0	0	0	0	0
dre-miR-430a-16-5p.path5	0	0	0	0	0	0	0	0	0	0	0	0	0	0	0
dre-miR-183-5p.path1	262	231	126	246	214	159	116	170	161	130	134	110	120	132	93
dre-let-7d-5p.path1	3043	3537	6735	6086	3145	4188	5656	6183	5362	2406	2903	5600	2840	2095	4578
dre-let-7d-5p.path2	3043	3538	6739	6086	3145	4185	5657	6184	5362	2406	2903	5600	2840	2096	4579
dre-miR-22b-3p.path1	183	265	746	534	204	228	222	334	228	150	230	400	194	166	453
dre-miR-2188-3p.path1	116	378	440	346	69	314	383	582	496	338	455	363	457	628	2039
dre-miR-10d-3p.path1	0	0	0	0	0	0	0	0	0	0	0	0	0	0	0
dre-miR-19a-3p.path1	238	298	603	585	276	328	342	505	232	199	337	705	610	408	291
dre-miR-7133-5p.path1	0	0	0	0	0	0	0	0	0	0	0	0	0	0	0
dre-miR-142a-5p.path1	955	1222	3315	2350	1283	1882	2422	3810	2037	1195	1487	2534	1525	1511	1473
dre-miR-724.path1	25	23	221	37	25	18	23	186	40	14	17	16	14	6	30
dre-miR-150.path1	305	240	583	811	389	678	812	957	523	409	456	941	629	423	897
dre-miR-144-3p.path1	6864	7910	6093	15708	6250	22496	8410	23551	16695	22112	4305	2567	4534	9391	8186
dre-miR-181a-3p.path1	103	192	323	237	126	147	164	193	117	84	115	259	142	120	245
dre-miR-206-5p.path1	0	0	0	0	0	0	0	0	0	0	0	0	0	0	0
dre-miR-181d-3p.path1	0	0	0	0	0	0	0	0	0	0	0	0	0	0	0
dre-miR-125b-1-3p.path1	0	0	2	1	0	0	0	0	1	0	0	0	0	0	0
dre-miR-92a-5p.path1	0	0	0	0	0	0	0	0	0	0	0	0	0	0	0
dre-miR-1306.path1	2	3	13	8	7	4	3	5	0	3	6	1	1	2	7
dre-miR-732.path1	0	0	0	0	0	0	0	0	0	0	0	0	0	0	0
dre-miR-458-3p.path1	769	1005	1708	1933	819	562	1075	1236	847	330	666	1453	536	417	970
dre-miR-133a-5p.path1	0	0	0	0	0	0	0	0	0	0	0	0	0	0	0
dre-miR-133a-5p.path2	0	0	0	0	0	0	0	0	0	0	0	0	0	0	0
dre-miR-737-5p.path1	1662	1477	3314	3524	1490	1434	1811	2323	1535	877	1358	2325	2090	1635	2048
dre-miR-100-3p.path1	60	71	212	148	58	95	92	144	73	55	99	175	82	87	138
dre-miR-200b-3p.path1	0	0	0	0	0	0	0	0	0	0	0	0	0	0	0
dre-miR-200b-3p.path2	0	0	0	0	0	0	0	0	0	0	0	0	0	0	0
dre-miR-222a-5p.path1	372	766	1006	736	552	810	808	889	677	325	343	677	446	424	497
dre-miR-133c-3p.path1	7	6	15	20	5	8	9	10	8	4	6	10	4	4	8
dre-miR-203a-5p.path1	0	0	0	0	0	0	0	0	0	0	0	0	0	0	0
dre-miR-203a-5p.path2	0	0	0	0	0	0	0	0	0	0	0	0	0	0	0
dre-miR-22b-5p.path1	347	383	741	627	487	428	354	501	425	194	317	540	300	233	495
dre-miR-196a-5p.path1	1223	1051	1328	2372	1052	1557	1416	1715	1052	1078	489	1680	1222	792	1191
dre-miR-196a-5p.path2	1223	1051	1328	2372	1052	1557	1416	1715	1052	1078	489	1680	1222	792	1191
dre-miR-100-5p.path1	363490	437087	391512	579129	875363	816047	515106	609125	545020	259349	301944	389318	343068	249591	248824
dre-miR-100-5p.path2	363491	437087	391513	579130	875363	816047	515106	609125	545020	259349	301944	389318	343068	249591	248824
dre-miR-2185-3p.path1	0	0	0	0	0	0	0	0	0	0	0	0	0	0	0
dre-miR-2185-3p.path2	0	0	0	0	0	0	0	0	0	0	0	0	0	0	0
dre-miR-2185-3p.path3	0	0	0	0	0	0	0	0	0	0	0	0	0	0	0
dre-miR-200c-3p.path1	0	0	0	0	0	0	0	0	0	0	0	0	0	0	0
dre-miR-200c-3p.path2	0	0	0	0	0	0	0	0	0	0	0	0	0	0	0
dre-miR-10d-5p.path1	0	0	0	0	0	0	0	0	0	0	0	0	0	0	0
dre-miR-10d-5p.path2	0	0	0	0	0	0	0	0	0	0	0	0	0	0	0
dre-miR-10d-5p.path3	0	0	0	0	0	0	0	0	0	0	0	0	0	0	0
dre-miR-2192.path1	0	0	0	0	0	0	0	0	0	0	0	0	0	0	0
dre-miR-181a-3-3p.path1	12	30	47	18	9	19	27	28	25	16	27	44	20	14	32
dre-miR-30c-5p.path1	11549	14049	26112	27019	12477	15356	18283	22023	13035	8226	10358	21121	16247	14337	18723
dre-miR-2187-5p.path1	0	1	9	3	2	2	0	4	2	0	2	14	6	4	6
dre-miR-27a-3p.path1	1349	1007	935	1482	1600	1837	783	1101	830	822	850	943	870	601	673
dre-miR-107a-5p.path1	0	0	0	0	0	0	0	0	0	0	0	0	0	0	0
dre-miR-133b-5p.path1	3	12	13	9	2	3	11	11	2	4	8	13	10	4	10
dre-miR-129-3p.path1	0	0	0	0	0	0	0	0	0	0	0	0	0	0	0
dre-miR-129-3p.path2	0	0	0	0	0	0	0	0	0	0	0	0	0	0	0
dre-miR-143.path1	10937	16949	21263	22758	12632	19974	28495	30954	24540	12492	11059	19240	9829	10218	14121
dre-miR-27a-5p.path1	0	0	0	0	0	0	0	0	0	0	0	0	0	0	0
dre-miR-10b-2-3p.path1	0	0	0	0	0	0	1	0	0	0	0	0	0	0	0
dre-miR-93.path1	324	402	774	1033	403	546	631	909	515	306	487	1024	620	442	550
dre-miR-193a-5p.path1	9	17	33	23	17	9	25	19	16	9	9	16	7	9	17
dre-miR-193a-5p.path2	9	17	33	23	17	9	25	19	16	9	9	16	7	9	17
dre-miR-196b.path1	0	0	0	1	1	3	0	0	0	0	0	1	0	0	0
dre-miR-129-5p.path1	35	54	96	101	70	74	44	76	78	98	25	100	84	33	36
dre-miR-129-5p.path2	35	54	96	101	70	74	44	76	78	98	25	100	84	33	36
dre-miR-129-5p.path3	35	54	96	101	70	74	44	76	78	98	25	100	84	33	36
dre-miR-129-5p.path4	35	54	96	101	70	74	44	76	78	98	25	100	84	33	36
dre-miR-141-5p.path1	0	0	0	0	0	0	0	0	0	0	0	0	0	0	0
dre-miR-138-5p.path1	23	16	42	53	30	13	13	19	12	21	23	44	20	16	15
dre-miR-138-5p.path2	23	15	42	51	30	13	13	18	9	22	23	45	19	16	15
dre-miR-200c-5p.path1	0	0	0	0	0	0	0	0	0	0	0	0	0	0	0
dre-miR-738.path1	0	0	0	0	0	0	0	0	0	0	0	0	0	0	0
dre-miR-455-2-5p.path1	0	0	0	0	0	0	0	0	0	0	0	0	0	0	0
dre-miR-455-2-5p.path2	0	0	0	0	0	0	0	0	0	0	0	0	0	0	0
dre-miR-92a-2-5p.path1	0	0	0	0	0	0	0	0	0	0	0	0	0	0	0
dre-miR-17a-3p.path1	0	0	0	0	0	0	0	0	0	0	0	0	0	0	0
dre-miR-15a-3p.path1	0	0	0	0	0	0	0	0	0	0	0	0	0	0	0
dre-miR-126a-3p.path1	0	0	0	0	0	0	0	0	0	0	0	0	0	0	0
dre-miR-126a-3p.path2	0	0	0	0	0	0	0	0	0	0	0	0	0	0	0
dre-miR-2198.path1	0	0	0	0	0	0	0	0	0	0	0	0	0	0	0
dre-miR-10a-3p.path1	0	0	0	0	0	0	0	0	0	0	0	0	0	0	0
dre-let-7g.path1	16855	23911	34833	34437	20625	42511	44717	46267	40123	21740	15452	30986	20202	16512	23939
dre-let-7g.path2	16858	23917	34842	34443	20628	42525	44735	46280	40134	21749	15453	30988	20209	16521	23947
dre-miR-196d.path1	659	555	704	1082	484	1010	611	922	534	519	198	824	693	345	531
dre-miR-200a-3p.path1	0	0	0	0	0	0	0	0	0	0	0	0	0	0	0
dre-miR-200a-3p.path2	0	0	0	0	0	0	0	0	0	0	0	0	0	0	0
dre-miR-148.path1	3082	5350	6667	8815	5439	4429	3806	5608	3998	1569	3125	5125	3898	3010	3383
dre-miR-430i-5p.path1	0	0	0	0	0	0	0	0	0	0	0	0	0	0	0
dre-miR-430i-5p.path2	0	0	0	0	0	0	0	0	0	0	0	0	0	0	0
dre-miR-430i-5p.path3	0	0	0	0	0	0	0	0	0	0	0	0	0	0	0
dre-miR-430i-5p.path4	0	0	0	0	0	0	0	0	0	0	0	0	0	0	0
dre-miR-430i-5p.path5	0	0	0	0	0	0	0	0	0	0	0	0	0	0	0
dre-miR-10b-3p.path1	135	179	157	189	90	108	136	193	131	116	71	192	98	75	100
dre-miR-129-3-3p.path1	0	0	0	0	0	0	0	0	0	0	0	0	0	0	0
dre-miR-129-3-3p.path2	0	0	0	0	0	0	0	0	0	0	0	0	0	0	0
dre-miR-2188-5p.path1	2330	4693	7093	8680	1610	7386	7834	16876	11259	13634	4465	3813	6543	12512	16993
dre-miR-204-3p.path1	0	0	0	0	0	0	0	0	0	0	0	0	0	0	0
dre-miR-152.path1	0	0	0	0	1	0	0	0	0	0	0	0	0	0	0
dre-miR-153a-5p.path1	0	0	0	0	0	0	0	0	0	0	0	0	0	0	0
dre-miR-24b-5p.path1	49	79	109	93	53	104	69	107	62	46	72	109	46	61	60
dre-miR-363-3p.path1	2616	5293	6180	4968	2709	5223	8362	9843	6336	3712	2300	4737	3013	2958	3129
dre-miR-210-3p.path1	796	985	2545	1642	683	1105	2171	2946	1516	779	1743	3705	1089	1063	2022
dre-miR-728.path1	0	3	0	0	1	1	0	0	2	0	4	9	2	4	3
dre-miR-736.path1	0	0	0	0	0	0	0	0	0	0	0	0	0	0	0
dre-miR-27c-5p.path1	0	0	0	0	0	0	0	0	0	0	0	0	0	0	0
dre-miR-181d-5p.path1	0	0	0	0	0	0	0	0	0	0	0	0	0	0	0
dre-miR-132-5p.path1	0	0	0	0	0	0	0	0	0	0	0	0	0	0	0
dre-miR-2186.path1	0	0	0	0	0	0	0	0	0	0	0	0	0	0	0
dre-miR-190b.path1	1	2	0	7	0	2	1	1	1	2	0	4	0	2	0
dre-miR-7132-5p.path1	7	8	16	13	16	9	10	22	13	9	14	27	22	5	21
dre-miR-2195.path1	0	0	0	0	0	0	0	0	0	0	0	0	0	0	0
dre-miR-212.path1	0	0	0	0	0	0	0	0	0	0	0	0	0	0	0
dre-miR-212.path2	0	0	0	0	0	0	0	0	0	0	0	0	0	0	0
dre-miR-26b.path1	0	0	0	0	0	0	0	0	0	0	0	0	0	0	0
dre-miR-26b.path2	0	0	0	0	0	0	0	0	0	0	0	0	0	0	0
dre-miR-26b.path3	0	0	0	0	0	0	0	0	0	0	0	0	0	0	0
dre-miR-26b.path4	0	0	0	0	0	0	0	0	0	0	0	0	0	0	0
dre-miR-20a-3p.path1	33	50	128	104	32	32	81	87	49	20	46	77	36	36	92
dre-miR-140-5p.path1	68	62	121	178	73	101	65	93	61	58	76	146	107	94	94
dre-miR-153c-5p.path1	0	0	0	0	0	0	0	0	0	0	0	0	0	0	0
dre-miR-15b-3p.path1	0	0	0	0	0	0	0	0	0	0	0	0	0	0	0
dre-miR-1388-3p.path1	170	124	413	372	220	362	426	449	378	225	283	501	335	293	411
dre-miR-193a-3p.path1	26	12	36	38	22	23	24	44	15	12	27	33	26	15	38
dre-miR-193a-3p.path2	26	12	36	39	22	23	24	44	15	12	27	33	26	15	38
dre-miR-217.path1	3	2	8	5	3	24	3	22	17	11	6	20	9	4	8
dre-miR-99.path1	186412	162389	166087	236953	468856	344108	165274	238876	209987	87326	131256	174110	150911	103580	107177
dre-miR-99.path2	155488	137370	145546	202365	367968	280232	143475	205618	179711	71790	113652	155169	124471	90286	97623
dre-miR-145-3p.path1	4969	5967	4130	5081	10696	9262	4825	5186	5047	4755	3394	5029	4754	3470	3362
dre-miR-1788-5p.path1	0	0	0	0	0	0	0	0	0	0	0	0	0	0	0
dre-miR-731.path1	540	666	1596	1373	1011	1082	1289	1643	1184	694	732	1363	1010	1019	953
dre-miR-144-5p.path1	0	1	0	1	0	0	0	0	3	0	0	0	1	1	1
dre-miR-338-3p.path1	0	0	0	0	0	0	0	0	0	0	0	0	0	0	0
dre-miR-338-3p.path2	0	0	0	0	0	0	0	0	0	0	0	0	0	0	0
dre-miR-338-3p.path3	0	0	0	0	0	0	0	0	0	0	0	0	0	0	0
dre-miR-458-5p.path1	0	1	1	3	3	1	1	3	1	0	3	1	3	0	4
dre-miR-141-3p.path1	0	0	0	0	0	0	0	0	0	0	0	0	0	0	0
dre-miR-141-3p.path2	0	0	0	0	0	0	0	0	0	0	0	0	0	0	0
dre-miR-29b.path1	0	0	0	0	0	0	0	0	0	0	0	0	0	0	0
dre-miR-29b.path2	0	0	0	0	0	0	0	0	0	0	0	0	0	0	0
dre-miR-29b.path3	0	0	0	0	0	0	0	0	0	0	0	0	0	0	0
dre-miR-19c-3p.path1	0	0	0	0	0	0	0	0	0	0	0	0	0	0	0
dre-miR-19c-3p.path2	0	0	0	0	0	0	0	0	0	0	0	0	0	0	0
dre-miR-726.path1	0	0	0	0	0	2	3	2	3	0	6	11	2	4	8
dre-miR-1788-3p.path1	4	1	0	11	0	0	2	1	0	0	1	1	0	1	1
dre-miR-153c-3p.path1	0	0	0	0	1	0	0	0	0	0	0	0	0	0	0
dre-miR-153c-3p.path2	0	0	0	0	0	0	0	0	0	0	0	0	0	0	0
dre-miR-7145.path1	0	0	0	0	0	0	0	0	0	0	0	0	0	0	0
dre-miR-23a-3p.path1	0	0	0	0	0	0	0	0	0	0	0	0	0	0	0
dre-miR-23a-3p.path2	0	0	0	0	0	0	0	0	0	0	0	0	0	0	0
dre-miR-23a-3p.path3	0	0	0	0	0	0	0	0	0	0	0	0	0	0	0
dre-miR-23a-3p.path4	0	0	0	0	0	0	0	0	0	0	0	0	0	0	0
dre-miR-23a-3p.path5	0	0	0	0	0	0	0	0	0	0	0	0	0	0	0
dre-miR-23b-3p.path1	0	0	0	0	0	0	0	0	0	0	0	0	0	0	0
dre-miR-23b-3p.path2	0	0	0	0	0	0	0	0	0	0	0	0	0	0	0
dre-miR-23b-3p.path3	0	0	0	0	0	0	0	0	0	0	0	0	0	0	0
dre-miR-23b-3p.path4	0	0	0	0	0	0	0	0	0	0	0	0	0	0	0
dre-miR-23b-3p.path5	0	0	0	0	0	0	0	0	0	0	0	0	0	0	0
dre-miR-7149-3p.path1	0	0	0	0	0	0	0	0	0	0	0	0	0	0	0
dre-miR-1388-5p.path1	1419	1829	2527	2777	3245	5094	4485	5416	4289	2720	2230	3232	2384	2262	1926
dre-miR-126b-5p.path1	0	0	0	0	0	0	0	0	0	0	0	0	0	0	0
dre-miR-126b-5p.path2	0	0	0	0	0	0	0	0	0	0	0	0	0	0	0
dre-miR-223.path1	94	86	334	300	118	103	166	190	131	152	167	399	232	240	459
dre-miR-205-5p.path1	152	75	106	380	85	85	178	257	119	36	262	123	96	71	206
dre-miR-34c-3p.path1	1	0	2	2	1	0	0	3	2	2	1	2	0	0	1
dre-miR-130c-3p.path1	397	452	1091	949	440	432	921	883	436	248	531	745	578	380	568
dre-miR-130c-3p.path2	397	452	1091	949	440	432	921	883	436	248	531	745	578	380	568
dre-miR-196c.path1	0	1	0	0	0	2	2	3	0	0	0	0	0	0	1
dre-miR-2187-3p.path1	3	0	5	5	3	4	3	7	4	1	3	3	6	2	8
dre-miR-221-5p.path1	1138	1877	1275	1817	1799	2558	2040	2091	1847	837	871	1542	1301	1091	728
dre-miR-24.path1	0	0	0	0	0	0	0	0	0	0	0	0	0	0	0
dre-miR-24.path2	0	0	0	0	0	0	0	0	0	0	0	0	0	0	0
dre-miR-24.path3	0	0	0	0	0	0	0	0	0	0	0	0	0	0	0
dre-miR-24.path4	0	0	0	0	0	0	0	0	0	0	0	0	0	0	0
dre-miR-24.path5	0	0	0	0	0	0	0	0	0	0	0	0	0	0	0
dre-miR-301b-5p.path1	0	0	0	0	0	0	0	0	0	0	0	0	0	0	0
dre-miR-301b-5p.path2	0	0	0	0	0	0	0	0	0	0	0	0	0	0	0
dre-miR-430c-3p.path1	0	0	0	0	0	0	0	0	0	0	0	0	0	0	0
dre-miR-430c-3p.path2	0	0	0	0	0	0	0	0	0	0	0	0	0	0	0
dre-miR-430c-3p.path3	0	0	0	0	0	0	0	0	0	0	0	0	0	0	0
dre-miR-430c-3p.path4	0	0	0	0	0	0	0	0	0	0	0	0	0	0	0
dre-miR-430c-3p.path5	0	0	0	0	0	0	0	0	0	0	0	0	0	0	0
dre-miR-202-3p.path1	1	1	0	0	0	0	1	0	0	0	0	0	0	0	0
dre-miR-133c-5p.path1	6	11	21	10	2	13	17	20	5	4	13	24	12	8	21
dre-miR-203b-3p.path1	0	0	0	0	0	0	0	0	0	0	0	0	0	0	0
dre-miR-430a-5p.path1	0	0	0	0	0	0	0	0	0	0	0	0	0	0	0
dre-miR-430a-5p.path2	0	0	0	0	0	0	0	0	0	0	0	0	0	0	0
dre-miR-430a-5p.path3	0	0	0	0	0	0	0	0	0	0	0	0	0	0	0
dre-miR-430a-5p.path4	0	0	0	0	0	0	0	0	0	0	0	0	0	0	0
dre-miR-430a-5p.path5	0	0	0	0	0	0	0	0	0	0	0	0	0	0	0
dre-miR-34a.path1	19	26	76	80	17	49	25	47	40	35	18	63	24	21	42
dre-miR-15a-5p.path1	415	369	891	1381	449	859	733	1294	860	767	540	970	688	747	798
dre-miR-15a-5p.path2	403	349	855	1370	436	848	718	1288	870	774	535	963	678	756	784
dre-miR-7148-5p.path1	0	0	0	0	0	0	0	0	0	0	0	0	0	0	0
dre-let-7h.path1	4985	4698	10387	10492	4675	6996	6981	7296	6427	3171	4174	8186	5049	3785	6092
dre-miR-218a.path1	0	0	0	0	0	0	0	0	0	0	0	0	0	0	0
dre-miR-218a.path2	0	0	0	0	0	0	0	0	0	0	0	0	0	0	0
dre-miR-218a.path3	0	0	0	0	0	0	0	0	0	0	0	0	0	0	0
dre-miR-16c-3p.path1	0	0	0	0	0	0	0	0	0	0	0	0	0	0	0
dre-miR-18c.path1	238	204	479	573	212	300	436	480	283	163	258	507	227	222	426
dre-miR-301c-5p.path1	0	0	0	0	0	0	0	0	0	0	0	0	0	0	0
dre-miR-301c-5p.path2	0	0	0	0	0	0	0	0	0	0	0	0	0	0	0
dre-miR-199-3-3p.path1	748	660	1561	1780	582	535	572	837	495	323	715	1350	548	458	1331
dre-miR-19d-3p.path1	103	121	309	333	102	140	240	266	102	110	180	336	275	276	390
dre-miR-2194.path1	0	0	0	0	0	0	0	0	0	0	0	0	0	0	0
dre-miR-30e-5p.path1	16179	22939	28434	31818	22819	25982	28892	32282	21821	15053	13456	20149	18849	15478	11536
dre-miR-128-3-5p.path1	0	0	0	0	0	0	0	0	0	0	0	0	0	0	0
dre-miR-727-3p.path1	49	40	81	42	39	43	56	43	77	32	30	97	27	35	44
dre-let-7c-5p.path1	5291	5820	13471	11534	5293	7836	9601	12472	11064	5489	6645	11495	7333	4728	10027
dre-let-7c-5p.path2	5291	5818	13466	11533	5293	7833	9599	12468	11063	5487	6644	11491	7334	4725	10023
dre-let-7c-5p.path3	0	0	0	0	0	0	0	0	0	0	0	0	0	0	0
dre-let-7c-5p.path4	0	0	0	0	0	0	0	0	0	0	0	0	0	0	0
dre-let-7c-5p.path5	0	0	0	0	0	0	0	0	0	0	0	0	0	0	0

## Sheet: Normalized_counts
Additional file 2
miRNA	PC10	PC3	PC4	PC5	PC8	TC3	TC4	TC5	TC6	TC8	TQ1	TQ2	TQ3	TQ6	TQ8
dre-miR-457b-5p.path1	0	0	0	0	0	0	0	0	0	0	0	0	0	0	0
dre-miR-18b-3p.path1	0	0	0	0.629513129276882	0	0.970012367406785	0	0.666628933075937	0.95941870807133	0	1.33360543348192	1.44875665476781	0	1.44647045908059	0
dre-miR-190a.path1	20.5851808222831	7.63793383176426	33.2783899822887	28.9576039467366	16.1153092131817	21.3402720829493	19.8208853212746	28.6650441222653	13.4318619129986	18.9508404297893	34.6737412705299	36.9432946965791	51.2678874625608	39.0547023951758	36.7919445411557
dre-miR-30a-5p.path1	1.37234538815221	7.63793383176426	1.88368245182766	1.25902625855376	1.23963917024475	1.94002473481357	1.65174044343955	0.666628933075937	1.91883741614266	1.57923670248244	6.6680271674096	0.724378327383905	1.19227645261769	0	0
dre-miR-205-3p.path1	0	0	0	1.25902625855376	0	0	0	0	0	0	4.00081630044576	0	0	0	0
dre-miR-499-5p.path1	2346.71061374028	1706.53264469704	1947.09976103919	2191.9647161421	1058.65185138902	2902.2770032811	1911.06369305956	2735.17851241057	1027.53743634439	2182.50512283074	225.379318258445	641.79919806214	1309.11954497423	240.114096207377	509.568431895006
dre-miR-138-2-3p.path1	0	0	0	0	0	0	0	0	0	0	0	0	0	0	0
dre-miR-10a-5p.path1	11279.306745223	8576.30855966672	2981.24142709258	3614.03487517858	20534.6228551043	36139.7507724746	11621.6457600407	13715.8902980374	18682.760502273	33055.0034196601	10864.8834665772	8596.92198939218	15155.0259892235	10773.3119792322	7613.17312417864
dre-miR-210-5p.path1	472.08681352436	456.09376309678	487.873755023365	386.521061376005	438.832266266641	869.13108119648	920.845297217549	946.61308496783	645.688790532005	620.640024075601	996.203258810995	1033.68787317683	645.021560866172	700.091702195004	1340.1465799116
dre-miR-727-5p.path1	30.1915985393486	19.6404012816795	38.3015431871625	35.2527352395054	26.0324225751397	22.3102844503561	35.5124195339503	10.666062929215	27.8231425340686	36.3224441570962	58.6786390732045	70.2646977562388	35.7682935785308	49.1799956087399	40.4711389952712
dre-miR-27d.path1	1768.9532053282	1764.36271513754	1743.66205624181	1716.68230353806	2460.68375293583	1850.78359701215	1374.24804894171	2218.54108927672	1512.04388392042	2059.32466003711	1180.2408086315	845.349508057017	860.823598789975	1086.29931476952	1023.73585685766
dre-miR-722.path1	568.150990695014	738.697314872058	854.56393897915	807.035831732962	725.188914593178	446.205689007121	660.69617737582	657.296128012874	473.952841787237	476.929484149698	804.164076389598	888.812207700051	833.401240379768	756.504050099147	567.515744547326
dre-miR-138-3p.path1	0	2.1822668090755	0.627894150609221	0.629513129276882	1.23963917024475	0	0	0	0	3.15847340496489	1.33360543348192	0	1.19227645261769	2.89294091816117	0
dre-miR-430a-15-5p.path1	0	0	0	0	0	0	0	0	0	0	0	0	0	0	0
dre-miR-430a-15-5p.path2	0	0	0	0	0	0	0	0	0	0	0	0	0	0	0
dre-miR-430a-15-5p.path3	0	0	0	0	0	0	0	0	0	0	0	0	0	0	0
dre-miR-430a-15-5p.path4	0	0	0	0	0	0	0	0	0	0	0	0	0	0	0
dre-miR-430a-15-5p.path5	0	0	0	0	0	0	0	0	0	0	0	0	0	0	0
dre-miR-146b.path1	2592.36043821952	1647.611440852	1880.54298107462	1913.09039987244	5393.67002973491	1996.28545212316	1113.27305887826	1221.26420539512	1773.00577251582	2651.53842346803	978.86638817573	1401.67206348786	1238.77523426978	1588.22456407048	756.074460320749
dre-miR-7148-3p.path1	0	0	0	0	0	0	0	0	0	0	0	0	0	0	0
dre-miR-430a-13-5p.path1	0	0	0	0	0	0	0	0	0	0	0	0	0	0	0
dre-miR-430a-13-5p.path2	0	0	0	0	0	0	0	0	0	0	0	0	0	0	0
dre-miR-430a-13-5p.path3	0	0	0	0	0	0	0	0	0	0	0	0	0	0	0
dre-miR-430a-13-5p.path4	0	0	0	0	0	0	0	0	0	0	0	0	0	0	0
dre-miR-430a-13-5p.path5	0	0	0	0	0	0	0	0	0	0	0	0	0	0	0
dre-miR-20b-5p.path1	194.873045117614	98.2020064083976	212.228222905917	275.097237493997	111.567525322027	129.011644865102	156.915342126757	169.990377934364	132.399781713843	162.661380355692	200.040815022288	232.525443090233	219.378867281656	179.362336925993	240.98723674457
dre-miR-430c-5p.path1	0	0	0	0	0	0	0	0	0	0	0	0	0	0	0
dre-miR-430c-5p.path2	0	0	0	0	0	0	0	0	0	0	0	0	0	0	0
dre-miR-430c-5p.path3	0	0	0	0	0	0	0	0	0	0	0	0	0	0	0
dre-miR-430c-5p.path4	0	0	0	0	0	0	0	0	0	0	0	0	0	0	0
dre-miR-430c-5p.path5	0	0	0	0	0	0	0	0	0	0	0	0	0	0	0
dre-miR-183-3p.path1	0	0	0	0	0	0	0	0	0	0	0	0	0	0	0
dre-miR-740.path1	0	0	0	0	0	0	0	0	0	0	0	0	0	0	0
dre-miR-430b-5p.path1	0	0	0	0	0	0	0	0	0	0	0	0	0	0	0
dre-miR-430b-5p.path2	0	0	0	0	0	0	0	0	0	0	0	0	0	0	0
dre-miR-430b-5p.path3	0	0	0	0	0	0	0	0	0	0	0	0	0	0	0
dre-miR-430b-5p.path4	0	0	0	0	0	0	0	0	0	0	0	0	0	0	0
dre-miR-430b-5p.path5	0	0	0	0	0	0	0	0	0	0	0	0	0	0	0
dre-miR-25-5p.path1	0	0	0	0	0	0	0	0	0	0	0	0	0	0	0
dre-miR-124-5p.path1	12.3511084933699	25.0960683043683	13.8136713134029	11.9607494562608	27.2720617453845	10.6701360414746	20.6467555429944	8.66617612998718	26.8637238259972	7.89618351241223	9.33523803437345	8.69253992860686	8.34593516832386	7.23235229540293	7.35838890823113
dre-miR-124-5p.path2	0	3.27340021361325	1.25578830121844	1.25902625855376	2.4792783404895	1.94002473481357	4.12935110859887	1.33325786615187	1.91883741614266	0	0	2.17313498215171	1.19227645261769	0	0
dre-miR-124-5p.path3	0	3.27340021361325	1.25578830121844	1.25902625855376	1.23963917024475	1.94002473481357	4.12935110859887	1.33325786615187	0.95941870807133	0	0	1.44875665476781	1.19227645261769	0	0
dre-miR-1.path1	2522.37082342376	3203.56767572284	2262.93051879563	2815.18271412622	3137.52673988946	2775.20538315081	3747.79906616434	3237.81672794982	3965.2775204588	3396.93814703974	2385.82012049916	2365.09523890845	2354.74599391994	2337.49626187423	1641.84052514907
dre-miR-1.path2	2370.04048533886	3500.35596175711	2723.8048253428	2852.32398875355	2635.47287594034	2455.10130190657	3925.36116383409	3475.80325705793	4064.09764739015	3450.63219492414	2285.79971298801	2487.51517623633	2285.59395966812	2443.08860538711	1753.13615738607
dre-miR-338-5p.path1	72.734305572067	120.024674499153	74.7194039224973	32.105169593121	58.2630410015032	93.1211872710514	107.363128823571	68.6627801068215	75.794077937635	67.9071782067451	60.0122445066864	82.5791293217652	78.6902458727678	85.3417570857546	66.2255001740802
dre-miR-125a.path1	6996.21678879996	8924.38011571427	5787.9282803158	4992.66862829495	8681.19310922398	9185.04710697485	8730.27411379974	7595.57006346722	6804.19747764187	6651.74499085606	6335.95941447261	5873.2594784287	4735.72206979748	5392.44187145243	7694.11540216918
dre-miR-125a.path2	7005.82320651702	8942.92938359141	5792.32353937006	4995.81619394133	8694.82914009667	9200.56730485336	8738.53281601694	7606.23612639644	6817.62933955487	6658.06193766599	6353.29628510787	5887.02266664899	4745.26028141842	5402.56716466599	7699.63419385035
dre-miR-2197.path1	0	0	0	0	0	0	0	0	0	0	0	0	0	0	0
dre-miR-204-5p.path1	24079.1721805186	17234.4521246738	9635.0357410985	14672.6920171856	19003.668479852	24768.2957893649	16464.5487402054	12479.2936271815	11894.8731426683	22974.7355477146	14133.5503840414	8110.1397533902	11245.5515010901	9135.90741955298	7714.35097166681
dre-miR-204-5p.path2	25520.1348380785	18337.5879966614	10213.9541479602	15535.1250042949	20183.804969925	26242.7145878232	17459.7223573778	13265.9157682111	12577.0198441071	24296.5566676924	14993.7258886372	8636.03841907091	12062.2608711332	9773.80089200752	8226.67879940241
dre-miR-204-5p.path3	25369.1768453817	18212.1076551396	10097.1658359469	15409.8518915688	20061.0806920708	26108.852881121	17350.7074881108	13187.9201830413	12483.9562294241	24206.5401756509	14875.0350050573	8569.39561295159	11984.7629017131	9700.03089859441	8134.69893804952
dre-miR-22a-3p.path1	16464.027621662	18651.8344171683	22459.1458731412	17478.4320343726	20098.2698671781	14747.0980216854	18437.552699894	16321.7427974312	17418.246645035	13486.6814392001	14089.5414047365	14945.3736505847	14704.345490134	14006.1734552773	16531.5404809548
dre-miR-96-5p.path1	259.373278360767	148.394143017134	77.8588746755434	187.594912524511	360.734998541222	180.422300337662	74.3283199547797	83.995245567568	74.8346592295637	129.49740960356	160.032652017831	63.7452928097836	146.650003671976	157.665280039784	66.2255001740802
dre-miR-133a-3p.path1	0	0	0	0	0	0	0	0	0	0	0	0	0	0	0
dre-miR-133a-3p.path2	0	0	0	0	0	0	0	0	0	0	0	0	0	0	0
dre-miR-133a-3p.path3	0	0	0	0	0	0	0	0	0	0	0	0	0	0	0
dre-miR-24b-3p.path1	0	0	0	0	0	0	0	0	0	0	0	0	0	0	0
dre-miR-24b-3p.path2	0	0	0	0	0	0	0	0	0	0	0	0	0	0	0
dre-miR-24b-3p.path3	0	0	0	0	0	0	0	0	0	0	0	0	0	0	0
dre-miR-24b-3p.path4	0	0	0	0	0	0	0	0	0	0	0	0	0	0	0
dre-miR-24b-3p.path5	0	0	0	0	0	0	0	0	0	0	0	0	0	0	0
dre-miR-128-5p.path1	0	0	0	0	0	0	0	0	0	0	0	0.724378327383905	0	0	0
dre-miR-27b-3p.path1	35670.0013288522	51839.7480495886	26999.4484761965	26395.4855105797	45492.2782696418	48409.437207803	52714.4703821515	42297.6058036682	45437.1105955501	47475.0137500273	27093.5279866187	26815.0369230974	26592.533999185	30377.3261111514	21201.358041841
dre-miR-365.path1	3001.31936388888	3264.67114637695	3825.75905966198	3157.00834332356	3195.78978089096	5161.4358069715	4856.942773934	4371.08591417892	3540.25503278321	2882.10698203046	3660.74691490787	3823.99319025963	4310.07937621296	3496.11909959778	4963.2333186019
dre-miR-365.path2	3001.31936388888	3264.67114637695	3825.75905966198	3157.00834332356	3195.78978089096	5161.4358069715	4856.942773934	4371.08591417892	3540.25503278321	2882.10698203046	3660.74691490787	3823.99319025963	4310.07937621296	3496.11909959778	4963.2333186019
dre-miR-365.path3	3001.31936388888	3264.67114637695	3825.75905966198	3157.00834332356	3195.78978089096	5161.4358069715	4856.942773934	4371.08591417892	3540.25503278321	2882.10698203046	3660.74691490787	3823.99319025963	4310.07937621296	3496.11909959778	4963.2333186019
dre-miR-16b.path1	0	0	0	0	0	0	0	0	0	0	0	0	0	0	0
dre-miR-16b.path2	0	0	0	0	0	0	0	0	0	0	0	0	0	0	0
dre-miR-18b-5p.path1	0	0	0	0	0	0	0	0	0	0	0	0	0	0	0
dre-miR-725-5p.path1	0	0	0	0	0	0	0	0	0	0	0	0	0	0	0
dre-miR-140-3p.path1	381.512017906314	639.404175059122	486.617966722146	405.406455254312	349.578246009019	356.964551205697	547.551957000211	577.967284976837	529.599126855374	500.618034686935	310.730066001288	329.592138959677	306.415048322747	325.455853293132	303.533542464534
dre-miR-25-3p.path1	1542.51621628308	1550.50056784814	1952.75080839468	1982.96635722218	1253.27520111744	1712.07182847298	2479.26240560276	2082.54878692923	2184.59639827842	1942.46114405341	1916.39100791352	2001.45731856173	1732.37768565351	1683.6916143698	2576.35591649443
dre-miR-2193.path1	0	0	0	0	0	0	0	0	0	0	0	0	0	0	0
dre-miR-30e-3p.path1	1370.97304276406	1663.97844192007	1370.69293077993	1307.49876950808	1702.02458074604	1362.86737620653	1579.06386392821	1361.92291027414	1311.52537393351	1354.98509072994	1196.24407383328	1304.60536761841	1569.03581164488	1528.91927524818	1415.57006622096
dre-miR-456.path1	2087.33733537951	2925.32865756571	2290.55786142244	1694.64934401337	1947.4731364545	2006.95558816464	2371.89927677919	2084.54867372845	2104.00522680043	1634.50998706933	1836.37468190461	2083.31206955611	1960.10248810349	2013.48687904018	1977.56701908712
dre-miR-219-5p.path1	0	0	0	0	0	0	0	0	0.95941870807133	0	0	0.724378327383905	0	0	0
dre-miR-219-5p.path2	0	0	0	0	0	0	0	0	0.95941870807133	0	0	0.724378327383905	0	0	0
dre-miR-219-5p.path3	0	0	0	0	0	0	0	0	0.95941870807133	0	0	0.724378327383905	0	0	0
dre-let-7j.path1	8821.43615504239	8302.43407512775	7991.20885480356	8587.81810959522	9209.27939574824	11666.3387428014	9477.68666445614	8144.87230432179	9473.30032349631	7103.40668776604	9005.83749230341	9287.25453538904	9666.97747782426	9587.20620278613	7853.24056230968
dre-miR-204-3-3p.path1	1.37234538815221	7.63793383176426	1.88368245182766	2.51805251710753	0	0.970012367406785	2.47761066515932	1.33325786615187	0.95941870807133	1.57923670248244	2.66721086696384	2.17313498215171	0	0	0
dre-miR-27b-5p.path1	65.872578631306	108.022207049237	72.8357214706696	69.8759573497339	78.0972677254192	61.1107791466275	94.9750754977741	85.9951323667958	100.73896434749	72.6448883141925	78.6827205754333	91.9960475777559	69.1520342518262	67.9841115767876	98.4184516475914
dre-miR-338.path1	0	0	0	0	0	0	0	0	0	0	0	0	0	0	0
dre-miR-338.path2	0	0	0	0	0	0	0	0	0	0	0	0	0	0	0
dre-miR-338.path3	0	0	0	0	0	0	0	0	0	0	0	0	0	0	0
dre-miR-204-2-3p.path1	0	0	0	0	0	0	0	0	0	0	0	0	0	0	0
dre-miR-181c-5p.path1	0	0	0	0	0	0	0	0	0	0	0	0	0	0	0
dre-miR-181c-5p.path2	0	0	0	0	0	0	0	0	0	0	0	0	0	0	0
dre-miR-181c-5p.path3	0	0	0	0	0	0	0	0	0	0	0	0	0	0	0
dre-miR-181c-5p.path4	0	0	0	0	0	0	0	0	0	0	0	0	0	0	0
dre-let-7d-3p.path1	0	0	0	0	0	0	0	0	0	0	0	0	0	0	0
dre-let-7d-3p.path2	0	0	0	0	0	0	0	0	0	0	0	0	0	0	0
dre-let-7d-3p.path3	0	0	0	0	0	0	0	0	0	0	0	0	0	0	0
dre-let-7d-3p.path4	0	0	0	0	0	0	0	0	0	0	0	0	0	0	0
dre-miR-193b-5p.path1	0	0	0	0	0	0	0	0	0	0	0	0	0	0	0
dre-miR-125b-3-3p.path1	0	0	0	0	0	0	0	0	0	0	0	0	0	0	0
dre-miR-23a-3-5p.path1	1.37234538815221	0	4.39525905426455	2.51805251710753	0	0.970012367406785	0.825870221719775	0	0.95941870807133	3.15847340496489	5.33442173392768	5.79502661907124	0	0	5.51879168117335
dre-miR-135c.path1	6.86172694076104	0	1.25578830121844	1.25902625855376	0	1.94002473481357	0	0	0	0	0	0	2.38455290523539	1.44647045908059	0
dre-miR-135c.path2	6.86172694076104	0	1.25578830121844	1.25902625855376	0	1.94002473481357	0	0	0	0	0	0	2.38455290523539	1.44647045908059	0
dre-miR-2185-5p.path1	0	0	0	0	0	0	0	0	0	0	0	0	0	0	0
dre-miR-2185-5p.path2	0	0	0	0	0	0	0	0	0	0	0	0	0	0	0
dre-miR-2185-5p.path3	0	0	0	0	0	0	0	0	0	0	0	0	0	0	0
dre-miR-23b-5p.path1	6.86172694076104	3.27340021361325	6.90683565670143	3.77707877566129	1.23963917024475	6.7900865718475	3.3034808868791	4.66640253153156	4.79709354035665	4.73771010744734	12.0024489013373	4.34626996430343	0	7.23235229540293	8.27818752176002
dre-miR-126a-5p.path1	0	0	0	0	0	0	0	0	0	0	0	0	0	0	0
dre-miR-126a-5p.path2	0	0	0	0	0	0	0	0	0	0	0	0	0	0	0
dre-miR-723-5p.path1	0	0	0	0	0	0	0	0	0	0	0	0	0	0	0
dre-miR-459-3p.path1	0	0	0	0	0	0	0	0	0	0	0	0	0	0	0
dre-miR-203b-5p.path1	0	0	0	0	0	0	0	0	0	0	0	0	0	0	0
dre-miR-29b3-3p.path1	0	0	0	0	0	0	0	0	0	0	0	0	0	0	0
dre-miR-29b3-3p.path2	0	0	0	0	0	0	0	0	0	0	0	0	0	0	0
dre-miR-29b3-3p.path3	0	0	0	0	0	0	0	0	0	0	0	0	0	0	0
dre-miR-10c-3p.path1	61.7555424668494	48.0098697996611	45.8362729944731	57.9152078934731	30.9909792561187	36.8604699614578	33.034808868791	43.3308806499359	46.0520979874238	48.9563377769558	33.340135837048	55.0527528811768	69.1520342518262	47.7335251496594	45.9899306764446
dre-miR-19c-5p.path1	0	0	0	0	0	0	0	0	0	0	0	0	0	0	0
dre-miR-9-5p.path1	0	0	0	0	0	0	0	0	0	0	0	0	0	0	0
dre-miR-9-5p.path2	0	0	0	0	0	0	0	0	0	0	0	0	0	0	0
dre-miR-9-5p.path3	0	0	0	0	0	0	0	0	0	0	0	0.724378327383905	0	0	0
dre-miR-9-5p.path4	0	0	0	0	0	0	0	0	0	0	0	0.724378327383905	0	0	0
dre-miR-9-5p.path5	0	0	0	0	0	0	0	0	0	0	0	0	0	0	0
dre-miR-218b.path1	0	0	0	0	0	0	0	0	0	0	0	0	0	0	0
dre-miR-218b.path2	0	0	0	0	0	0	0	0	0	0	0	0	0	0	0
dre-miR-218b.path3	0	0	0	0	0	0	0	0	0	0	0	0	0	0	0
dre-miR-430a-4-5p.path1	0	0	0	0	0	0	0	0	0	0	0	0	0	0	0
dre-miR-430a-4-5p.path2	0	0	0	0	0	0	0	0	0	0	0	0	0	0	0
dre-miR-430a-4-5p.path3	0	0	0	0	0	0	0	0	0	0	0	0	0	0	0
dre-miR-430a-4-5p.path4	0	0	0	0	0	0	0	0	0	0	0	0	0	0	0
dre-miR-430a-4-5p.path5	0	0	0	0	0	0	0	0	0	0	0	0	0	0	0
dre-miR-7147.path1	181.149591236091	102.566540026549	60.2778384584852	145.41753286296	309.909792561187	153.261954050272	33.034808868791	49.3305410476193	64.2810534407791	115.284279281218	92.0187749102525	76.7841027026939	102.535774925122	69.4305820358682	56.1077154252624
dre-miR-2189.path1	0	0	0	0	0	0	0	0	0	0	0	0	0	0	0
dre-miR-101a.path1	1524.6757262371	2480.14622851431	2134.84011207135	2294.57535621423	1714.42097244849	2203.86809874822	3269.62020778859	3785.11908200517	3238.03813974074	3261.12379062625	2207.11699241258	1846.44035650157	1728.80085629566	2522.64448063654	1403.61268424509
dre-miR-187.path1	155.0750288612	73.1059381040293	128.090406724281	137.23386218236	105.369329470804	60.1407667792207	109.01486926701	118.659950087517	86.3476837264197	69.4864149092276	164.033468318276	154.292583732772	127.573580430093	153.325868662542	197.756701908712
dre-miR-455-5p.path1	0	0	0	0	0	0	0	0	0	0	0	0	0	0	0
dre-miR-455-5p.path2	0	0	0	0	0	0	0	0	0	0	0	0	0	0	0
dre-miR-214.path1	7852.56031100693	7263.67507400781	7290.47898272367	6152.86132555224	7682.04393800671	7025.79957712735	6919.96658778999	6972.27201104122	6158.50868710986	6411.70101207873	8920.48674456057	7573.37541279872	5393.85867164245	6101.21239640191	9123.48244759308
dre-miR-429a.path1	13.7234538815221	6.54680042722651	9.41841225913832	16.3673413611989	7.4378350214685	3.88004946962714	14.8656639909559	9.99943399613905	7.67534966457064	1.57923670248244	21.3376869357107	3.62189163691952	15.49959388403	7.23235229540293	11.0375833623467
dre-miR-723-3p.path1	0	0	0	0	0	0	0	0	0	0	0	0	0	0	0
dre-miR-216a.path1	45.2873978090229	28.3694685179815	14.4415654640121	18.8853938783065	26.0324225751397	121.251545925848	55.3333048552249	77.9955851698846	74.8346592295637	104.229622363841	78.6827205754333	80.4059943396134	75.1134165149147	53.5194069859817	46.9097292899735
dre-miR-103.path1	0	0	0	0	0	0	0	0	0	0	0	0	0	0	0
dre-miR-103.path2	0	0	0	0	0	0	0	0	0	0	0	0	0	0	0
dre-miR-96-3p.path1	0	0	0	0	0	0	0	0	0	0	0	0	0	0	0.919798613528892
dre-miR-27c-3p.path1	24607.5251549572	28661.8922703976	23936.5808095247	20072.6556401227	30141.8264245011	29162.4518137176	21922.7250355514	22253.4070439409	24316.4671560678	28958.4634134206	21180.3214945599	19538.6566245261	18877.3130742959	19268.4329854125	15574.9499228847
dre-miR-212-3p.path1	0	0	0	0	0	0	0	0	0	0	0	0	0	0	0
dre-miR-212-3p.path2	0	0	0	0	0	0	0	0	0	0	0	0	0	0	0
dre-miR-499-3p.path1	118.02170338109	123.298074712766	105.486217302349	111.423823882008	78.0972677254192	166.842127193967	90.0198541674555	135.325673414415	57.5651224842798	102.650385661359	12.0024489013373	41.2895646608826	91.8052868515624	13.0182341317253	25.754361178809
dre-miR-130b.path1	436.405833432402	435.362228410563	590.220501572668	530.050054851134	420.23767871297	338.534316224968	569.850452986645	539.302806858433	380.889227104318	330.060470818831	501.435642989202	527.347422335483	627.137414076907	512.050542514528	536.242591687344
dre-miR-10b-5p.path1	0	0	0	0	0	0	0	0	0	0	0	0	0	0	0
dre-miR-10b-5p.path2	0	0	0	0	0	0	0	0	0	0	0	0	0	0	0
dre-miR-10b-5p.path3	0	0	0	0	0	0	0	0	0	0	0	0	0	0	0
dre-let-7i.path1	927.705482390893	1132.59647391019	1021.5837830412	1101.64797623454	914.853707640625	974.862429243819	1112.44718865654	931.947248440159	1069.75185949953	893.847973605064	1020.20815661367	1145.96651392134	1152.93132968131	1184.659305987	1093.64055148585
dre-miR-489.path1	348.575728590661	317.519820720486	248.018189490642	338.678063550962	276.439534964579	206.612634257645	229.591921638097	221.320805781211	205.315603527265	228.989321859955	162.699862884794	154.292583732772	122.804474619622	88.2346980039158	140.72918786992
dre-miR-135a.path1	0	1.09113340453775	0	0	0	0	0	0	0.95941870807133	0	1.33360543348192	0	0	0	0.919798613528892
dre-miR-135a.path2	0	0	0	0	0	0	0	0	0	0	0	0	0	0	0
dre-miR-734.path1	1.37234538815221	9.82020064083976	10.0463064097475	8.18367068059946	2.4792783404895	0	1.65174044343955	3.99977359845562	6.71593095649931	0	5.33442173392768	0	0	1.44647045908059	1.83959722705778
dre-miR-457b-3p.path1	0	0	0	0	0	0	0	0	0	0	0	0	0	0	0
dre-miR-206-3p.path1	741.066509602192	615.399240159292	531.82634556601	597.407959683761	829.318604893737	458.815849783409	509.561926801101	522.637083531534	914.326028791977	1623.45533015195	393.413602877167	509.237964150885	455.449604899959	457.084665069465	506.809036054419
dre-miR-206-3p.path2	540.70408293197	440.817895433252	337.807053027761	398.481810832266	665.686234421431	286.153648385002	345.213752678866	337.314240136424	672.552514358002	1242.85928485368	246.717005194155	294.097600917865	252.762607954951	284.954680438876	270.420792377494
dre-miR-34b.path1	0	1.09113340453775	1.25578830121844	0	0	0	0.825870221719775	0	1.91883741614266	0	0	0	0	0	0
dre-miR-23a-5p.path1	26.074562374892	68.7414044858783	45.2083788438639	19.5149070075833	30.9909792561187	29.1003710222036	26.4278470950328	19.3322390592022	28.7825612421399	33.1639707521313	32.0065304035661	49.2577262621055	23.8455290523539	18.8041159680476	43.2305348358579
dre-miR-3906.path1	0	0	0	0	0	0	0	0	0	0	0	0	0	0	0
dre-miR-20a-5p.path1	564.033954530557	569.571637168706	683.776730013442	1060.72962283155	487.178193906187	606.257729629241	697.03446713149	654.62961228057	776.169734829706	603.268420348294	682.805981942744	920.684854104943	935.93701530489	795.558752494323	705.48553657666
dre-let-7a.path1	0	0	0	0	0	0	0	0	0	0	0	0	0	0	0
dre-let-7a.path2	0	0	0	0	0	0	0	0	0	0	0	0	0	0	0
dre-let-7a.path3	0	0	0	0	0	0	0	0	0	0	0	0	0	0	0
dre-let-7a.path4	150.957992696743	148.394143017134	129.974089176109	144.788019733683	153.715257110349	142.591818008797	126.358143923126	130.659270882884	150.628737167199	105.808859066324	126.692516180782	112.278640744505	160.957321103389	148.9864572853	126.932208666987
dre-let-7a.path5	64.5002332431538	67.6502710813406	70.3241448682328	63.5808260569651	68.1801543634612	80.5110264947632	75.9800603982193	88.6616480990996	130.480944297701	102.650385661359	70.6810879745418	64.4696711371675	59.6138226308847	95.4670502993187	66.2255001740802
dre-miR-130c-5p.path1	215.458225939897	168.034544298814	168.90352651388	135.974835923806	192.144071387936	144.531842743611	172.606876339433	123.992981552124	129.521525589629	135.81435641349	134.694148781674	202.101553340109	224.147973092126	212.631157484846	238.227840903983
dre-miR-130c-5p.path2	216.830571328049	168.034544298814	170.787208965708	137.23386218236	192.144071387936	145.501855111018	173.432746561153	124.6596104852	129.521525589629	135.81435641349	137.361359648638	202.825931667493	226.532525997362	214.077627943927	239.147639517512
dre-miR-462.path1	837.130686772847	796.527385312558	1452.94706450974	1264.06236358798	1164.02118085982	1200.8753108496	1590.62604703229	1540.57946433849	1593.59447410648	1528.70112800301	1166.90475429668	1352.41433722575	1213.73742876481	1716.96043492866	1631.72274040025
dre-miR-146a.path1	22354.1340276113	28460.0325905582	13235.3808006918	15188.2632700633	37968.9081454264	23795.3733848559	17562.130264871	19266.9094237607	25530.1318217781	45537.2903160813	12651.914747443	19838.549252063	16639.4101727325	16223.6126690479	7701.47379107741
dre-miR-429b.path1	4.11703616445662	3.27340021361325	1.88368245182766	5.03610503421505	2.4792783404895	0.970012367406785	4.95522133031865	1.99988679922781	0.95941870807133	0	4.00081630044576	0.724378327383905	3.57682935785308	1.44647045908059	0.919798613528892
dre-miR-137-3p.path1	0	1.09113340453775	0	1.25902625855376	0	0	0	0.666628933075937	1.91883741614266	0	4.00081630044576	1.44875665476781	0	1.44647045908059	0.919798613528892
dre-miR-137-3p.path2	0	1.09113340453775	0	1.25902625855376	0	0	0	0.666628933075937	1.91883741614266	0	4.00081630044576	1.44875665476781	0	1.44647045908059	0.919798613528892
dre-miR-7b.path1	188.011318176852	260.780883684523	215.367693658963	157.37828231922	266.522421602621	259.963314465018	253.542158067971	256.652139234236	268.637238259972	289.000316554287	124.025305313819	165.882636970914	213.417485018567	318.223500997729	152.686569845796
dre-miR-2184.path1	198.99008128207	161.487743871587	250.529766093079	209.627872049202	133.881030386433	143.561830376204	123.880533257966	181.989698729731	135.278037838057	213.19695483513	197.373604155324	154.292583732772	119.227645261769	124.39645948093	114.055028077583
dre-miR-27e.path1	157.819719637504	117.842407690077	118.044100314534	139.122401570191	140.079226237657	144.531842743611	158.567082570197	137.992189146719	133.359200421915	104.229622363841	120.024489013373	115.176154054041	91.8052868515624	118.610577644608	126.012410053458
dre-miR-182-5p.path1	56.2661609142405	63.2857374631896	55.8825794042207	44.0659190493817	58.2630410015032	59.1707544118139	95.8009457194939	64.6630065083659	57.5651224842798	50.5355744794382	52.0106119057949	21.0069714941332	29.8069113154423	56.4123479041429	36.7919445411557
dre-miR-7149-5p.path1	0	0	0	0	0	0	0	0	0	0	0	0	0	0	0
dre-miR-22a-5p.path1	768.513417365236	543.3844354598	929.283342901647	837.88197506753	780.972677254192	452.025763211562	452.576881502437	460.640592755472	486.425284992164	379.016808595787	780.159178586924	734.519623967279	524.601639151785	588.713476845799	838.856335538349
dre-miR-133b-3p.path1	0	0	0	0	0	0	0	0	0	0	0	0	0	0	0
dre-miR-133b-3p.path2	0	0	0	0	0	0	0	0	0	0	0	0	0	0	0
dre-miR-133b-3p.path3	0	0	0	0	0	0	0	0	0	0	0	0	0	0	0
dre-miR-142b-5p.path1	0	0	0	0	0	0	0	0	0	0	0	0	0	0	0
dre-miR-7a.path1	24.7022169867397	20.7315346862173	15.0694596146213	5.66561816349194	11.1567525322027	4.85006183703393	11.5621831040768	11.9993207953669	9.5941870807133	7.89618351241223	6.6680271674096	7.96816160122295	21.4609761471185	23.1435273452894	3.67919445411557
dre-miR-7a.path2	24.7022169867397	20.7315346862173	15.0694596146213	5.66561816349194	11.1567525322027	4.85006183703393	11.5621831040768	11.9993207953669	9.5941870807133	7.89618351241223	6.6680271674096	7.96816160122295	21.4609761471185	23.1435273452894	3.67919445411557
dre-miR-7a.path3	34.3086347038052	34.916268945208	26.9994484761965	3.77707877566129	9.917113361958	22.3102844503561	15.6915342126757	14.6658365276706	22.0666302856406	12.6338936198596	2.66721086696384	2.89751330953562	7.15365871570616	14.4647045908059	1.83959722705778
dre-miR-181b-3-3p.path1	2.74469077630442	1.09113340453775	1.88368245182766	1.88853938783065	0	0	3.3034808868791	0	1.91883741614266	0	5.33442173392768	1.44875665476781	0	0	0.919798613528892
dre-miR-107a-3p.path1	0	0	0	0	0	0	0	0	0	0	0	0	0	0	0
dre-miR-107a-3p.path2	0	0	0	0	0	0	0	0	0	0	0	0	0	0	0
dre-miR-107a-3p.path3	0	0	0	0	0	0	0	0	0	0	0	0	0	0	0
dre-miR-155.path1	17.8404900459787	7.63793383176426	20.0926128194951	10.701723197707	16.1153092131817	11.6401484088814	11.5621831040768	5.99966039768343	19.1883741614266	11.0546569173771	28.0057141031203	31.1482680775079	13.1150409787946	41.947643313337	27.5939584058668
dre-miR-125c-3p.path1	0	0	0.627894150609221	0	0	0	0	0	0	0	0	0	0	0	0
dre-miR-7132-3p.path1	0	0	0	0	0	0	0	0	0	0	0	0	0	0	0
dre-miR-725-3p.path1	0	0	0	0	0	0	0	0	0	0	0	0	0	0	0
dre-miR-430a-12-5p.path1	0	0	0	0	0	0	0	0	0	0	0	0	0	0	0
dre-miR-430a-12-5p.path2	0	0	0	0	0	0	0	0	0	0	0	0	0	0	0
dre-miR-430a-12-5p.path3	0	0	0	0	0	0	0	0	0	0	0	0	0	0	0
dre-miR-430a-12-5p.path4	0	0	0	0	0	0	0	0	0	0	0	0	0	0	0
dre-miR-430a-12-5p.path5	0	0	0	0	0	0	0	0	0	0	0	0	0	0	0
dre-miR-19b-5p.path1	2.74469077630442	0	4.39525905426455	4.40659190493817	2.4792783404895	2.91003710222036	3.3034808868791	3.99977359845562	1.91883741614266	7.89618351241223	1.33360543348192	5.79502661907124	3.57682935785308	2.89294091816117	4.59899306764446
dre-miR-128-3p.path1	3970.19520792434	3507.99389558887	4321.79543864327	4549.49138528402	3340.8275638096	3316.4722841638	3851.03284387931	3509.80133264481	3190.06720433717	2589.94819207121	3638.07562253868	4277.45402320196	3171.45536396306	3271.91617844029	5069.92995777125
dre-miR-128-3p.path2	3909.81201084564	3462.16629259828	4278.47074225123	4470.80224412441	3272.64740944614	3264.09161632383	3799.82889013268	3459.13753373104	3154.56871213853	2542.57109099674	3583.39779976592	4199.94554217188	3062.95820677486	3177.89559860005	4965.99271444249
dre-miR-128-3p.path3	3911.18435623379	3462.16629259828	4278.47074225123	4470.80224412441	3272.64740944614	3264.09161632383	3799.82889013268	3459.13753373104	3154.56871213853	2542.57109099674	3583.39779976592	4199.94554217188	3062.95820677486	3177.89559860005	4965.99271444249
dre-miR-2191.path1	0	0	0	0	0	0	0	0	0	0	0	0	0	0	0
dre-miR-221-3p.path1	2022.83710213635	1553.77396806176	2057.60913154642	1911.20186048461	1750.37050838559	1484.11892213238	1077.76063934431	1265.26171497813	999.714293810325	1138.62966248984	2055.08597299564	2178.93000877079	1888.56590094643	2269.51215029744	2225.91264473992
dre-miR-181a-4-3p.path1	0	0	0	0	0	0	0	0	0	0	0	0	0	0	0
dre-miR-16a.path1	0	0	0	0	0	0	0	0	0	0	0	0	0	0	0
dre-miR-16a.path2	0	0	0	0	0	0	0	0	0	0	0	0	0	0	0
dre-miR-301a.path1	30.1915985393486	29.4606019225193	35.7899665847256	26.439551429629	21.0738658941607	33.9504328592375	18.169144877835	43.3308806499359	27.8231425340686	31.5847340496489	36.0073467040119	42.0139429882665	50.0756110099431	56.4123479041429	30.3533542464534
dre-miR-153a-3p.path1	1.37234538815221	2.1822668090755	1.88368245182766	3.14756564638441	2.4792783404895	4.85006183703393	4.95522133031865	8.66617612998718	7.67534966457064	6.31694680992978	8.00163260089153	3.62189163691952	7.15365871570616	4.33941137724176	5.51879168117335
dre-miR-30c-3p.path1	0	0	0	0	0	0	0	0	0	0	0	0	0	0	0
dre-miR-454a.path1	0	0	0	0	0	0	0	0	0	0	0	0	0	1.44647045908059	0
dre-miR-460-5p.path1	50.7767793616317	39.280802563359	23.8599777231504	20.7739332661371	16.1153092131817	30.0703833896103	37.1641599773899	49.3305410476193	25.9043051179259	22.1093138347542	17.336870635265	25.3532414584367	28.6146348628246	8.67882275448352	32.1929514735112
dre-miR-222a-3p.path1	1655.04853811156	1678.16317617906	2546.11078072039	1332.67929467916	1264.43195364964	1398.75783380058	1342.86498051635	1361.92291027414	1303.85002426894	1391.30753488703	1809.70257323497	2393.34599367642	1918.37281226187	1912.23394690454	2486.21565236859
dre-let-7e.path1	17346.4457062439	15712.3210253436	16919.2357823161	16310.0556664347	24146.9313971975	22479.0666022848	14325.5448659512	15764.4410093797	20287.8680008763	12580.1995719752	15217.7716014622	14943.92489393	17245.0866106623	17454.5590297254	15052.5043104003
dre-miR-196a-3p.path1	0	0	0	0	0	0	0	0	0	0	0	0	0	0	0
dre-miR-26a-5p.path1	0	0	0	0	0	0	0	0	0	0	0	0	0	0	0
dre-miR-26a-5p.path2	0	0	0	0	0	0	0	0	0	0	0	0	0	0	0
dre-miR-26a-5p.path3	0	0	0	0	0	0	0	0	0	0	0	0	0	0	0
dre-miR-26a-5p.path4	0	0	0	0	0	0	0	0	0	0	0	0	0	0	0
dre-miR-153b-3p.path1	0	0	0	0	0	0	0	0	0	0	0	0	0	0	0
dre-miR-153b-3p.path2	0	0	0	0	0	0	0	0	0	0	0	0	0	0	0
dre-miR-181a-2-3p.path1	160.564410413808	165.852277489738	202.809810646778	185.70637313668	116.526082003006	109.611397516967	148.656639909559	177.989925131275	152.547574583341	143.710539925903	241.382583460228	265.122467822509	187.187403060978	209.738216566685	260.303007628676
dre-miR-17a-2-3p.path1	1.37234538815221	4.364533618151	5.02315320487377	5.66561816349194	2.4792783404895	4.85006183703393	3.3034808868791	1.99988679922781	3.83767483228532	4.73771010744734	4.00081630044576	7.24378327383905	4.76910581047077	5.78588183632235	11.0375833623467
dre-miR-17a-2-3p.path2	0	0	0	0	0	0	0	0	0	0	0	0	0	0	0
dre-miR-30d.path1	21146.4700860374	23202.9518474953	14100.6189402313	19982.0057495068	29654.6482305949	29122.6813066539	23187.1323450044	21983.4223260452	27008.596050916	37129.4341120648	16664.7334967901	14293.4331559392	20191.2017250806	21617.5010109594	15085.6170604874
dre-miR-459-5p.path1	0	0	0.627894150609221	0	0	0	0	0	0	0	0	0	0	0	0
dre-miR-19a-5p.path1	4.11703616445662	1.09113340453775	1.88368245182766	1.88853938783065	0	0	0.825870221719775	0	0.95941870807133	1.57923670248244	1.33360543348192	3.62189163691952	0	0	0
dre-miR-30a-3p.path1	12.3511084933699	17.458134472604	8.7905181085291	10.0722100684301	13.6360308726922	10.6701360414746	13.2139235475164	11.3326918622909	13.4318619129986	7.89618351241223	4.00081630044576	9.41691825599076	3.57682935785308	13.0182341317253	11.0375833623467
dre-miR-125c-5p.path1	0	0	0	0	0	0	0	0	0	0	0	0	0	0	0
dre-miR-125c-5p.path2	0	0	0	0	0	0	0	0	0	0	0	0	0	0	0
dre-miR-125c-5p.path3	0	0	0	0	0	0	0	0	0	0	0	0	0	0	0
dre-miR-125c-5p.path4	0	0	0	0	0	0	0	0	0	0	0	0	0	0	0
dre-miR-124-3p.path1	0	0	0	0	0	0	0	0	0	0	0	0.724378327383905	0	0	0
dre-miR-124-3p.path2	0	0	0	0	0	0	0	0	0.95941870807133	0	0	0	0	0	0
dre-miR-124-3p.path3	0	0	0	0	0	0	0	0	0.95941870807133	0	0	0	0	0	0
dre-miR-124-3p.path4	0	0	0	0	0	0	0	0	0.95941870807133	0	0	0	0	0	0
dre-miR-124-3p.path5	0	0	0	0	0	0	0	0	0.95941870807133	0	0	0	0	0	0
dre-miR-2196.path1	0	0	0	0	0	0	0	0	0	0	0	0	0	0	0
dre-miR-125b-2-3p.path1	23.3298715985875	29.4606019225193	21.9762952713227	23.9214989125215	34.709896766853	33.9504328592375	25.601976873313	35.9979623861006	23.9854677017832	28.426260644684	53.3442173392768	51.4308612442572	23.8455290523539	30.3758796406923	26.6741597923379
dre-miR-124-6-5p.path1	0	0	0	0	2.4792783404895	0	0	0	0	0	0	0	0	2.89294091816117	0
dre-let-7f.path1	7624.75097657367	8602.49576137563	7983.04623084564	7153.78720110248	9406.38202381716	11313.2542410653	8837.63724262331	8804.16831913389	11046.7470047333	9113.77501002619	6318.62254383734	6102.8874082094	6812.6676502575	7907.85399979357	6482.74062815163
dre-miR-455-3p.path1	533.842355991209	319.702087529561	273.76184966562	302.79581518218	446.27010128811	264.813376302052	151.960120796439	175.323409398971	185.167810657767	388.492228810681	314.730882301733	337.5603005609	369.605700311485	355.831732933824	426.786556677406
dre-miR-455-3p.path2	533.842355991209	319.702087529561	273.76184966562	302.79581518218	446.27010128811	264.813376302052	151.960120796439	175.323409398971	185.167810657767	388.492228810681	314.730882301733	337.5603005609	369.605700311485	355.831732933824	426.786556677406
dre-miR-124-4-5p.path1	0	0	0	0	0	0	0	0	0	0	1.33360543348192	0.724378327383905	0	0	0
dre-miR-124-4-5p.path2	0	0	0	0	0	0	0	0	0	0	0	0	0	0	0
dre-miR-135b-3p.path1	0	0	0	0	0	0	0	0	0.95941870807133	0	0	0	0	0	0
dre-miR-19b-3p.path1	0	0	0	0	0	0	0	0	0	0	0	0	0	0	0
dre-miR-19b-3p.path2	0	0	0	0	0	0	0	0	0	0	0	0	0	0	0
dre-miR-193b-3p.path1	4977.49672282806	4296.88334706966	4827.25022988369	5679.46745233603	4573.02889903288	5537.80060552534	5411.10169270797	5450.35815682886	4250.22487675599	4808.77575905905	7461.52240033135	7027.91853227865	5782.54079519581	5025.03837484596	6659.34196194918
dre-miR-107b.path1	0	0	0	0	0	0	0	0	0	0	0	0	0	0	0
dre-miR-301b-3p.path1	0	0	0	0	0	0	0	0	0	0	0	0	0	0	0
dre-miR-301b-3p.path2	0	0	0	0	0	0	0	0	0	0	0	0	0	0	0
dre-miR-729.path1	0	0	0	0	0	0	0	0	0	0	0	0	0	0	0
dre-miR-100-2-3p.path1	0	0	0	0	0	0	0	0	0	0	0	0	0	0	0
dre-miR-460-3p.path1	5.48938155260883	6.54680042722651	3.13947075304611	3.14756564638441	1.23963917024475	1.94002473481357	2.47761066515932	5.99966039768343	2.87825612421399	6.31694680992978	6.6680271674096	2.89751330953562	4.76910581047077	5.78588183632235	5.51879168117335
dre-miR-733.path1	0	0	0	0	0	0	0	0	0	0	0	0	0	0	0
dre-miR-26a-2-3p.path1	30.1915985393486	30.551735327057	25.1157660243688	27.0690645589059	26.0324225751397	18.4302349807289	19.8208853212746	13.9992075945947	12.4724432049273	14.213130322342	9.33523803437345	16.6607015298298	11.9227645261769	13.0182341317253	11.0375833623467
dre-let-7b.path1	8507.16906115554	9313.91474113424	12824.7380261933	9005.18531430579	10415.4483083964	8558.41911763007	7632.69258913416	9426.13311369374	13680.3513583891	11244.165321675	12859.9571950662	10951.8759317173	10946.290111483	11346.1142810281	13494.3654590824
dre-miR-92a-3p.path1	9799.91841679492	10162.8165298646	10416.1360644564	9243.77079030173	9500.59460075576	6908.42808067112	8062.97097465016	6837.61296655988	6788.84677831273	6700.70132863301	7301.48974831352	7096.01009505273	6391.79406248346	6837.46586007393	9388.3844482894
dre-miR-92a-3p.path2	9126.09683121218	9321.55267496601	9794.52085535324	8628.73646299822	8852.26331471776	6340.00083337075	7256.09576802994	6217.64805879926	6148.91450002915	6127.43840563189	6929.41383237206	6646.89553207471	5896.99933464711	6339.88002215021	8857.66064828323
dre-miR-212-5p.path1	37.0533254801096	64.3768708677273	13.8136713134029	24.5510120417984	40.9080926180767	35.8904575940511	44.5969919728678	28.6650441222653	27.8231425340686	31.5847340496489	18.6704760687469	18.8338365119815	19.0764232418831	18.8041159680476	14.7167778164623
dre-miR-212-5p.path2	34.3086347038052	57.8300704405008	11.302094710966	21.403446395414	40.9080926180767	30.0703833896103	42.1193813077085	23.9986415907337	25.9043051179259	28.426260644684	14.6696597683011	15.9363232024459	19.0764232418831	15.9111750498865	14.7167778164623
dre-miR-29b3-5p.path1	0	0	0	0	0	0	0	0	0	0	0	0	0	0	0
dre-miR-139-3p.path1	0	0	0	0	0	0	0	0	0	0	0	0	0	0	0
dre-miR-451.path1	2925.84036754051	5301.81721264893	5941.13445306445	4519.90426820801	1742.93267336412	6331.27072206409	7507.98618565447	11652.0071212343	8919.71572893915	17005.220812331	6173.25955158781	3080.78102636375	8725.07908025628	19731.3035323183	21335.6486394162
dre-miR-137-5p.path1	0	0	0	0	0	0	0	0	0	0	0	0	0	0	0
dre-miR-137-5p.path2	0	0	0	0	0	0	0	0	0	0	0	0	0	0	0
dre-miR-15b-5p.path1	0	0	0	0	0	0	0	0	0	0	0	0	0	0	0
dre-miR-21.path1	56021.8834351494	73248.8765800238	90722.5421390745	58845.6282985444	76938.2051012404	71018.4854673204	57745.6717728684	65710.2805622281	81212.8748008219	90575.5418341781	60737.7258625006	66287.8607389011	73727.9912769729	69038.5885414573	51413.0633018109
dre-miR-21.path2	54648.1657016091	71539.0705351131	88428.844806899	57536.8705027777	75229.9823246431	69185.1620929216	56216.9859924651	63892.3834617301	79010.0494470901	88503.5832805212	59134.7321314553	64286.4034203394	71714.2363485017	67143.7122400618	49966.22008273
dre-miR-200a-5p.path1	2.74469077630442	1.09113340453775	0	1.25902625855376	0	0	0.825870221719775	2.66651573230375	3.83767483228532	0	2.66721086696384	0	1.19227645261769	0	0
dre-miR-142a-3p.path1	171.543173519026	113.477874071926	190.879821785203	212.145924566309	190.904432217691	162.96207772434	129.661624810005	177.989925131275	139.115712670343	195.825351107823	222.712107391481	233.974199745001	255.147160860186	367.403496606469	226.270458928107
dre-miR-142a-3p.path2	171.543173519026	113.477874071926	190.879821785203	212.145924566309	190.904432217691	162.96207772434	129.661624810005	177.989925131275	139.115712670343	195.825351107823	222.712107391481	233.974199745001	255.147160860186	367.403496606469	226.270458928107
dre-miR-9-4-3p.path1	0	0	0	0	0	0	0	0	0	0	0	0	0	0	0
dre-miR-9-4-3p.path2	0	0	0	0	0	0	0	0	0	0	0	0	0	0	0
dre-miR-375.path1	57.6385063023927	37.0985357542835	62.7894150609221	68.6169310911801	27.2720617453845	25.2203215525764	42.9452515294283	29.3316730553412	14.3912806210699	14.213130322342	42.6753738714215	12.3144315655264	26.2300819575893	24.58999780437	39.5513403817423
dre-miR-375.path2	57.6385063023927	37.0985357542835	62.7894150609221	67.9874179619032	26.0324225751397	25.2203215525764	42.9452515294283	29.3316730553412	14.3912806210699	14.213130322342	42.6753738714215	12.3144315655264	26.2300819575893	26.0364682634506	39.5513403817423
dre-miR-26a-3p.path1	349.948073978813	559.751436527866	627.266256458612	409.81304715925	359.495359370977	517.016591827817	758.974733760473	683.961285335911	669.674258233788	668.017125150074	746.819042749876	877.222154461909	642.637007960937	705.877584031326	588.671112658491
dre-miR-9-3p.path1	43.9150524208707	33.8251355406703	54.6267911030022	53.5086159885349	39.668453447832	34.9204452266443	28.9054577601921	35.3313334530246	128.562106881558	15.7923670248245	44.0089793049034	58.6746445180963	38.1528464837662	44.8405842314982	45.9899306764446
dre-miR-9-3p.path2	43.9150524208707	33.8251355406703	54.6267911030022	53.5086159885349	39.668453447832	34.9204452266443	28.9054577601921	35.3313334530246	128.562106881558	15.7923670248245	44.0089793049034	58.6746445180963	38.1528464837662	44.8405842314982	45.9899306764446
dre-miR-9-3p.path3	43.9150524208707	33.8251355406703	54.6267911030022	53.5086159885349	39.668453447832	34.9204452266443	28.0795875384723	35.3313334530246	124.724432049273	15.7923670248245	44.0089793049034	57.9502661907124	38.1528464837662	44.8405842314982	45.9899306764446
dre-miR-9-3p.path4	43.9150524208707	33.8251355406703	54.6267911030022	53.5086159885349	39.668453447832	34.9204452266443	28.9054577601921	35.3313334530246	128.562106881558	15.7923670248245	44.0089793049034	58.6746445180963	38.1528464837662	44.8405842314982	45.9899306764446
dre-miR-9-3p.path5	43.9150524208707	33.8251355406703	54.6267911030022	53.5086159885349	39.668453447832	34.9204452266443	28.0795875384723	35.3313334530246	124.724432049273	15.7923670248245	44.0089793049034	57.9502661907124	38.1528464837662	44.8405842314982	45.9899306764446
dre-miR-153b-5p.path1	0	3.27340021361325	1.88368245182766	1.25902625855376	2.4792783404895	0.970012367406785	0	0.666628933075937	0	0	2.66721086696384	1.44875665476781	2.38455290523539	2.89294091816117	0
dre-miR-194b.path1	0	0	0	0	0	0	0	0	0	0	0	0	0	0	0
dre-miR-199-5p.path1	558960.393630559	803832.523455939	478311.555003737	423024.639203384	711666.930524149	668617.884705088	633595.246050086	588238.036948738	669788.429060049	579701.471037148	504256.218481017	469772.384118355	514718.859636037	566398.777073562	402138.713230672
dre-miR-199-5p.path2	558968.627702888	803834.705722748	478327.880251653	423032.822874065	711678.087276681	668635.344927702	633594.420179864	588243.369980203	669791.307316173	579709.367220661	504258.885691884	469769.486605046	514723.628741848	566398.777073562	402132.274640377
dre-miR-199-5p.path3	558968.627702888	803837.979122961	478331.647616556	423032.822874065	711684.285472532	668641.165001906	633596.897790529	588244.703238069	669794.185572297	579709.367220661	504260.219297317	469773.83287501	514726.013294753	566404.562955399	402135.953834831
dre-miR-122.path1	38.4256708682618	68.7414044858783	40.8131197895994	73.0235229961183	65.7008760229717	29.1003710222036	87.5422435022961	55.3302014453027	73.8752405214924	48.9563377769558	25.3385032361565	36.2189163691952	19.0764232418831	28.9294091816117	12.8771805894045
dre-miR-301c-3p.path1	0	0	0	0	0	0	0	0	0	0	0	0	0	0	0
dre-miR-301c-3p.path2	0	0	0	0	0	0	0	0	0	0	0	0	0	0	0
dre-miR-200b-5p.path1	0	0	0	0	0	0	0	0.666628933075937	0.95941870807133	0	0	0	0	0	0.919798613528892
dre-miR-181b-5p.path1	0	0	0	0	0	0	0	0	0	0	0	0	0	0	0
dre-miR-181b-5p.path2	0	0	0	0	0	0	0	0	0	0	0	0	0	0	0
dre-miR-181b-5p.path3	0	0	0	0	0	0	0	0	0	0	0	0	0	0	0
dre-miR-181b-5p.path4	0	0	0	0	0	0	0	0	0	0	0	0	0	0	0
dre-miR-101b.path1	118.02170338109	181.128145153267	163.252479158397	143.528993475129	135.120669556678	135.80173143695	160.218823013636	194.655648458173	170.776530036697	123.180462793631	146.696597683011	131.112477256487	129.958133335329	144.647045908059	80.0224793770136
dre-miR-203a-3p.path1	252.511551420006	214.953280693937	44.5804846932547	387.150574505282	147.517061259125	76.630977025136	232.069532303257	187.989359127414	277.272006632614	36.3224441570962	273.389113863794	47.8089696073377	242.032119881392	135.968223153575	210.633882498116
dre-miR-31.path1	13.7234538815221	17.458134472604	8.16262395791987	10.701723197707	11.1567525322027	5.82007420444071	8.25870221719775	7.99954719691124	9.5941870807133	18.9508404297893	5.33442173392768	13.7631882202942	8.34593516832386	7.23235229540293	4.59899306764446
dre-miR-182-3p.path1	0	2.1822668090755	2.51157660243688	1.88853938783065	0	0.970012367406785	2.47761066515932	2.66651573230375	0	0	1.33360543348192	0	1.19227645261769	1.44647045908059	0
dre-miR-130a.path1	355.437455531422	351.344956261156	558.825794042207	394.075218927328	368.172833562691	357.934563573104	550.85543788709	527.970114996142	473.952841787237	375.858335190822	488.099588654383	431.005104793423	555.600826919845	488.907015169238	454.380515083272
dre-miR-181a-5p.path1	13556.0277441675	14773.9462974412	15478.2187066679	12264.1747845722	14957.4862281731	14589.9560181655	15404.1313755172	15521.121448807	13012.5959375714	5710.51991617652	16315.3288732178	15713.939055939	13237.8454534143	14035.1028644589	14639.5147329258
dre-miR-181a-5p.path2	13557.4000895557	14776.1285642502	15483.8697540234	12269.8404027357	14955.0069498327	14596.7461047373	15409.9124670693	15528.4543670709	13015.4741936957	5715.25762628397	16323.3305058187	15731.3241357963	13256.9218766561	14048.1210985907	14655.1513093558
dre-miR-181a-5p.path3	13556.0277441675	14773.9462974412	15478.2187066679	12264.1747845722	14953.7673106624	14589.9560181655	15404.1313755172	15521.121448807	13012.5959375714	5710.51991617652	16315.3288732178	15713.939055939	13237.8454534143	14035.1028644589	14639.5147329258
dre-miR-181a-5p.path4	13558.7724349438	14775.0374308457	15478.2187066679	12264.8042977015	14953.7673106624	14589.9560181655	15404.1313755172	15521.121448807	13012.5959375714	5710.51991617652	16315.3288732178	15713.939055939	13237.8454534143	14035.1028644589	14640.4345315394
dre-miR-181a-5p.path5	13557.4000895557	14776.1285642502	15483.8697540234	12269.8404027357	14955.0069498327	14596.7461047373	15409.9124670693	15527.7877381378	13015.4741936957	5715.25762628397	16323.3305058187	15731.3241357963	13256.9218766561	14048.1210985907	14655.1513093558
dre-miR-430a-14-5p.path1	0	0	0	0	0	0	0	0	0	0	0	0	0	0	0
dre-miR-430a-14-5p.path2	0	0	0	0	0	0	0	0	0	0	0	0	0	0	0
dre-miR-430a-14-5p.path3	0	0	0	0	0	0	0	0	0	0	0	0	0	0	0
dre-miR-430a-14-5p.path4	0	0	0	0	0	0	0	0	0	0	0	0	0	0	0
dre-miR-430a-14-5p.path5	0	0	0	0	0	0	0	0	0	0	0	0	0	0	0
dre-miR-735-3p.path1	0	0	0	0	0	0	0	0	0	0	0	0	0	0	0
dre-miR-132-3p.path1	164.681446578265	212.771013884862	56.5104735548299	120.237007691884	223.135050644055	81.48103886217	60.2885261855436	55.3302014453027	102.657801763632	90.0164920414994	61.3458499401684	48.5333479347216	36.9605700311485	65.0911706586264	30.3533542464534
dre-miR-132-3p.path2	164.681446578265	212.771013884862	56.5104735548299	120.237007691884	223.135050644055	81.48103886217	61.1143964072633	55.3302014453027	102.657801763632	90.0164920414994	61.3458499401684	48.5333479347216	36.9605700311485	65.0911706586264	30.3533542464534
dre-miR-7146-3p.path1	0	0	0	0	0	0	0	0	0	0	0	0	0	0	0
dre-miR-16c-5p.path1	3157.76673813823	2410.31369062389	2063.2601789019	2880.65207957101	4896.57472246676	3775.28813394721	1836.73537310478	2577.85408420465	2637.44202848808	5677.35594542439	3639.40922797216	2626.59581509404	3766.40131381929	4673.54605328937	3739.90116260847
dre-let-7c-3p.path1	0	0	0	0	0	0	0	0	0	0	0	0	0	0	0
dre-let-7c-3p.path2	0	0	0	0	0	0	0	0	0	0	0	0	0	0	0
dre-let-7c-3p.path3	0	0	0	0	0	0	0	0	0	0	0	0	0	0	0
dre-let-7c-3p.path4	0	0	0	0	0	0	0	0	0	0	0	0	0	0	0
dre-miR-135b-5p.path1	0	0	0	0	0	0	0	0	0	0	0	0	0	0	0
dre-miR-216b.path1	2.74469077630442	2.1822668090755	5.65104735548299	6.29513129276882	1.23963917024475	33.9504328592375	16.5174044343955	31.331559854569	16.3101180372126	23.6885505372367	22.6712923691927	21.7313498215171	7.15365871570616	27.4829387225311	14.7167778164623
dre-miR-730.path1	10.9787631052177	10.9113340453775	19.4647186688859	16.3673413611989	6.19819585122375	8.73011130666107	7.43283199547797	9.33280506306311	8.63476837264197	4.73771010744734	8.00163260089153	12.3144315655264	10.7304880735592	15.9111750498865	11.0375833623467
dre-miR-126b-3p.path1	0	0	0	0	0	0	0	0	0	0	0	0	0	0	0
dre-miR-126b-3p.path2	0	0	0	0	0	0	0	0	0	0	0	0	0	0	0
dre-miR-19d-5p.path1	0	1.09113340453775	0.627894150609221	0	1.23963917024475	0	0	0	0	0	0	1.44875665476781	0	0	0
dre-miR-29a.path1	86.4577594535891	51.2832700132743	100.463064097475	139.122401570191	84.295463576643	59.1707544118139	65.2437475158622	74.6624405045049	62.3622160246364	56.852521289368	114.690067279445	120.971180673112	104.920327830357	92.5741093811575	142.568785096978
dre-miR-199-3p.path1	53190.7348993914	57544.1934885119	60035.4713163501	63855.9232944591	42307.6452412831	39024.5675531424	54564.4196788038	51675.0750052474	48571.5315148191	34378.4037763403	52358.6829239337	55690.930187602	36083.0545620219	38923.0735833995	54189.9353160547
dre-miR-199-3p.path2	53189.3625540033	57543.1023551074	60034.8434221995	63855.9232944591	42307.6452412831	39025.5375655098	54564.4196788038	51674.4083763143	48570.5720961111	34378.4037763403	52358.6829239337	55690.930187602	36083.0545620219	38921.6271129404	54188.0957188276
dre-miR-181a-5-3p.path1	0	1.09113340453775	1.25578830121844	0.629513129276882	0	0	0.825870221719775	0	0.95941870807133	0	2.66721086696384	0	0	0	0
dre-miR-430a-17-5p.path1	0	0	0	0	0	0	0	0	0	0	0	0	0	0	0
dre-miR-430a-17-5p.path2	0	0	0	0	0	0	0	0	0	0	0	0	0	0	0
dre-miR-430a-17-5p.path3	0	0	0	0	0	0	0	0	0	0	0	0	0	0	0
dre-miR-430a-17-5p.path4	0	0	0	0	0	0	0	0	0	0	0	0	0	0	0
dre-miR-430a-17-5p.path5	0	0	0	0	0	0	0	0	0	0	0	0	0	0	0
dre-miR-23b.path1	0	0	0	0	0	0	0	0	0	0	0	0	0	0	0
dre-miR-23b.path2	0	0	0	0	0	0	0	0	0	0	0	0	0	0	0
dre-miR-23b.path3	0	0	0	0	0	0	0	0	0	0	0	0	0	0	0
dre-miR-23b.path4	0	0	0	0	0	0	0	0	0	0	0	0	0	0	0
dre-miR-23b.path5	0	0	0	0	0	0	0	0	0	0	0	0	0	0	0
dre-miR-133a-2-5p.path1	0	0	0	0	0	0	0	0	0	0	0	0	0	0	0
dre-miR-133a-2-5p.path2	0	0	0	0	0	0	0	0	0	0	0	0	0	0	0
dre-miR-17a-5p.path1	492.671994346643	406.992759892581	646.730975127498	847.95418513596	350.817885179264	362.784625410138	446.795789950398	417.976341038612	427.900743799813	502.197271389417	688.140403676671	819.99626659858	795.248393896002	600.285240518443	825.979154948945
dre-miR-17a-5p.path2	505.023102840013	420.086360747034	659.916752290291	860.544447721497	360.734998541222	375.394786186426	456.706232611036	426.642517168599	441.332605712812	510.09345490183	704.143668878454	842.451994747481	807.171158422179	616.19641556833	837.016738311291
dre-miR-30b.path1	4413.4627682975	4378.71835241	6173.45528878986	6101.87076208082	4540.79828060652	5179.86604195223	4742.14681311495	5632.34785555859	3880.84867414853	5184.63409424987	7148.1251234631	6291.9501516566	6769.74569796326	7690.88343093148	7626.97010338157
dre-miR-34c-5p.path1	0	0	0	0	0	0	0	0	0	0	0	0	0	0	0
dre-miR-454b.path1	2649.99894452191	2220.45647823432	2578.76127655207	2979.48564086748	2223.91267141908	3297.07203681566	2771.62046409156	2843.83902850195	2424.45107529625	3349.56104596527	3148.64242845082	3528.446832687	4965.83142515269	4573.73959161281	2369.40122845043
dre-miR-457a.path1	1450.56907527688	955.83286237507	908.562835931543	1299.94461195676	2386.30540272114	2228.11840793339	773.014527529709	1250.59587845046	1220.38059666673	3008.44591822906	1889.71889924388	1131.47894737366	2093.63745079667	2012.0404085811	1735.65998372902
dre-miR-461.path1	0	0	0	0	0	0	0	0	0	0	0	0	0	0	0
dre-miR-10c-5p.path1	25727.3589916894	46756.1575178472	25579.7798016691	21690.5043823642	36827.200469631	32345.0623911793	41569.3517400432	34212.0634743901	36607.5802251697	37994.8558250251	18909.1914413402	19425.6536054542	25017.5368052771	32205.6647714293	16228.0069384902
dre-miR-430a-11-5p.path1	0	0	0	0	0	0	0	0	0	0	0	0	0	0	0
dre-miR-430a-11-5p.path2	0	0	0	0	0	0	0	0	0	0	0	0	0	0	0
dre-miR-430a-11-5p.path3	0	0	0	0	0	0	0	0	0	0	0	0	0	0	0
dre-miR-430a-11-5p.path4	0	0	0	0	0	0	0	0	0	0	0	0	0	0	0
dre-miR-430a-11-5p.path5	0	0	0	0	0	0	0	0	0	0	0	0	0	0	0
dre-miR-219-3p.path1	0	0	0	0	0	0	0	0	0	0	0	0	0	0	0
dre-miR-7146-5p.path1	0	0	0	0	0	0	0	0	0	0	0	0	0	0	0
dre-miR-20b-3p.path1	0	0	0	0	0	0	0	0	0	0	0	0	0	0	0
dre-miR-192.path1	94.6918317825023	160.396610467049	78.4867688261526	91.9089168744247	142.558504578146	91.1811625362378	137.094456805483	91.3281638314033	122.80559463313	90.0164920414994	68.013877107578	61.5721578276319	54.8447168204139	50.6264660678205	57.0275140387913
dre-miR-222b.path1	0	0	0	0	0	0	0	0	0	0	0	0	0	0	0
dre-miR-129-1-3p.path1	0	0	0	0	0	0	0	0	0	0	0	0	0	0	0
dre-miR-129-1-3p.path2	0	0	0	0	0	0	0	0	0	0	0	0	0	0	0
dre-miR-129-1-3p.path3	0	0	0	0	0	0	0	0	0	0	0	0	0	0	0
dre-miR-129-1-3p.path4	0	0	0	0	0	0	0	0	0	0	0	0	0	0	0
dre-miR-18a.path1	56.2661609142405	25.0960683043683	53.998896952393	68.6169310911801	33.4702575966082	46.5605936355257	35.5124195339503	47.3306542483915	33.5796547824965	52.1148111819207	89.3515640432887	87.6497776134525	82.2670752306209	69.4305820358682	57.0275140387913
dre-miR-9-7-3p.path1	0	0	0	0	0	0	0	0	0	0	0	0	0	0	0
dre-miR-9-7-3p.path2	0	0	0	0	0	0	0	0	0	0	0	0	0	0	0
dre-miR-92b-3p.path1	1561.72905171721	1562.50303529806	1294.0898444056	1480.61488005923	1662.35612729821	1129.0943956615	1143.83025708189	1078.60561371687	1083.18372141253	1236.54233804375	1450.96271162833	1299.53471932673	1024.1654727986	1064.60225788331	1553.5398582503
dre-miR-125b-5p.path1	0	0	0	0	0	0	0	0	0	0	0	0	0	0	0
dre-miR-125b-5p.path2	0	0	0	0	0	0	0	0	0	0	0	0	0	0	0
dre-miR-125b-5p.path3	0	0	0	0	0	0	0	0	0	0	0	0	0	0	0
dre-miR-125b-5p.path4	0	0	0	0	0	0	0	0	0	0	0	0	0	0	0
dre-miR-363-5p.path1	0	0	0	0	0	0	0	0	0	0	0	0	0	0	0
dre-miR-184.path1	207.224153610983	211.679880480324	64.0452033621405	146.676559121513	128.922473705454	110.581409884374	165.174044343955	151.991396741314	224.503977688691	170.557563868104	114.690067279445	15.9363232024459	67.9597577992085	75.2164638721905	87.3808682852447
dre-miR-184.path2	207.224153610983	211.679880480324	64.0452033621405	146.676559121513	128.922473705454	110.581409884374	165.174044343955	151.991396741314	224.503977688691	170.557563868104	114.690067279445	15.9363232024459	67.9597577992085	75.2164638721905	87.3808682852447
dre-miR-7133-3p.path1	0	1.09113340453775	0	0	0	0	0	0	0	0	0	0	0	0	0
dre-miR-737-3p.path1	1.37234538815221	1.09113340453775	1.25578830121844	0.629513129276882	0	1.94002473481357	3.3034808868791	1.33325786615187	0	0	1.33360543348192	0.724378327383905	3.57682935785308	0	1.83959722705778
dre-miR-181c-3p.path1	0	1.09113340453775	1.88368245182766	0.629513129276882	2.4792783404895	0.970012367406785	2.47761066515932	0	1.91883741614266	0	2.66721086696384	2.17313498215171	2.38455290523539	1.44647045908059	0.919798613528892
dre-miR-194a.path1	9.60641771706546	5.45566702268876	5.02315320487377	6.29513129276882	1.23963917024475	0.970012367406785	0.825870221719775	1.99988679922781	0.95941870807133	0	2.66721086696384	0.724378327383905	3.57682935785308	1.44647045908059	2.75939584058667
dre-miR-202-5p.path1	10.9787631052177	9.82020064083976	10.0463064097475	13.8492888440914	14.875670042937	4.85006183703393	1.65174044343955	0.666628933075937	5.75651224842798	0	2.66721086696384	7.24378327383905	1.19227645261769	4.33941137724176	1.83959722705778
dre-miR-181b-3p.path1	1.37234538815221	0	3.13947075304611	1.25902625855376	1.23963917024475	0.970012367406785	1.65174044343955	0.666628933075937	0.95941870807133	1.57923670248244	0	0.724378327383905	2.38455290523539	1.44647045908059	3.67919445411557
dre-miR-92b-5p.path1	0	0	0	0	0	0	0	0	0	0	0	0	0	0	0
dre-miR-145-5p.path1	1642.69742961819	1292.99308437724	1589.82798934255	1652.47196435181	1926.39927056034	1854.66364648177	1449.4022391182	1733.23522599744	1489.97725363477	1974.04587810306	1956.39917091798	1729.81544579276	2878.15535661911	3150.41265987752	1859.83279655542
dre-miR-15c.path1	0	0	0	0	0	0	0	0	0	0	0	0	0	0	0
dre-miR-430a-16-5p.path1	0	0	0	0	0	0	0	0	0	0	0	0	0	0	0
dre-miR-430a-16-5p.path2	0	0	0	0	0	0	0	0	0	0	0	0	0	0	0
dre-miR-430a-16-5p.path3	0	0	0	0	0	0	0	0	0	0	0	0	0	0	0
dre-miR-430a-16-5p.path4	0	0	0	0	0	0	0	0	0	0	0	0	0	0	0
dre-miR-430a-16-5p.path5	0	0	0	0	0	0	0	0	0	0	0	0	0	0	0
dre-miR-183-5p.path1	359.554491695878	252.051816448221	79.1146629767618	154.860229802113	265.282782432376	154.231966417679	95.8009457194939	113.326918622909	154.466411999484	205.300771322718	178.703128086577	79.6816160122295	143.073174314123	190.934100598637	85.5412710581869
dre-let-7d-5p.path1	4176.04701614717	3859.33885185003	4228.8671043531	3831.2169047791	3898.66519041974	4062.41179469962	4671.12197404705	4121.76669320852	5144.40311267847	3799.64350617276	3871.45657339802	4056.51863334987	3386.06512543425	3030.35561177383	4210.83805273527
dre-let-7d-5p.path2	4176.04701614717	3860.42998525456	4231.37868095554	3831.2169047791	3898.66519041974	4059.5017575974	4671.94784426877	4122.43332214159	5144.40311267847	3799.64350617276	3871.45657339802	4056.51863334987	3386.06512543425	3031.80208223291	4211.7578513488
dre-miR-22b-3p.path1	251.139206031854	289.150352202504	468.409036354479	336.160011033855	252.886390729929	221.162819768747	183.34318922179	222.654063647363	218.747465440263	236.885505372367	306.729249700842	289.751330953562	231.301631807833	240.114096207377	416.668771928588
dre-miR-2188-3p.path1	159.192065025656	412.44842691527	276.273426268057	217.811542729801	85.5351027468877	304.583883365731	316.308294918674	387.978039050195	475.871679203379	533.782005439066	606.790472234274	262.949332840357	544.870338846286	908.383448302608	1875.46937298541
dre-miR-10d-3p.path1	0	0	0	0	0	0	0	0	0	0	0	0	0	0	0
dre-miR-19a-3p.path1	326.618202380226	325.15775455225	378.62017281736	368.265180626976	342.140410987551	318.164056509426	282.447615828163	336.647611203348	222.585140272548	314.268103794007	449.425031083407	510.686720805653	727.288636096793	590.159947304879	267.661396536907
dre-miR-7133-5p.path1	0	0	0	0	0	0	0	0	0	0	0	0	0	0	0
dre-miR-142a-5p.path1	1310.58984568536	1333.36502034513	2081.46910926957	1479.35585380067	1590.45705542401	1825.56327545957	2000.25767700529	2539.85623501932	1954.3359083413	1887.18785946652	1983.07127958762	1835.57468159081	1818.22159024198	2185.61686367077	1354.86335772806
dre-miR-724.path1	34.3086347038052	25.0960683043683	138.764607284638	23.2919857832446	30.9909792561187	17.4602226133221	18.9950150995548	123.992981552124	38.3767483228532	22.1093138347542	22.6712923691927	11.5900532381425	16.6918703366477	8.67882275448352	27.5939584058668
dre-miR-150.path1	418.565343386423	261.87201708906	366.062289805176	510.535147843551	482.219637225208	657.6683851018	670.606620036457	637.963888953671	501.775984321305	645.90781131532	608.124077667756	681.640006068254	749.941888696529	611.857004191088	825.059356335416
dre-miR-144-3p.path1	9419.77874427675	8630.86522989361	3825.75905966198	9888.39223468126	7747.74481402968	21821.398217183	6945.56856466331	15699.7780028714	16017.4953312508	34920.0819652918	5741.17139113967	1859.47916639448	5405.78143616862	13583.8040812258	7529.47145034751
dre-miR-181a-3p.path1	141.351574979677	209.497613671248	202.809810646778	149.194611638621	156.194535450838	142.591818008797	135.442716362043	128.659384083656	112.251988844346	132.655883008525	153.364624850421	187.613986792431	169.303256271712	173.57645508967	225.350660314578
dre-miR-206-5p.path1	0	0	0	0	0	0	0	0	0	0	0	0	0	0	0
dre-miR-181d-3p.path1	0	0	0	0	0	0	0	0	0	0	0	0	0	0	0
dre-miR-125b-1-3p.path1	0	0	1.25578830121844	0.629513129276882	0	0	0	0	0.95941870807133	0	0	0	0	0	0
dre-miR-92a-5p.path1	0	0	0	0	0	0	0	0	0	0	0	0	0	0	0
dre-miR-1306.path1	2.74469077630442	3.27340021361325	8.16262395791987	5.03610503421505	8.67747419171325	3.88004946962714	2.47761066515932	3.33314466537968	0	4.73771010744734	8.00163260089153	0.724378327383905	1.19227645261769	2.89294091816117	6.43859029470224
dre-miR-732.path1	0	0	0	0	0	0	0	0	0	0	0	0	0	0	0
dre-miR-458-3p.path1	1055.33360348905	1096.58907156044	1072.44320924055	1216.84887889221	1015.26448043045	545.146950482613	887.810488348758	823.953361281858	812.627645736416	521.148111819207	888.181218698959	1052.52170968881	639.060178603084	603.178181436605	892.204655123025
dre-miR-133a-5p.path1	0	0	0	0	0	0	0	0	0	0	0	0	0	0	0
dre-miR-133a-5p.path2	0	0	0	0	0	0	0	0	0	0	0	0	0	0	0
dre-miR-737-5p.path1	2280.83803510897	1611.60403850226	2080.84121511896	2218.40426757173	1847.06236366468	1390.99773486133	1495.65097153451	1548.5790115354	1472.70771688949	1384.9905880771	1811.03617866845	1684.17961116758	2491.85778597098	2364.97920059676	1883.74756050717
dre-miR-100-3p.path1	82.3407232891325	77.4704717221803	133.113559929155	93.1679431329785	71.8990718741955	92.1511749036446	75.9800603982193	95.9945663629349	70.0375656892071	86.8580186365345	132.02693791471	126.766207292183	97.7666691146509	125.842929940011	126.932208666987
dre-miR-200b-3p.path1	0	0	0	0	0	0	0	0	0	0	0	0	0	0	0
dre-miR-200b-3p.path2	0	0	0	0	0	0	0	0	0	0	0	0	0	0	0
dre-miR-222a-5p.path1	510.512484392621	835.808187875917	631.661515512876	463.321663147785	684.280821975102	785.710017599496	667.303139149578	592.633121504508	649.52646536429	513.251928306795	457.426663684299	490.404127638904	531.755297867491	613.303474650169	457.139910923859
dre-miR-133c-3p.path1	9.60641771706546	6.54680042722651	9.41841225913832	12.5902625855376	6.19819585122375	7.76009893925428	7.43283199547797	6.66628933075937	7.67534966457064	6.31694680992978	8.00163260089153	7.24378327383905	4.76910581047077	5.78588183632235	7.35838890823113
dre-miR-203a-5p.path1	0	0	0	0	0	0	0	0	0	0	0	0	0	0	0
dre-miR-203a-5p.path2	0	0	0	0	0	0	0	0	0	0	0	0	0	0	0
dre-miR-22b-5p.path1	476.203849688816	417.904093937959	465.269565601433	394.704732056605	603.704275909193	415.165293250104	292.3580584888	333.981095471044	407.752950930315	306.371920281594	422.752922413769	391.164296787309	357.682935785308	337.027616965777	455.300313696801
dre-miR-196a-5p.path1	1678.37840971015	1146.78120816918	833.843432009046	1493.20514264476	1304.10040709748	1510.30925605236	1169.4322339552	1143.26862022523	1009.30848089104	1702.41716527608	652.133056972659	1216.95559000496	1456.96182509882	1145.60460359182	1095.48014871291
dre-miR-196a-5p.path2	1678.37840971015	1146.78120816918	833.843432009046	1493.20514264476	1304.10040709748	1510.30925605236	1169.4322339552	1143.26862022523	1009.30848089104	1702.41716527608	652.133056972659	1216.95559000496	1456.96182509882	1145.60460359182	1095.48014871291
dre-miR-100-5p.path1	498833.825139446	476920.226389192	245828.094693317	364569.309044991	1085134.26298295	791575.682385205	425410.706429186	406060.34885988	522902.384273036	409573.45955212	402674.159007265	282013.521660447	409031.898046647	361026.008352383	228867.970212713
dre-miR-100-5p.path2	498835.197484834	476920.226389192	245828.722587468	364569.938558121	1085134.26298295	791575.682385205	425410.706429186	406060.34885988	522902.384273036	409573.45955212	402674.159007265	282013.521660447	409031.898046647	361026.008352383	228867.970212713
dre-miR-2185-3p.path1	0	0	0	0	0	0	0	0	0	0	0	0	0	0	0
dre-miR-2185-3p.path2	0	0	0	0	0	0	0	0	0	0	0	0	0	0	0
dre-miR-2185-3p.path3	0	0	0	0	0	0	0	0	0	0	0	0	0	0	0
dre-miR-200c-3p.path1	0	0	0	0	0	0	0	0	0	0	0	0	0	0	0
dre-miR-200c-3p.path2	0	0	0	0	0	0	0	0	0	0	0	0	0	0	0
dre-miR-10d-5p.path1	0	0	0	0	0	0	0	0	0	0	0	0	0	0	0
dre-miR-10d-5p.path2	0	0	0	0	0	0	0	0	0	0	0	0	0	0	0
dre-miR-10d-5p.path3	0	0	0	0	0	0	0	0	0	0	0	0	0	0	0
dre-miR-2192.path1	0	0	0	0	0	0	0	0	0	0	0	0	0	0	0
dre-miR-181a-3-3p.path1	16.4681446578265	32.7340021361325	29.5110250786334	11.3312363269839	11.1567525322027	18.4302349807289	22.2984959864339	18.6656101261262	23.9854677017832	25.2677872397191	36.0073467040119	31.8726464048918	23.8455290523539	20.2505864271282	29.4335556329245
dre-miR-30c-5p.path1	15849.2168877698	15329.3332003509	16395.572060708	17008.8152399321	15466.9779271437	14895.5099138986	15099.3852637026	14681.1689931314	12506.0228597098	12990.8011146206	13813.4850800057	15299.5946526755	19370.9155256797	20738.0469718384	17221.3894411014
dre-miR-2187-5p.path1	0	1.09113340453775	5.65104735548299	1.88853938783065	2.4792783404895	1.94002473481357	0	2.66651573230375	1.91883741614266	0	2.66721086696384	10.1412965833747	7.15365871570616	5.78588183632235	5.51879168117335
dre-miR-27a-3p.path1	1851.29392861733	1098.77133836952	587.081030819622	932.938457588339	1983.4226723916	1781.91271892626	646.656383606584	733.958455316606	796.317527699204	1298.13256944057	1133.56461845963	683.088762723022	1037.28051377739	869.328745907433	619.024466904944
dre-miR-107a-5p.path1	0	0	0	0	0	0	0	0	0	0	0	0	0	0	0
dre-miR-133b-5p.path1	4.11703616445662	13.093600854453	8.16262395791987	5.66561816349194	2.4792783404895	2.91003710222036	9.08457243891752	7.3329182638353	1.91883741614266	6.31694680992978	10.6688434678554	9.41691825599076	11.9227645261769	5.78588183632235	9.19798613528892
dre-miR-129-3p.path1	0	0	0	0	0	0	0	0	0	0	0	0	0	0	0
dre-miR-129-3p.path2	0	0	0	0	0	0	0	0	0	0	0	0	0	0	0
dre-miR-143.path1	15009.3415102207	18493.6200735103	13350.9133244039	14326.4597960833	15659.1219985317	19375.0270265831	23533.171967905	20634.8319944325	23544.1350960704	19727.8248874107	14748.3424888766	13937.0390188663	11718.8852527793	14780.0351508854	12988.4762216415
dre-miR-27a-5p.path1	0	0	0	0	0	0	0	0	0	0	0	0	0	0	0
dre-miR-10b-2-3p.path1	0	0	0	0	0	0	0.825870221719775	0	0	0	0	0	0	0	0
dre-miR-93.path1	444.639905761315	438.635628624176	485.990072571537	650.287062543019	499.574585608634	529.626752604105	521.124109905178	605.965700166026	494.100634656735	483.246430959628	649.465846105696	741.763407241119	739.21140062297	639.339942913619	505.88923744089
dre-miR-193a-5p.path1	12.3511084933699	18.5492678771418	20.7205069701043	14.4788019733683	21.0738658941607	8.73011130666107	20.6467555429944	12.6659497284428	15.3506993291413	14.213130322342	12.0024489013373	11.5900532381425	8.34593516832386	13.0182341317253	15.6365764299912
dre-miR-193a-5p.path2	12.3511084933699	18.5492678771418	20.7205069701043	14.4788019733683	21.0738658941607	8.73011130666107	20.6467555429944	12.6659497284428	15.3506993291413	14.213130322342	12.0024489013373	11.5900532381425	8.34593516832386	13.0182341317253	15.6365764299912
dre-miR-196b.path1	0	0	0	0.629513129276882	1.23963917024475	2.91003710222036	0	0	0	0	0	0.724378327383905	0	0	0
dre-miR-129-5p.path1	48.0320885853273	58.9212038450386	60.2778384584852	63.5808260569651	86.7747419171325	71.7809151881021	36.3382897556701	50.6637989137712	74.8346592295637	154.76519684328	33.340135837048	72.4378327383905	100.151222019886	47.7335251496594	33.1127500870401
dre-miR-129-5p.path2	48.0320885853273	58.9212038450386	60.2778384584852	63.5808260569651	86.7747419171325	71.7809151881021	36.3382897556701	50.6637989137712	74.8346592295637	154.76519684328	33.340135837048	72.4378327383905	100.151222019886	47.7335251496594	33.1127500870401
dre-miR-129-5p.path3	48.0320885853273	58.9212038450386	60.2778384584852	63.5808260569651	86.7747419171325	71.7809151881021	36.3382897556701	50.6637989137712	74.8346592295637	154.76519684328	33.340135837048	72.4378327383905	100.151222019886	47.7335251496594	33.1127500870401
dre-miR-129-5p.path4	48.0320885853273	58.9212038450386	60.2778384584852	63.5808260569651	86.7747419171325	71.7809151881021	36.3382897556701	50.6637989137712	74.8346592295637	154.76519684328	33.340135837048	72.4378327383905	100.151222019886	47.7335251496594	33.1127500870401
dre-miR-141-5p.path1	0	0	0	0	0	0	0	0	0	0	0	0	0	0	0
dre-miR-138-5p.path1	31.5639439275008	17.458134472604	26.3715543255873	33.3641958516747	37.1891751073425	12.6101607762882	10.7363128823571	12.6659497284428	11.513024496856	33.1639707521313	30.6729249700842	31.8726464048918	23.8455290523539	23.1435273452894	13.7969792029334
dre-miR-138-5p.path2	31.5639439275008	16.3670010680663	26.3715543255873	32.105169593121	37.1891751073425	12.6101607762882	10.7363128823571	11.9993207953669	8.63476837264197	34.7432074546138	30.6729249700842	32.5970247322757	22.6532525997362	23.1435273452894	13.7969792029334
dre-miR-200c-5p.path1	0	0	0	0	0	0	0	0	0	0	0	0	0	0	0
dre-miR-738.path1	0	0	0	0	0	0	0	0	0	0	0	0	0	0	0
dre-miR-455-2-5p.path1	0	0	0	0	0	0	0	0	0	0	0	0	0	0	0
dre-miR-455-2-5p.path2	0	0	0	0	0	0	0	0	0	0	0	0	0	0	0
dre-miR-92a-2-5p.path1	0	0	0	0	0	0	0	0	0	0	0	0	0	0	0
dre-miR-17a-3p.path1	0	0	0	0	0	0	0	0	0	0	0	0	0	0	0
dre-miR-15a-3p.path1	0	0	0	0	0	0	0	0	0	0	0	0	0	0	0
dre-miR-126a-3p.path1	0	0	0	0	0	0	0	0	0	0	0	0	0	0	0
dre-miR-126a-3p.path2	0	0	0	0	0	0	0	0	0	0	0	0	0	0	0
dre-miR-2198.path1	0	0	0	0	0	0	0	0	0	0	0	0	0	0	0
dre-miR-10a-3p.path1	0	0	0	0	0	0	0	0	0	0	0	0	0	0	0
dre-let-7g.path1	23130.8815173055	26090.0908359022	21871.436948171	21678.543632908	25567.557886298	41236.1957508299	36930.4387046432	30842.9208466244	38494.756823946	34332.6059119684	20606.8711581626	22445.5868523177	24086.3688957826	23884.1202203386	22019.0590092681
dre-let-7g.path2	23134.9985534699	26096.6376363294	21877.0879955265	21682.3207116836	25571.2768038087	41249.7759239735	36945.3043686341	30851.5870227543	38505.3104297347	34346.8190422907	20608.2047635961	22447.0356089724	24094.714830951	23897.1384544704	22026.4173981764
dre-miR-196d.path1	904.375610792305	605.579039518452	442.037482028892	681.133205877586	599.985358398459	979.712491080853	504.606705470782	614.631876296014	512.32959011009	819.623848588389	264.05387582942	596.887741764338	826.247581664062	499.032308382802	488.413063783841
dre-miR-200a-3p.path1	0	0	0	0	0	0	0	0	0	0	0	0	0	0	0
dre-miR-200a-3p.path2	0	0	0	0	0	0	0	0	0	0	0	0	0	0	0
dre-miR-148.path1	4229.5684862851	5837.56371427697	4186.17030211168	5549.15823457571	6742.39744696119	4296.18477524465	3143.26206386546	3738.45505668985	3835.75599486918	2477.82238619496	4167.516979631	3712.43892784251	4647.49361230377	4353.87608183257	3111.67870956824
dre-miR-430i-5p.path1	0	0	0	0	0	0	0	0	0	0	0	0	0	0	0
dre-miR-430i-5p.path2	0	0	0	0	0	0	0	0	0	0	0	0	0	0	0
dre-miR-430i-5p.path3	0	0	0	0	0	0	0	0	0	0	0	0	0	0	0
dre-miR-430i-5p.path4	0	0	0	0	0	0	0	0	0	0	0	0	0	0	0
dre-miR-430i-5p.path5	0	0	0	0	0	0	0	0	0	0	0	0	0	0	0
dre-miR-10b-3p.path1	185.266627400548	195.312879412257	98.5793816456477	118.977981433331	111.567525322027	104.761335679933	112.318350153889	128.659384083656	125.683850757344	183.191457487964	94.6859857772164	139.08063885771	116.843092356534	108.485284431044	91.9798613528892
dre-miR-129-3-3p.path1	0	0	0	0	0	0	0	0	0	0	0	0	0	0	0
dre-miR-129-3-3p.path2	0	0	0	0	0	0	0	0	0	0	0	0	0	0	0
dre-miR-2188-5p.path1	3197.56475439464	5120.68906749567	4453.65321027121	5464.17396212333	1995.81906409405	7164.51134566652	6469.86731695272	11250.0298745895	10802.0952341751	21531.3132016457	5954.54826049678	2762.05456231483	7801.06482947757	18098.2383840163	15630.1378396965
dre-miR-204-3p.path1	0	0	0	0	0	0	0	0	0	0	0	0	0	0	0
dre-miR-152.path1	0	0	0	0	1.23963917024475	0	0	0	0	0	0	0	0	0	0
dre-miR-153a-5p.path1	0	0	0	0	0	0	0	0	0	0	0	0	0	0	0
dre-miR-24b-5p.path1	67.2449240194582	86.1995389584823	68.4404624164051	58.54472102275	65.7008760229717	100.881286210306	56.9850452986645	71.3292958391252	59.4839599004224	72.6448883141925	96.0195912106983	78.9572376848456	54.8447168204139	88.2346980039158	55.1879168117335
dre-miR-363-3p.path1	3590.05553540618	5775.36911021832	3880.38585076499	3127.42122624755	3358.18251219303	5066.37459496564	6905.92679402076	6561.62858826644	6078.87693433994	5862.12663961484	3067.29249700842	3431.38013681756	3592.32895173711	4278.65961796037	2878.0498617319
dre-miR-210-3p.path1	1092.38692896916	1074.76640346968	1597.99061330047	1033.66055827264	846.673553277164	1071.8636659845	1792.96425135363	1963.88883684171	1454.47876143614	1230.22539123382	2324.47427055899	2683.82170295737	1298.38905690067	1537.59809800266	1859.83279655542
dre-miR-728.path1	0	3.27340021361325	0	0	1.23963917024475	0.970012367406785	0	0	1.91883741614266	0	5.33442173392768	6.51940494645514	2.38455290523539	5.78588183632235	2.75939584058667
dre-miR-736.path1	0	0	0	0	0	0	0	0	0	0	0	0	0	0	0
dre-miR-27c-5p.path1	0	0	0	0	0	0	0	0	0	0	0	0	0	0	0
dre-miR-181d-5p.path1	0	0	0	0	0	0	0	0	0	0	0	0	0	0	0
dre-miR-132-5p.path1	0	0	0	0	0	0	0	0	0	0	0	0	0	0	0
dre-miR-2186.path1	0	0	0	0	0	0	0	0	0	0	0	0	0	0	0
dre-miR-190b.path1	1.37234538815221	2.1822668090755	0	4.40659190493817	0	1.94002473481357	0.825870221719775	0.666628933075937	0.95941870807133	3.15847340496489	0	2.89751330953562	0	2.89294091816117	0
dre-miR-7132-5p.path1	9.60641771706546	8.72906723630201	10.0463064097475	8.18367068059946	19.834226723916	8.73011130666107	8.25870221719775	14.6658365276706	12.4724432049273	14.213130322342	18.6704760687469	19.5582148393654	26.2300819575893	7.23235229540293	19.3157708841067
dre-miR-2195.path1	0	0	0	0	0	0	0	0	0	0	0	0	0	0	0
dre-miR-212.path1	0	0	0	0	0	0	0	0	0	0	0	0	0	0	0
dre-miR-212.path2	0	0	0	0	0	0	0	0	0	0	0	0	0	0	0
dre-miR-26b.path1	0	0	0	0	0	0	0	0	0	0	0	0	0	0	0
dre-miR-26b.path2	0	0	0	0	0	0	0	0	0	0	0	0	0	0	0
dre-miR-26b.path3	0	0	0	0	0	0	0	0	0	0	0	0	0	0	0
dre-miR-26b.path4	0	0	0	0	0	0	0	0	0	0	0	0	0	0	0
dre-miR-20a-3p.path1	45.2873978090229	54.5566702268876	80.3704512779803	65.4693654447957	39.668453447832	31.0403957570171	66.8954879593018	57.9967171776065	47.0115166954951	31.5847340496489	61.3458499401684	55.7771312085607	42.921952294237	52.0729365269011	84.621472444658
dre-miR-140-5p.path1	93.3194863943502	67.6502710813406	75.9751922237158	112.053337011285	90.4936594278667	97.9712491080853	53.6815644117854	61.9964907760621	58.5245411923511	91.5957287439818	101.354012944626	105.75923579805	127.573580430093	135.968223153575	86.4610696717158
dre-miR-153c-5p.path1	0	0	0	0	0	0	0	0	0	0	0	0	0	0	0
dre-miR-15b-3p.path1	0	0	0	0	0	0	0	0	0	0	0	0	0	0	0
dre-miR-1388-3p.path1	233.298715985875	135.300542162681	259.320284201608	234.178884091	272.720617453845	351.144477001256	351.820714452624	299.316390951096	362.660271650963	355.32825805855	377.410337675384	362.913542019336	399.412611626927	423.815844510612	378.037230160374
dre-miR-193a-3p.path1	35.6809800919574	13.093600854453	22.604189421932	23.9214989125215	27.2720617453845	22.3102844503561	19.8208853212746	29.3316730553412	14.3912806210699	18.9508404297893	36.0073467040119	23.9044848036689	30.99918776806	21.6970568862088	34.9523473140979
dre-miR-193a-3p.path2	35.6809800919574	13.093600854453	22.604189421932	24.5510120417984	27.2720617453845	22.3102844503561	19.8208853212746	29.3316730553412	14.3912806210699	18.9508404297893	36.0073467040119	23.9044848036689	30.99918776806	21.6970568862088	34.9523473140979
dre-miR-217.path1	4.11703616445662	2.1822668090755	5.02315320487377	3.14756564638441	3.71891751073425	23.2802968177628	2.47761066515932	14.6658365276706	16.3101180372126	17.3716037273069	8.00163260089153	14.4875665476781	10.7304880735592	5.78588183632235	7.35838890823113
dre-miR-99.path1	255821.648496229	177188.062429481	104285.055792234	149165.024521545	581212.262804272	333789.015723614	136494.875024514	159241.653017447	201465.456251774	137908.424280982	175043.714777103	126121.510580812	179927.631740989	149825.410151567	98581.256002186
dre-miR-99.path2	213383.239713011	149888.995781351	91387.4820445697	127391.424406116	456147.54619662	271828.505743138	118491.730061245	137070.907961208	172418.095446207	113373.402871215	151566.924726087	112401.060681833	148403.842333777	130596.03186855	89793.500048531
dre-miR-145-3p.path1	6819.18423372832	6510.79302487676	2593.20284201608	3198.55620985584	13259.1805649378	8984.25454692165	3984.82381979791	3457.13764693181	4842.186219636	7509.27052030403	4526.25684123764	3642.89860841366	5668.08225574452	5019.25249300964	3092.36293868413
dre-miR-1788-5p.path1	0	0	0	0	0	0	0	0	0	0	0	0	0	0	0
dre-miR-731.path1	741.066509602192	726.694847422142	1002.11906437232	864.321526497159	1253.27520111744	1049.55338153414	1064.54671579679	1095.27133704376	1135.95175035645	1095.99027152282	976.199177308766	987.327660224262	1204.19921714387	1473.95339780312	876.568078693034
dre-miR-144-5p.path1	0	1.09113340453775	0	0.629513129276882	0	0	0	0	2.87825612421399	0	0	0	1.19227645261769	1.44647045908059	0.919798613528892
dre-miR-338-3p.path1	0	0	0	0	0	0	0	0	0	0	0	0	0	0	0
dre-miR-338-3p.path2	0	0	0	0	0	0	0	0	0	0	0	0	0	0	0
dre-miR-338-3p.path3	0	0	0	0	0	0	0	0	0	0	0	0	0	0	0
dre-miR-458-5p.path1	0	1.09113340453775	0.627894150609221	1.88853938783065	3.71891751073425	0.970012367406785	0.825870221719775	1.99988679922781	0.95941870807133	0	4.00081630044576	0.724378327383905	3.57682935785308	0	3.67919445411557
dre-miR-141-3p.path1	0	0	0	0	0	0	0	0	0	0	0	0	0	0	0
dre-miR-141-3p.path2	0	0	0	0	0	0	0	0	0	0	0	0	0	0	0
dre-miR-29b.path1	0	0	0	0	0	0	0	0	0	0	0	0	0	0	0
dre-miR-29b.path2	0	0	0	0	0	0	0	0	0	0	0	0	0	0	0
dre-miR-29b.path3	0	0	0	0	0	0	0	0	0	0	0	0	0	0	0
dre-miR-19c-3p.path1	0	0	0	0	0	0	0	0	0	0	0	0	0	0	0
dre-miR-19c-3p.path2	0	0	0	0	0	0	0	0	0	0	0	0	0	0	0
dre-miR-726.path1	0	0	0	0	0	1.94002473481357	2.47761066515932	1.33325786615187	2.87825612421399	0	8.00163260089153	7.96816160122295	2.38455290523539	5.78588183632235	7.35838890823113
dre-miR-1788-3p.path1	5.48938155260883	1.09113340453775	0	6.9246444220457	0	0	1.65174044343955	0.666628933075937	0	0	1.33360543348192	0.724378327383905	0	1.44647045908059	0.919798613528892
dre-miR-153c-3p.path1	0	0	0	0	1.23963917024475	0	0	0	0	0	0	0	0	0	0
dre-miR-153c-3p.path2	0	0	0	0	0	0	0	0	0	0	0	0	0	0	0
dre-miR-7145.path1	0	0	0	0	0	0	0	0	0	0	0	0	0	0	0
dre-miR-23a-3p.path1	0	0	0	0	0	0	0	0	0	0	0	0	0	0	0
dre-miR-23a-3p.path2	0	0	0	0	0	0	0	0	0	0	0	0	0	0	0
dre-miR-23a-3p.path3	0	0	0	0	0	0	0	0	0	0	0	0	0	0	0
dre-miR-23a-3p.path4	0	0	0	0	0	0	0	0	0	0	0	0	0	0	0
dre-miR-23a-3p.path5	0	0	0	0	0	0	0	0	0	0	0	0	0	0	0
dre-miR-23b-3p.path1	0	0	0	0	0	0	0	0	0	0	0	0	0	0	0
dre-miR-23b-3p.path2	0	0	0	0	0	0	0	0	0	0	0	0	0	0	0
dre-miR-23b-3p.path3	0	0	0	0	0	0	0	0	0	0	0	0	0	0	0
dre-miR-23b-3p.path4	0	0	0	0	0	0	0	0	0	0	0	0	0	0	0
dre-miR-23b-3p.path5	0	0	0	0	0	0	0	0	0	0	0	0	0	0	0
dre-miR-7149-3p.path1	0	0	0	0	0	0	0	0	0	0	0	0	0	0	0
dre-miR-1388-5p.path1	1947.35810578798	1995.68299689955	1586.6885185895	1748.1579600019	4022.62910744421	4941.24299957017	3704.02794441319	3610.46230153927	4114.94683891793	4295.52383075225	2973.94011666468	2341.19075410478	2842.38706304058	3271.91617844029	1771.53212965665
dre-miR-126b-5p.path1	0	0	0	0	0	0	0	0	0	0	0	0	0	0	0
dre-miR-126b-5p.path2	0	0	0	0	0	0	0	0	0	0	0	0	0	0	0
dre-miR-223.path1	129.000466486308	93.8374727902466	209.71664630348	188.853938783065	146.27742208888	99.9112738428989	137.094456805483	126.659497284428	125.683850757344	240.043978777332	222.712107391481	289.026952626178	276.608137007305	347.152910179341	422.187563609761
dre-miR-205-5p.path1	208.596498999136	81.8350053403313	66.5567799645774	239.214989125215	105.369329470804	82.4510512295768	147.00489946612	171.323635800516	114.170826260488	56.852521289368	349.404623572263	89.0985342682203	114.458539451299	102.699402594722	189.478514386952
dre-miR-34c-3p.path1	1.37234538815221	0	1.25578830121844	1.25902625855376	1.23963917024475	0	0	1.99988679922781	1.91883741614266	3.15847340496489	1.33360543348192	1.44875665476781	0	0	0.919798613528892
dre-miR-130c-3p.path1	544.821119096427	493.192298851064	685.03251831466	597.407959683761	545.44123490769	419.045342719731	760.626474203913	588.633347906052	418.3065567191	391.650702215646	708.1444851789	539.661853901009	689.135789613027	549.658774450623	522.445612484411
dre-miR-130c-3p.path2	544.821119096427	493.192298851064	685.03251831466	597.407959683761	545.44123490769	419.045342719731	760.626474203913	588.633347906052	418.3065567191	391.650702215646	708.1444851789	539.661853901009	689.135789613027	549.658774450623	522.445612484411
dre-miR-196c.path1	0	1.09113340453775	0	0	0	1.94002473481357	1.65174044343955	1.99988679922781	0	0	0	0	0	0	0.919798613528892
dre-miR-2187-3p.path1	4.11703616445662	0	3.13947075304611	3.14756564638441	3.71891751073425	3.88004946962714	2.47761066515932	4.66640253153156	3.83767483228532	1.57923670248244	4.00081630044576	2.17313498215171	7.15365871570616	2.89294091816117	7.35838890823113
dre-miR-221-5p.path1	1561.72905171721	2048.05740031736	800.565042026757	1143.82535589609	2230.1108672703	2481.29163582656	1684.77525230834	1393.92109906178	1772.04635380775	1321.82111997781	1161.57033256275	1116.99138082598	1551.15166485562	1578.09927085692	669.613390649033
dre-miR-24.path1	0	0	0	0	0	0	0	0	0	0	0	0	0	0	0
dre-miR-24.path2	0	0	0	0	0	0	0	0	0	0	0	0	0	0	0
dre-miR-24.path3	0	0	0	0	0	0	0	0	0	0	0	0	0	0	0
dre-miR-24.path4	0	0	0	0	0	0	0	0	0	0	0	0	0	0	0
dre-miR-24.path5	0	0	0	0	0	0	0	0	0	0	0	0	0	0	0
dre-miR-301b-5p.path1	0	0	0	0	0	0	0	0	0	0	0	0	0	0	0
dre-miR-301b-5p.path2	0	0	0	0	0	0	0	0	0	0	0	0	0	0	0
dre-miR-430c-3p.path1	0	0	0	0	0	0	0	0	0	0	0	0	0	0	0
dre-miR-430c-3p.path2	0	0	0	0	0	0	0	0	0	0	0	0	0	0	0
dre-miR-430c-3p.path3	0	0	0	0	0	0	0	0	0	0	0	0	0	0	0
dre-miR-430c-3p.path4	0	0	0	0	0	0	0	0	0	0	0	0	0	0	0
dre-miR-430c-3p.path5	0	0	0	0	0	0	0	0	0	0	0	0	0	0	0
dre-miR-202-3p.path1	1.37234538815221	1.09113340453775	0	0	0	0	0.825870221719775	0	0	0	0	0	0	0	0
dre-miR-133c-5p.path1	8.23407232891325	12.0024674499153	13.1857771627936	6.29513129276882	2.4792783404895	12.6101607762882	14.0397937692362	13.3325786615187	4.79709354035665	6.31694680992978	17.336870635265	17.3850798572137	14.3073174314123	11.5717636726447	19.3157708841067
dre-miR-203b-3p.path1	0	0	0	0	0	0	0	0	0	0	0	0	0	0	0
dre-miR-430a-5p.path1	0	0	0	0	0	0	0	0	0	0	0	0	0	0	0
dre-miR-430a-5p.path2	0	0	0	0	0	0	0	0	0	0	0	0	0	0	0
dre-miR-430a-5p.path3	0	0	0	0	0	0	0	0	0	0	0	0	0	0	0
dre-miR-430a-5p.path4	0	0	0	0	0	0	0	0	0	0	0	0	0	0	0
dre-miR-430a-5p.path5	0	0	0	0	0	0	0	0	0	0	0	0	0	0	0
dre-miR-34a.path1	26.074562374892	28.3694685179815	47.7199554463008	50.3610503421505	21.0738658941607	47.5306060029325	20.6467555429944	31.331559854569	38.3767483228532	55.2732845868856	24.0048978026746	45.635834625186	28.6146348628246	30.3758796406923	38.6315417682135
dre-miR-15a-5p.path1	569.523336083166	402.62822627443	559.453688192816	869.357631531374	556.597987439893	833.240623602429	605.362872520595	862.617839400262	825.100088941343	1211.27455080404	720.146934080237	702.646977562388	820.286199400973	1080.5134329332	733.999293596056
dre-miR-15a-5p.path2	553.05519142534	380.805558183675	536.849498770884	862.432987109328	540.482678226711	822.570487560954	592.974819194798	858.618065801806	834.694276022057	1222.32920772141	713.478906912828	697.5763292707	808.363434874796	1093.53166706492	721.122113006651
dre-miR-7148-5p.path1	0	0	0	0	0	0	0	0	0	0	0	0	0	0	0
dre-let-7h.path1	6841.14175993876	5126.14473451836	6521.93654237798	6604.85175237304	5795.3131208942	6786.20652237787	5765.40001782575	4863.72469572203	6166.18403677443	5007.75958357183	5566.46907935354	5929.76098796465	6019.80380926673	5474.89068762002	5603.41315361801
dre-miR-218a.path1	0	0	0	0	0	0	0	0	0	0	0	0	0	0	0
dre-miR-218a.path2	0	0	0	0	0	0	0	0	0	0	0	0	0	0	0
dre-miR-218a.path3	0	0	0	0	0	0	0	0	0	0	0	0	0	0	0
dre-miR-16c-3p.path1	0	0	0	0	0	0	0	0	0	0	0	0	0	0	0
dre-miR-18c.path1	326.618202380226	222.591214525701	300.761298141817	360.711023075653	262.803504091887	291.003710222036	360.079416669822	319.98188787645	271.515494384186	257.415582504639	344.070201838336	367.25981198364	270.646754744216	321.11644191589	391.834209363308
dre-miR-301c-5p.path1	0	0	0	0	0	0	0	0	0	0	0	0	0	0	0
dre-miR-301c-5p.path2	0	0	0	0	0	0	0	0	0	0	0	0	0	0	0
dre-miR-199-3-3p.path1	1026.51435033785	720.148046994916	980.142769100994	1120.53337011285	721.469997082444	518.95661656263	472.397766823711	557.968416984559	474.912260495308	510.09345490183	953.527884939573	977.910741968272	653.367496034496	662.483470258909	1224.25195460695
dre-miR-19d-3p.path1	141.351574979677	132.027141949068	194.019292538249	209.627872049202	126.443195364964	135.80173143695	198.208853212746	177.323296198199	97.8607082232756	173.716037273069	240.048978026746	243.391118000992	327.876024469866	399.225846706242	358.721459276268
dre-miR-2194.path1	0	0	0	0	0	0	0	0	0	0	0	0	0	0	0
dre-miR-30e-5p.path1	22203.1760349146	25029.5091666915	17853.5422784226	20029.8487473318	28287.3262258149	25202.8613299631	23861.0424459277	21520.1152175574	20935.4756288245	23772.2500824682	17944.9947129327	14595.4989184583	22473.2188553909	22388.4697656493	10610.7968056693
dre-miR-128-3-5p.path1	0	0	0	0	0	0	0	0	0	0	0	0	0	0	0
dre-miR-727-3p.path1	67.2449240194582	43.64533618151	50.8594261993469	26.439551429629	48.3459276395452	41.7105317984918	46.2487324163074	28.6650441222653	73.8752405214924	50.5355744794382	40.0081630044576	70.2646977562388	32.1914642206777	50.6264660678205	40.4711389952712
dre-let-7c-5p.path1	7261.07944871333	6350.39641440971	8458.36210285682	7260.80443307955	6561.41012810546	7601.01691099957	7929.17999873156	8314.19605332308	10615.0085861012	8668.43025992614	8861.80810548736	8326.72887327799	8742.96322704555	6838.91233053301	9222.8206978542
dre-let-7c-5p.path2	7261.07944871333	6348.21414760064	8455.22263210377	7260.17491995028	6561.41012810546	7598.10687389735	7927.52825828812	8311.52953759078	10614.0491673931	8665.27178652118	8860.47450005388	8323.83135996845	8744.15550349816	6834.57291915577	9219.14150340008
dre-let-7c-5p.path3	0	0	0	0	0	0	0	0	0	0	0	0	0	0	0
dre-let-7c-5p.path4	0	0	0	0	0	0	0	0	0	0	0	0	0	0	0
dre-let-7c-5p.path5	0	0	0	0	0	0	0	0	0	0	0	0	0	0	0
