# Supplementary material for: Integrative microRNAome analysis of skeletal muscle of Colossoma macropomum (tambaqui), Piaractus mesopotamicus (pacu), and the hybrid tambacu, based on next-generation sequencing data
Source: BMC Genomics. 2021 Apr 6;22:237. doi: 10.1186/s12864-021-07513-5 (PMC8022549; doi:10.1186/s12864-021-07513-5)
Supplement: Supplementary file 5 — Additional file 5. DESeq2 results. Total DESeq2 results and filtered DESeq2 results for TC vs PC contrasts. [file 12864_2021_7513_MOESM5_ESM.xlsx]

## Sheet: res_TC.PC
Additional file 3
miRNA	baseMean	log2FoldChange	lfcSE	stat	pvalue	padj
dre-miR-457b-5p.path1	0	NA	NA	NA	NA	NA
dre-miR-18b-3p.path1	0.49696037901075	0.233792167502564	0.320116455645178	0.730334737186089	0.465185599884155	NA
dre-miR-190a.path1	27.1676594687689	-0.077456371267969	0.285192336699687	-0.271593452209524	0.78593463465671	0.896913879537634
dre-miR-30a-5p.path1	1.9822518185272	-0.337814042889394	0.403620071726098	-0.836960464936043	0.402614791058194	0.777933664078545
dre-miR-205-3p.path1	0.350656170599968	-0.0935452332883833	0.209448359959223	-0.446626716516642	0.65514460229077	NA
dre-miR-499-5p.path1	1529.03346295541	0.17752699117982	0.325114702558482	0.546044180047152	0.585035568527797	0.844228541926188
dre-miR-138-2-3p.path1	0	NA	NA	NA	NA	NA
dre-miR-10a-5p.path1	14213.592117557	0.990777104704709	0.340276514723663	2.91168229905409	0.00359488067367977	0.0264397675354512
dre-miR-210-5p.path1	730.631794149148	0.788278489052125	0.193049694427056	4.08329311989653	4.44019584970108e-05	0.00101236465373185
dre-miR-727-5p.path1	35.7610546293005	-0.186926949296903	0.28004168814014	-0.667496866407117	0.504454810607571	0.787389599384407
dre-miR-27d.path1	1564.38229329835	-0.0656192933610537	0.163259916363498	-0.401931440507127	0.687734483315906	0.885231738582902
dre-miR-722.path1	683.940975354733	-0.424294854980778	0.166547767793587	-2.54758656091167	0.0108470938918518	0.0564626251607544
dre-miR-138-3p.path1	0.883773964562136	-0.208061718287764	0.349473348129358	-0.595357898968449	0.551604261328804	NA
dre-miR-430a-15-5p.path1	0	NA	NA	NA	NA	NA
dre-miR-430a-15-5p.path2	0	NA	NA	NA	NA	NA
dre-miR-430a-15-5p.path3	0	NA	NA	NA	NA	NA
dre-miR-430a-15-5p.path4	0	NA	NA	NA	NA	NA
dre-miR-430a-15-5p.path5	0	NA	NA	NA	NA	NA
dre-miR-146b.path1	1876.4169941639	-0.532469256188488	0.284239319804656	-1.87331315229162	0.0610251547414135	0.217402113766286
dre-miR-7148-3p.path1	0	NA	NA	NA	NA	NA
dre-miR-430a-13-5p.path1	0	NA	NA	NA	NA	NA
dre-miR-430a-13-5p.path2	0	NA	NA	NA	NA	NA
dre-miR-430a-13-5p.path3	0	NA	NA	NA	NA	NA
dre-miR-430a-13-5p.path4	0	NA	NA	NA	NA	NA
dre-miR-430a-13-5p.path5	0	NA	NA	NA	NA	NA
dre-miR-20b-5p.path1	181.016084220563	-0.234877789632614	0.225988011959365	-1.03933738606828	0.298647853198418	0.693797573560553
dre-miR-430c-5p.path1	0	NA	NA	NA	NA	NA
dre-miR-430c-5p.path2	0	NA	NA	NA	NA	NA
dre-miR-430c-5p.path3	0	NA	NA	NA	NA	NA
dre-miR-430c-5p.path4	0	NA	NA	NA	NA	NA
dre-miR-430c-5p.path5	0	NA	NA	NA	NA	NA
dre-miR-183-3p.path1	0	NA	NA	NA	NA	NA
dre-miR-740.path1	0	NA	NA	NA	NA	NA
dre-miR-430b-5p.path1	0	NA	NA	NA	NA	NA
dre-miR-430b-5p.path2	0	NA	NA	NA	NA	NA
dre-miR-430b-5p.path3	0	NA	NA	NA	NA	NA
dre-miR-430b-5p.path4	0	NA	NA	NA	NA	NA
dre-miR-430b-5p.path5	0	NA	NA	NA	NA	NA
dre-miR-25-5p.path1	0	NA	NA	NA	NA	NA
dre-miR-124-5p.path1	13.746739246706	-0.192838182650575	0.322811876438242	-0.597370161154735	0.550260270974135	0.809415108271631
dre-miR-124-5p.path2	1.39695837829009	0.118288470075072	0.401014945510741	0.294972722087496	0.768014717691163	0.896913879537634
dre-miR-124-5p.path3	1.20206263124342	0.135459528954561	0.395897402517618	0.342158165456851	0.732231866339534	NA
dre-miR-1.path1	2809.97423047149	0.286928012262652	0.147225988708545	1.94889512904319	0.0513079498999874	0.193988501291583
dre-miR-1.path2	2847.20848759408	0.291274104205317	0.156562319960521	1.86043553952678	0.0628239304412141	0.220367017547643
dre-miR-338-5p.path1	76.2362549263479	0.19593292118825	0.251255330076198	0.77981597894393	0.435499199589696	0.787389599384407
dre-miR-125a.path1	6958.71459409394	0.132403681104462	0.180410301875178	0.733903107130039	0.463007793256353	0.787389599384407
dre-miR-125a.path2	6969.36863864638	0.132393516245554	0.180472440968415	0.733594090793755	0.463196163477164	0.787389599384407
dre-miR-2197.path1	0	NA	NA	NA	NA	NA
dre-miR-204-5p.path1	14903.0844946803	0.059532122252433	0.244135719558993	0.243848472316841	0.807348177727291	0.896913879537634
dre-miR-204-5p.path2	15821.6694034922	0.0575076090200743	0.243872441537478	0.235810199207099	0.813579953497908	0.896913879537634
dre-miR-204-5p.path3	15716.7522155881	0.0597897210098134	0.244555613132143	0.2444831269422	0.806856668301711	0.896913879537634
dre-miR-22a-3p.path1	16656.0003932304	-0.237533536219346	0.11888547935318	-1.99800293115438	0.0457163423434829	0.176666543293459
dre-miR-96-5p.path1	144.756858035051	-0.758276157188648	0.317602635277972	-2.38749957639674	0.0169634223062023	0.0822906443790238
dre-miR-133a-3p.path1	0	NA	NA	NA	NA	NA
dre-miR-133a-3p.path2	0	NA	NA	NA	NA	NA
dre-miR-133a-3p.path3	0	NA	NA	NA	NA	NA
dre-miR-24b-3p.path1	0	NA	NA	NA	NA	NA
dre-miR-24b-3p.path2	0	NA	NA	NA	NA	NA
dre-miR-24b-3p.path3	0	NA	NA	NA	NA	NA
dre-miR-24b-3p.path4	0	NA	NA	NA	NA	NA
dre-miR-24b-3p.path5	0	NA	NA	NA	NA	NA
dre-miR-128-5p.path1	0.0482918884922603	0	0.142708214981432	0	1	NA
dre-miR-27b-3p.path1	36987.3588290635	0.32530566580279	0.179197300093446	1.81534914662862	0.069470270762514	0.236406294535122
dre-miR-365.path1	3834.03640690804	0.326202457261306	0.161448012399542	2.0204798585816	0.0433336372882254	0.173437218961394
dre-miR-365.path2	3834.03640690804	0.326202457261306	0.161448012399542	2.0204798585816	0.0433336372882254	0.173437218961394
dre-miR-365.path3	3834.03640690804	0.326202457261306	0.161448012399542	2.0204798585816	0.0433336372882254	0.173437218961394
dre-miR-16b.path1	0	NA	NA	NA	NA	NA
dre-miR-16b.path2	0	NA	NA	NA	NA	NA
dre-miR-18b-5p.path1	0	NA	NA	NA	NA	NA
dre-miR-725-5p.path1	0	NA	NA	NA	NA	NA
dre-miR-140-3p.path1	423.396430981156	0.144361255690837	0.171050835976442	0.843966969624864	0.398687863314433	0.776930195176844
dre-miR-25-3p.path1	1906.21488381302	0.314400589147739	0.161732134579247	1.94395869420549	0.051900432363099	0.193988501291583
dre-miR-2193.path1	0	NA	NA	NA	NA	NA
dre-miR-30e-3p.path1	1426.66046502375	-0.0860196260852622	0.118120604609852	-0.728235572188116	0.466469393925703	0.787389599384407
dre-miR-456.path1	2067.87388167127	-0.0971401762676689	0.145841547497563	-0.666066549172429	0.505368564451832	0.787389599384407
dre-miR-219-5p.path1	0.112253135697016	0.082680611173999	0.152528375967799	0.542067078662491	0.587772296888696	NA
dre-miR-219-5p.path2	0.112253135697016	0.082680611173999	0.152528375967799	0.542067078662491	0.587772296888696	NA
dre-miR-219-5p.path3	0.112253135697016	0.082680611173999	0.152528375967799	0.542067078662491	0.587772296888696	NA
dre-let-7j.path1	8945.21983891809	0.0938068544327515	0.129054976455577	0.726875142742299	0.467302445796291	0.787389599384407
dre-miR-204-3-3p.path1	1.70479308981593	-0.388955769416915	0.402504583198235	-0.966338734148907	0.333874709902784	0.711433961288175
dre-miR-27b-5p.path1	81.0934625019093	0.0800586441748913	0.19093258569395	0.419303200047891	0.674994558173486	0.885231738582902
dre-miR-338.path1	0	NA	NA	NA	NA	NA
dre-miR-338.path2	0	NA	NA	NA	NA	NA
dre-miR-338.path3	0	NA	NA	NA	NA	NA
dre-miR-204-2-3p.path1	0	NA	NA	NA	NA	NA
dre-miR-181c-5p.path1	0	NA	NA	NA	NA	NA
dre-miR-181c-5p.path2	0	NA	NA	NA	NA	NA
dre-miR-181c-5p.path3	0	NA	NA	NA	NA	NA
dre-miR-181c-5p.path4	0	NA	NA	NA	NA	NA
dre-let-7d-3p.path1	0	NA	NA	NA	NA	NA
dre-let-7d-3p.path2	0	NA	NA	NA	NA	NA
dre-let-7d-3p.path3	0	NA	NA	NA	NA	NA
dre-let-7d-3p.path4	0	NA	NA	NA	NA	NA
dre-miR-193b-5p.path1	0	NA	NA	NA	NA	NA
dre-miR-125b-3-3p.path1	0	NA	NA	NA	NA	NA
dre-miR-23a-3-5p.path1	2.05651144639062	-0.233049514505026	0.393854622204877	-0.591714560058653	0.554041744952436	0.809753319545868
dre-miR-135c.path1	1.00983930664419	-0.441205109851574	0.332982135340857	-1.32501135353683	0.185167385673203	NA
dre-miR-135c.path2	1.00983930664419	-0.441205109851574	0.332982135340857	-1.32501135353683	0.185167385673203	NA
dre-miR-2185-5p.path1	0	NA	NA	NA	NA	NA
dre-miR-2185-5p.path2	0	NA	NA	NA	NA	NA
dre-miR-2185-5p.path3	0	NA	NA	NA	NA	NA
dre-miR-23b-5p.path1	5.21418087185651	0.0681568491148565	0.389486963364357	0.174991348943038	0.86108643124448	0.908924566313618
dre-miR-126a-5p.path1	0	NA	NA	NA	NA	NA
dre-miR-126a-5p.path2	0	NA	NA	NA	NA	NA
dre-miR-723-5p.path1	0	NA	NA	NA	NA	NA
dre-miR-459-3p.path1	0	NA	NA	NA	NA	NA
dre-miR-203b-5p.path1	0	NA	NA	NA	NA	NA
dre-miR-29b3-3p.path1	0	NA	NA	NA	NA	NA
dre-miR-29b3-3p.path2	0	NA	NA	NA	NA	NA
dre-miR-29b3-3p.path3	0	NA	NA	NA	NA	NA
dre-miR-10c-3p.path1	46.9340564300863	-0.226560902758997	0.219665988792648	-1.03138817258077	0.302358825008868	0.693797573560553
dre-miR-19c-5p.path1	0	NA	NA	NA	NA	NA
dre-miR-9-5p.path1	0	NA	NA	NA	NA	NA
dre-miR-9-5p.path2	0	NA	NA	NA	NA	NA
dre-miR-9-5p.path3	0.0482918884922603	0	0.142708214981432	0	1	NA
dre-miR-9-5p.path4	0.0482918884922603	0	0.142708214981432	0	1	NA
dre-miR-9-5p.path5	0	NA	NA	NA	NA	NA
dre-miR-218b.path1	0	NA	NA	NA	NA	NA
dre-miR-218b.path2	0	NA	NA	NA	NA	NA
dre-miR-218b.path3	0	NA	NA	NA	NA	NA
dre-miR-430a-4-5p.path1	0	NA	NA	NA	NA	NA
dre-miR-430a-4-5p.path2	0	NA	NA	NA	NA	NA
dre-miR-430a-4-5p.path3	0	NA	NA	NA	NA	NA
dre-miR-430a-4-5p.path4	0	NA	NA	NA	NA	NA
dre-miR-430a-4-5p.path5	0	NA	NA	NA	NA	NA
dre-miR-7147.path1	107.426058788877	-0.756295379467531	0.330727975880368	-2.28675961703675	0.0222098577878465	0.0992911289339022
dre-miR-2189.path1	0	NA	NA	NA	NA	NA
dre-miR-101a.path1	2374.33620563239	0.599417803602469	0.186984062238392	3.20571601893135	0.00134726878680985	0.0146274896853641
dre-miR-187.path1	122.633763544298	-0.388977322421596	0.217512178337412	-1.7883013511924	0.0737274019933369	0.247203641977659
dre-miR-455-5p.path1	0	NA	NA	NA	NA	NA
dre-miR-455-5p.path2	0	NA	NA	NA	NA	NA
dre-miR-214.path1	7122.81887862942	-0.109979125192123	0.146985521392649	-0.748231010443066	0.454320829223005	0.787389599384407
dre-miR-429a.path1	10.0148456592493	-0.312686926678619	0.370475642500054	-0.844014803695423	0.398661133315299	0.776930195176844
dre-miR-723-3p.path1	0	NA	NA	NA	NA	NA
dre-miR-216a.path1	60.0861488996495	1.52622128306155	0.265840256349306	5.74112176997053	9.4051427480573e-09	5.75407524552286e-07
dre-miR-103.path1	0	NA	NA	NA	NA	NA
dre-miR-103.path2	0	NA	NA	NA	NA	NA
dre-miR-96-3p.path1	0.0613199075685928	0	0.142804521455046	0	1	NA
dre-miR-27c-3p.path1	23231.5779242587	-0.00888720525711598	0.140744965032922	-0.0631440368402321	0.949651807914496	0.953835296055089
dre-miR-212-3p.path1	0	NA	NA	NA	NA	NA
dre-miR-212-3p.path2	0	NA	NA	NA	NA	NA
dre-miR-499-3p.path1	84.8400097099617	0.0350600954533807	0.329663142130647	0.106351274900748	0.915303650742208	0.940041587248754
dre-miR-130b.path1	485.00847897176	-0.151389553017012	0.172821233853369	-0.875989307803802	0.381035846444464	0.764995091274061
dre-miR-10b-5p.path1	0	NA	NA	NA	NA	NA
dre-miR-10b-5p.path2	0	NA	NA	NA	NA	NA
dre-miR-10b-5p.path3	0	NA	NA	NA	NA	NA
dre-let-7i.path1	1045.24333202345	-0.0329264633817545	0.103411284891888	-0.318403000370586	0.750179262649246	0.896913879537634
dre-miR-489.path1	219.321495432835	-0.46738298459922	0.154468615012356	-3.02574723390789	0.00248019544952405	0.0212262367860986
dre-miR-135a.path1	0.286930410641326	-0.00573351127468766	0.24162955991039	-0.0237285176400354	0.981069158619144	NA
dre-miR-135a.path2	0	NA	NA	NA	NA	NA
dre-miR-734.path1	3.52598239188593	-0.673641652651594	0.407754804926182	-1.65207532691993	0.0985191959882954	0.295557587964886
dre-miR-457b-3p.path1	0	NA	NA	NA	NA	NA
dre-miR-206-3p.path1	644.387316801124	0.247595724022924	0.261919737952027	0.945311437614044	0.34449990085634	0.727277568474495
dre-miR-206-3p.path2	441.1028802628	0.234380502535919	0.288617563233178	0.812079832946827	0.416745824328212	0.785273123527539
dre-miR-34b.path1	0.339441956241242	0.027071764465299	0.26416358913386	0.102481059384687	0.918374846110116	NA
dre-miR-23a-5p.path1	32.9654438440651	-0.413673486518443	0.296367628456747	-1.39581198079066	0.162771121589768	0.4217251786644
dre-miR-3906.path1	0	NA	NA	NA	NA	NA
dre-miR-20a-5p.path1	716.208149539553	-0.0138309396732788	0.18928738430944	-0.0730684705889775	0.941751631394788	0.950085716628371
dre-let-7a.path1	0	NA	NA	NA	NA	NA
dre-let-7a.path2	0	NA	NA	NA	NA	NA
dre-let-7a.path3	0	NA	NA	NA	NA	NA
dre-let-7a.path4	137.314898317554	-0.13211029580886	0.142955852815937	-0.924133522388614	0.355416801801354	0.743440649639529
dre-let-7a.path5	77.9317884520192	0.483275514237584	0.182787653293739	2.64391771287178	0.00819525766570015	0.0467129686944908
dre-miR-130c-5p.path1	173.252364020357	-0.293683959255525	0.17463540576807	-1.68169769448448	0.0926274753387208	0.281587525029711
dre-miR-130c-5p.path2	174.260362473219	-0.2961283504043	0.173294121506227	-1.70881936346386	0.087484414790768	0.270867858352024
dre-miR-462.path1	1336.72032006593	0.411549385669934	0.177839287291475	2.31416461423067	0.0206586941935024	0.0961261689003784
dre-miR-146a.path1	21463.5676452041	0.145366336761901	0.282166350543302	0.515179561567152	0.606427549833555	0.861909769805206
dre-miR-429b.path1	2.42282229786126	-0.425510540244728	0.408421277054853	-1.04184224512765	0.297484824492273	0.693797573560553
dre-miR-137-3p.path1	0.850097869342211	0.0193115252009811	0.354905532947222	0.0544131421130956	0.956606008475325	NA
dre-miR-137-3p.path2	0.850097869342211	0.0193115252009811	0.354905532947222	0.0544131421130956	0.956606008475325	NA
dre-miR-7b.path1	226.006084278033	0.267950198571431	0.212481945773742	1.26104925101144	0.207291103156121	0.519366719995557
dre-miR-2184.path1	164.117924628523	-0.251801508692238	0.206239706909082	-1.22091673066255	0.222117549157273	0.550465230520198
dre-miR-27e.path1	128.214447354219	0.0293964690871441	0.149537513660744	0.196582572275716	0.844154209795281	0.896913879537634
dre-miR-182-5p.path1	53.4351752397731	0.233235441097421	0.23644155374457	0.986440147273721	0.323917172334688	0.70816846221699
dre-miR-7149-5p.path1	0	NA	NA	NA	NA	NA
dre-miR-22a-5p.path1	637.171428879731	-0.757442401072745	0.163938747438118	-4.62027685894488	3.83228311111295e-06	0.000145626758222292
dre-miR-133b-3p.path1	0	NA	NA	NA	NA	NA
dre-miR-133b-3p.path2	0	NA	NA	NA	NA	NA
dre-miR-133b-3p.path3	0	NA	NA	NA	NA	NA
dre-miR-142b-5p.path1	0	NA	NA	NA	NA	NA
dre-miR-7a.path1	12.4098270018688	-0.508912531527774	0.364596578691502	-1.39582366174199	0.162767603161498	0.4217251786644
dre-miR-7a.path2	12.4098270018688	-0.508912531527774	0.364596578691502	-1.39582366174199	0.162767603161498	0.4217251786644
dre-miR-7a.path3	15.0872938712734	-0.226936892691402	0.375340532305486	-0.604616003759222	0.5454341705409	0.809415108271631
dre-miR-181b-3-3p.path1	1.36888942171644	-0.157373802001511	0.381880312721531	-0.412102422562613	0.680264353112708	0.885231738582902
dre-miR-107a-3p.path1	0	NA	NA	NA	NA	NA
dre-miR-107a-3p.path2	0	NA	NA	NA	NA	NA
dre-miR-107a-3p.path3	0	NA	NA	NA	NA	NA
dre-miR-155.path1	18.2429144650799	-0.238147035772278	0.317920030167244	-0.749078425939375	0.453809937428378	0.787389599384407
dre-miR-125c-3p.path1	0.0418596100406147	-0.083656855507235	0.142706987213335	-0.586214152094565	0.557731612573804	NA
dre-miR-7132-3p.path1	0	NA	NA	NA	NA	NA
dre-miR-725-3p.path1	0	NA	NA	NA	NA	NA
dre-miR-430a-12-5p.path1	0	NA	NA	NA	NA	NA
dre-miR-430a-12-5p.path2	0	NA	NA	NA	NA	NA
dre-miR-430a-12-5p.path3	0	NA	NA	NA	NA	NA
dre-miR-430a-12-5p.path4	0	NA	NA	NA	NA	NA
dre-miR-430a-12-5p.path5	0	NA	NA	NA	NA	NA
dre-miR-19b-5p.path1	3.48343519922123	0.204123274341913	0.39865408114895	0.512031066516652	0.608629267274728	0.861909769805206
dre-miR-128-3p.path1	3705.09709961744	-0.248694528248908	0.156867431203002	-1.58538025606522	0.112879964331163	0.325780150221584
dre-miR-128-3p.path2	3640.28576028958	-0.247531495555949	0.158815933011679	-1.55860618555032	0.119089618125188	0.335021233297522
dre-miR-128-3p.path3	3640.37724998212	-0.247629123626559	0.158816812659704	-1.55921227406291	0.118946146725271	0.335021233297522
dre-miR-2191.path1	0	NA	NA	NA	NA	NA
dre-miR-221-3p.path1	1725.28563207466	-0.623684282764797	0.128298859201081	-4.86118338579538	1.16686092855433e-06	5.32088583420774e-05
dre-miR-181a-4-3p.path1	0	NA	NA	NA	NA	NA
dre-miR-16a.path1	0	NA	NA	NA	NA	NA
dre-miR-16a.path2	0	NA	NA	NA	NA	NA
dre-miR-301a.path1	34.1784348129285	0.0983844675084901	0.247090851379609	0.398171227138397	0.690503973683503	0.885231738582902
dre-miR-153a-3p.path1	4.81095202798012	1.00713057232717	0.378349934910493	2.66190232744569	0.00777004214184037	0.0467129686944908
dre-miR-30c-3p.path1	0	NA	NA	NA	NA	NA
dre-miR-454a.path1	0.0964313639387058	0	0.142804521910529	0	1	NA
dre-miR-460-5p.path1	28.504135111952	0.142360720871105	0.301874791300207	0.471588635334345	0.6372204401182	0.883763754989863
dre-miR-222a-3p.path1	1719.66720036888	-0.303832028855326	0.173716514201416	-1.7490106237283	0.0802891830434407	0.265303387447891
dre-let-7e.path1	17052.3970716122	-0.0782723278428716	0.168751727732782	-0.463831267948945	0.642768639343668	0.883763754989863
dre-miR-196a-3p.path1	0	NA	NA	NA	NA	NA
dre-miR-26a-5p.path1	0	NA	NA	NA	NA	NA
dre-miR-26a-5p.path2	0	NA	NA	NA	NA	NA
dre-miR-26a-5p.path3	0	NA	NA	NA	NA	NA
dre-miR-26a-5p.path4	0	NA	NA	NA	NA	NA
dre-miR-153b-3p.path1	0	NA	NA	NA	NA	NA
dre-miR-153b-3p.path2	0	NA	NA	NA	NA	NA
dre-miR-181a-2-3p.path1	181.847247286409	-0.178670972311237	0.175025616829169	-1.02082755397815	0.30733614740991	0.693797573560553
dre-miR-17a-2-3p.path1	4.69806091743044	-0.111152348268407	0.383041604416909	-0.290183486563061	0.771675868769873	0.896913879537634
dre-miR-17a-2-3p.path2	0	NA	NA	NA	NA	NA
dre-miR-30d.path1	22291.3631629204	0.335418256920559	0.195429249432426	1.71631553564626	0.0861043063824235	0.270867858352024
dre-miR-459-5p.path1	0.0418596100406147	-0.083656855507235	0.142706987213335	-0.586214152094565	0.557731612573804	NA
dre-miR-19a-5p.path1	1.15336094075518	-0.455731590161381	0.377438618836822	-1.20743232784668	0.227265691898569	NA
dre-miR-30a-3p.path1	10.6602120200453	-0.0648150436569892	0.310399903573464	-0.208811416855512	0.834595458436526	0.896913879537634
dre-miR-125c-5p.path1	0	NA	NA	NA	NA	NA
dre-miR-125c-5p.path2	0	NA	NA	NA	NA	NA
dre-miR-125c-5p.path3	0	NA	NA	NA	NA	NA
dre-miR-125c-5p.path4	0	NA	NA	NA	NA	NA
dre-miR-124-3p.path1	0.0482918884922603	0	0.142708214981432	0	1	NA
dre-miR-124-3p.path2	0.0639612472047553	0.0901061997744855	0.142975713719551	0.630220318055068	0.52855044763337	NA
dre-miR-124-3p.path3	0.0639612472047553	0.0901061997744855	0.142975713719551	0.630220318055068	0.52855044763337	NA
dre-miR-124-3p.path4	0.0639612472047553	0.0901061997744855	0.142975713719551	0.630220318055068	0.52855044763337	NA
dre-miR-124-3p.path5	0.0639612472047553	0.0901061997744855	0.142975713719551	0.630220318055068	0.52855044763337	NA
dre-miR-2196.path1	0	NA	NA	NA	NA	NA
dre-miR-125b-2-3p.path1	31.1353941337227	0.153594983447818	0.254140548438907	0.604370236828779	0.545597519101969	0.809415108271631
dre-miR-124-6-5p.path1	0.358147950576712	-0.148656752319105	0.207342418214166	-0.716962566557682	0.473397194567446	NA
dre-let-7f.path1	8234.05441610307	0.262691424527621	0.121938668675703	2.15429139403065	0.0312173273525691	0.134293408233694
dre-miR-455-3p.path1	323.109621893863	-0.628661902832985	0.233487436802325	-2.69248706244192	0.00709212871317444	0.045680698066672
dre-miR-455-3p.path2	323.109621893863	-0.628661902832985	0.233487436802325	-2.69248706244192	0.00709212871317444	0.045680698066672
dre-miR-124-4-5p.path1	0.137198917391055	0	0.166027287147708	0	1	NA
dre-miR-124-4-5p.path2	0	NA	NA	NA	NA	NA
dre-miR-135b-3p.path1	0.0639612472047553	0.0901061997744855	0.142975713719551	0.630220318055068	0.52855044763337	NA
dre-miR-19b-3p.path1	0	NA	NA	NA	NA	NA
dre-miR-19b-3p.path2	0	NA	NA	NA	NA	NA
dre-miR-193b-3p.path1	5451.24998710856	0.0621834806164213	0.133002576894581	0.467535908463703	0.640116507398035	0.883763754989863
dre-miR-107b.path1	0	NA	NA	NA	NA	NA
dre-miR-301b-3p.path1	0	NA	NA	NA	NA	NA
dre-miR-301b-3p.path2	0	NA	NA	NA	NA	NA
dre-miR-729.path1	0	NA	NA	NA	NA	NA
dre-miR-100-2-3p.path1	0	NA	NA	NA	NA	NA
dre-miR-460-3p.path1	4.32097840574816	0.0114899617302454	0.38749481841585	0.029651910642879	0.976344664786808	0.976344664786808
dre-miR-733.path1	0	NA	NA	NA	NA	NA
dre-miR-26a-2-3p.path1	18.6580673355427	-0.72402734807531	0.247197784527532	-2.92893947030771	0.00340120648853336	0.0258491693128536
dre-let-7b.path1	10680.4546620056	0.0128640979456157	0.165439810361645	0.077756967428186	0.938021377777436	0.950085716628371
dre-miR-92a-3p.path1	8095.79604968089	-0.467276298200604	0.113928425992885	-4.10148998485931	4.10498277153931e-05	0.00101236465373185
dre-miR-92a-3p.path2	7498.94113830905	-0.500252302774008	0.115951958586893	-4.31430662207507	1.60104606125029e-05	0.000456298127456332
dre-miR-212-5p.path1	29.2909981467425	-0.0589935586860399	0.288706815679157	-0.204337256629231	0.838089957534283	0.896913879537634
dre-miR-212-5p.path2	26.4387779998936	-0.0891723525661412	0.300522004532495	-0.296724869464589	0.766676568599862	0.896913879537634
dre-miR-29b3-5p.path1	0	NA	NA	NA	NA	NA
dre-miR-139-3p.path1	0	NA	NA	NA	NA	NA
dre-miR-451.path1	8726.26009166609	1.01615109227537	0.3429713252676	2.96278731606069	0.00304867138767949	0.0239688647031353
dre-miR-137-5p.path1	0	NA	NA	NA	NA	NA
dre-miR-137-5p.path2	0	NA	NA	NA	NA	NA
dre-miR-15b-5p.path1	0	NA	NA	NA	NA	NA
dre-miR-21.path1	69549.6813142062	0.0401110312749782	0.16427166408321	0.244174985983343	0.807095299113394	0.896913879537634
dre-miR-21.path2	67762.4268245906	0.0369607267845322	0.164446005064365	0.224759043371504	0.822166729521485	0.896913879537634
dre-miR-200a-5p.path1	1.08562656968575	0.204879554705762	0.364509350016424	0.562069408360938	0.57406873026253	NA
dre-miR-142a-3p.path1	199.334222742346	-0.126300802226974	0.192207555834738	-0.657106333195189	0.511112546968825	0.787389599384407
dre-miR-142a-3p.path2	199.334222742346	-0.126300802226974	0.192207555834738	-0.657106333195189	0.511112546968825	0.787389599384407
dre-miR-9-4-3p.path1	0	NA	NA	NA	NA	NA
dre-miR-9-4-3p.path2	0	NA	NA	NA	NA	NA
dre-miR-375.path1	34.991888841038	-0.824148790777728	0.310534081534674	-2.65397210736015	0.00795504022813181	0.0467129686944908
dre-miR-375.path2	34.9637100516753	-0.814180847823428	0.31138383325534	-2.61471778836952	0.00893012074400544	0.0496601836495912
dre-miR-26a-3p.path1	611.009671311075	0.48658028506295	0.180468795466406	2.69620176610269	0.0070135170149592	0.045680698066672
dre-miR-9-3p.path1	46.7148496041242	0.089478247270619	0.326231215115086	0.274278619349939	0.783870513996712	0.896913879537634
dre-miR-9-3p.path2	46.7148496041242	0.089478247270619	0.326231215115086	0.274278619349939	0.783870513996712	0.896913879537634
dre-miR-9-3p.path3	46.3556547120316	0.0674847219056108	0.32395731415349	0.208313623299262	0.834984095115701	0.896913879537634
dre-miR-9-3p.path4	46.7148496041242	0.089478247270619	0.326231215115086	0.274278619349939	0.783870513996712	0.896913879537634
dre-miR-9-3p.path5	46.3556547120316	0.0674847219056108	0.32395731415349	0.208313623299262	0.834984095115701	0.896913879537634
dre-miR-153b-5p.path1	1.32836599400634	-0.671890578602755	0.393722135282171	-1.70650953653197	0.0879132522721483	0.270867858352024
dre-miR-194b.path1	0	NA	NA	NA	NA	NA
dre-miR-199-5p.path1	571534.804143901	0.0741366814239299	0.16609023575051	0.446363876172066	0.65533442232086	0.883763754989863
dre-miR-199-5p.path2	571539.93241369	0.0741297648022199	0.16608864679393	0.446326502341814	0.655361415045365	0.883763754989863
dre-miR-199-5p.path3	571542.817591318	0.0741290951053206	0.166089305645178	0.446320699682403	0.65536560597509	0.883763754989863
dre-miR-122.path1	46.9299614032888	0.0383008499532641	0.278605441034116	0.137473445640905	0.890656580753693	0.927714739067859
dre-miR-301c-3p.path1	0	NA	NA	NA	NA	NA
dre-miR-301c-3p.path2	0	NA	NA	NA	NA	NA
dre-miR-200b-5p.path1	0.169723083645077	0.181028416824035	0.199857438185584	0.905787737837082	0.365048212543889	NA
dre-miR-181b-5p.path1	0	NA	NA	NA	NA	NA
dre-miR-181b-5p.path2	0	NA	NA	NA	NA	NA
dre-miR-181b-5p.path3	0	NA	NA	NA	NA	NA
dre-miR-181b-5p.path4	0	NA	NA	NA	NA	NA
dre-miR-101b.path1	143.874794668236	0.0817046889940356	0.185116961317989	0.441367924431762	0.658946659422266	0.883763754989863
dre-miR-203a-3p.path1	184.455305388089	-0.256647269013339	0.374775574280134	-0.684802550183015	0.493468525909767	0.787389599384407
dre-miR-31.path1	10.0733953104401	-0.252204892125424	0.330750026338511	-0.762524178508459	0.44574721817987	0.787389599384407
dre-miR-182-3p.path1	1.11125826062621	-0.0386229494284849	0.384256541246934	-0.100513446832034	0.9199367078725	NA
dre-miR-130a.path1	448.828040158624	0.164809376723201	0.166677939755251	0.98878938007757	0.322766201270871	0.70816846221699
dre-miR-181a-5p.path1	13947.3272958144	-0.135222828994187	0.203230841347962	-0.665365690056193	0.50581662418273	0.787389599384407
dre-miR-181a-5p.path2	13954.8626296982	-0.134888135122764	0.203158260420375	-0.663955946677501	0.506718506971128	0.787389599384407
dre-miR-181a-5p.path3	13947.0793679803	-0.135152584754874	0.203228103919282	-0.665029010006185	0.506031938297396	0.787389599384407
dre-miR-181a-5p.path4	13947.4383770419	-0.1352375488185	0.203225187772244	-0.665456631143881	0.505758473678527	0.787389599384407
dre-miR-181a-5p.path5	13954.8181877693	-0.134902297683131	0.203156393780636	-0.664031759831275	0.506669984037772	0.787389599384407
dre-miR-430a-14-5p.path1	0	NA	NA	NA	NA	NA
dre-miR-430a-14-5p.path2	0	NA	NA	NA	NA	NA
dre-miR-430a-14-5p.path3	0	NA	NA	NA	NA	NA
dre-miR-430a-14-5p.path4	0	NA	NA	NA	NA	NA
dre-miR-430a-14-5p.path5	0	NA	NA	NA	NA	NA
dre-miR-735-3p.path1	0	NA	NA	NA	NA	NA
dre-miR-132-3p.path1	93.9595563642108	-0.860515272540314	0.284260772816621	-3.02720373273395	0.00246827538334665	0.0212262367860986
dre-miR-132-3p.path2	94.0146143789921	-0.85811978487659	0.283986194954239	-3.0216954208456	0.00251363330361694	0.0212262367860986
dre-miR-7146-3p.path1	0	NA	NA	NA	NA	NA
dre-miR-16c-5p.path1	3357.27310317695	0.0877122207260888	0.258541553317561	0.33925773091629	0.734415582206517	0.896913879537634
dre-let-7c-3p.path1	0	NA	NA	NA	NA	NA
dre-let-7c-3p.path2	0	NA	NA	NA	NA	NA
dre-let-7c-3p.path3	0	NA	NA	NA	NA	NA
dre-let-7c-3p.path4	0	NA	NA	NA	NA	NA
dre-miR-135b-5p.path1	0	NA	NA	NA	NA	NA
dre-miR-216b.path1	15.5777905714625	1.95011465502623	0.340385994598542	5.7291271849367	1.00948688517945e-08	5.75407524552286e-07
dre-miR-730.path1	10.7189260352937	-0.606698132318054	0.315831240222754	-1.92095668525429	0.0547371684394455	0.201291522648283
dre-miR-126b-3p.path1	0	NA	NA	NA	NA	NA
dre-miR-126b-3p.path2	0	NA	NA	NA	NA	NA
dre-miR-19d-5p.path1	0.293828225343969	-0.302008756377418	0.253109693720457	-1.19319316434781	0.232793731154588	NA
dre-miR-29a.path1	90.3758739145605	-0.501539771044568	0.216360801840862	-2.3180713270487	0.0204454449191118	0.0961261689003784
dre-miR-199-3p.path1	49492.909489424	-0.266188115969122	0.172106034558825	-1.54665184548273	0.121947220706504	0.335021233297522
dre-miR-199-3p.path2	49492.4405910305	-0.266176962287741	0.172104478886713	-1.54660101822771	0.121959484051291	0.335021233297522
dre-miR-181a-5-3p.path1	0.495262308785868	-0.138251093383386	0.307121293656148	-0.450151442570348	0.652601246037308	NA
dre-miR-430a-17-5p.path1	0	NA	NA	NA	NA	NA
dre-miR-430a-17-5p.path2	0	NA	NA	NA	NA	NA
dre-miR-430a-17-5p.path3	0	NA	NA	NA	NA	NA
dre-miR-430a-17-5p.path4	0	NA	NA	NA	NA	NA
dre-miR-430a-17-5p.path5	0	NA	NA	NA	NA	NA
dre-miR-23b.path1	0	NA	NA	NA	NA	NA
dre-miR-23b.path2	0	NA	NA	NA	NA	NA
dre-miR-23b.path3	0	NA	NA	NA	NA	NA
dre-miR-23b.path4	0	NA	NA	NA	NA	NA
dre-miR-23b.path5	0	NA	NA	NA	NA	NA
dre-miR-133a-2-5p.path1	0	NA	NA	NA	NA	NA
dre-miR-133a-2-5p.path2	0	NA	NA	NA	NA	NA
dre-miR-17a-5p.path1	575.498135393931	-0.328863393006288	0.203168695734785	-1.61867157643018	0.105517945623857	0.308437071823582
dre-miR-17a-5p.path2	588.230348976566	-0.326808660523562	0.200233221160453	-1.63214005463	0.102649985462236	0.303950606303764
dre-miR-30b.path1	5717.05489590699	-0.0555075664749448	0.142103240629056	-0.390614360581972	0.69608230914625	0.886629980365055
dre-miR-34c-5p.path1	0	NA	NA	NA	NA	NA
dre-miR-454b.path1	3061.68134457462	0.203308984640299	0.18196993154699	1.11726691828644	0.263880215788575	0.64693214193328
dre-miR-457a.path1	1622.953720453	0.235416043002428	0.289473699654561	0.813255377892215	0.416071654930179	0.785273123527539
dre-miR-461.path1	0	NA	NA	NA	NA	NA
dre-miR-10c-5p.path1	30073.0645587333	0.206904565960264	0.211543080138824	0.978072957170163	0.328038241744837	0.70816846221699
dre-miR-430a-11-5p.path1	0	NA	NA	NA	NA	NA
dre-miR-430a-11-5p.path2	0	NA	NA	NA	NA	NA
dre-miR-430a-11-5p.path3	0	NA	NA	NA	NA	NA
dre-miR-430a-11-5p.path4	0	NA	NA	NA	NA	NA
dre-miR-430a-11-5p.path5	0	NA	NA	NA	NA	NA
dre-miR-219-3p.path1	0	NA	NA	NA	NA	NA
dre-miR-7146-5p.path1	0	NA	NA	NA	NA	NA
dre-miR-20b-3p.path1	0	NA	NA	NA	NA	NA
dre-miR-192.path1	92.836882282551	-0.0742283894167581	0.209001882907328	-0.355156558324745	0.722472307392958	0.896913879537634
dre-miR-222b.path1	0	NA	NA	NA	NA	NA
dre-miR-129-1-3p.path1	0	NA	NA	NA	NA	NA
dre-miR-129-1-3p.path2	0	NA	NA	NA	NA	NA
dre-miR-129-1-3p.path3	0	NA	NA	NA	NA	NA
dre-miR-129-1-3p.path4	0	NA	NA	NA	NA	NA
dre-miR-18a.path1	55.8848640802064	-0.153240401230545	0.240411594041206	-0.637408531987352	0.523858772323898	0.796265333932325
dre-miR-9-7-3p.path1	0	NA	NA	NA	NA	NA
dre-miR-9-7-3p.path2	0	NA	NA	NA	NA	NA
dre-miR-92b-3p.path1	1308.35695230547	-0.403919410718002	0.131091952657087	-3.08119150360497	0.00206173999372472	0.0195865299403848
dre-miR-125b-5p.path1	0	NA	NA	NA	NA	NA
dre-miR-125b-5p.path2	0	NA	NA	NA	NA	NA
dre-miR-125b-5p.path3	0	NA	NA	NA	NA	NA
dre-miR-125b-5p.path4	0	NA	NA	NA	NA	NA
dre-miR-363-5p.path1	0	NA	NA	NA	NA	NA
dre-miR-184.path1	129.502676216359	0.0997359082611057	0.316230669997469	0.315389738325837	0.752465757198684	0.896913879537634
dre-miR-184.path2	129.502676216359	0.0997359082611057	0.316230669997469	0.315389738325837	0.752465757198684	0.896913879537634
dre-miR-7133-3p.path1	0.0727422269691834	-0.0906235650964325	0.143150555704947	-0.633064710438288	0.526691386147209	NA
dre-miR-737-3p.path1	1.2266636037871	0.23514421308184	0.393218368694208	0.597999055493524	0.549840563301675	0.809415108271631
dre-miR-181c-3p.path1	1.40274904012007	-0.0548006467078433	0.400239880184531	-0.136919506078648	0.891094420420444	0.927714739067859
dre-miR-194a.path1	2.90329875706236	-1.26807223452149	0.405720063161682	-3.12548564800986	0.00177511731754185	0.0183966703817973
dre-miR-202-5p.path1	5.98516344683539	-1.47825382533104	0.38310942103389	-3.85856819010532	0.000114053246992076	0.00216701169284945
dre-miR-181b-3p.path1	1.40480765801922	-0.159481976390668	0.40135382649262	-0.397360049571125	0.691101971349809	0.885231738582902
dre-miR-92b-5p.path1	0	NA	NA	NA	NA	NA
dre-miR-145-5p.path1	1878.68862742321	0.0651523569181791	0.17963485432342	0.362693293367649	0.716834010196764	0.896913879537634
dre-miR-15c.path1	0	NA	NA	NA	NA	NA
dre-miR-430a-16-5p.path1	0	NA	NA	NA	NA	NA
dre-miR-430a-16-5p.path2	0	NA	NA	NA	NA	NA
dre-miR-430a-16-5p.path3	0	NA	NA	NA	NA	NA
dre-miR-430a-16-5p.path4	0	NA	NA	NA	NA	NA
dre-miR-430a-16-5p.path5	0	NA	NA	NA	NA	NA
dre-miR-183-5p.path1	167.461619167159	-0.520874363415764	0.299643951001535	-1.73831095763751	0.08215603662684	0.266694026051126
dre-let-7d-5p.path1	4023.24774300312	0.122256960076951	0.119565502514983	1.02251031865676	0.306539431387901	0.693797573560553
dre-let-7d-5p.path2	4023.55117241193	0.1219097786363	0.119577622366722	1.01950328350255	0.307964095128201	0.693797573560553
dre-miR-22b-3p.path1	277.67354136009	-0.533889341414446	0.195855774978421	-2.72593106572052	0.00641203882833504	0.045680698066672
dre-miR-2188-3p.path1	491.216495391444	0.620459873153697	0.337651068589406	1.83757710510372	0.0661247450408408	0.228430937413814
dre-miR-10d-3p.path1	0	NA	NA	NA	NA	NA
dre-miR-19a-3p.path1	384.009065386633	-0.224763920514081	0.204575916589519	-1.09868221177309	0.271906704141861	0.65951838876962
dre-miR-7133-5p.path1	0	NA	NA	NA	NA	NA
dre-miR-142a-5p.path1	1811.98570750907	0.372492859578768	0.162421825670956	2.29336702773792	0.0218268832563586	0.0992911289339022
dre-miR-724.path1	37.3741702572744	-0.131440608498902	0.385994037405888	-0.340524971272256	0.73346122084058	0.896913879537634
dre-miR-150.path1	575.319963869134	0.581912521082424	0.170544250569308	3.41209110913967	0.000644665625130959	0.00816576458499215
dre-miR-144-3p.path1	11269.1046459387	1.00354412348832	0.337365113611222	2.97465292942173	0.00293320207989262	0.023884645507697
dre-miR-181a-3p.path1	161.32392800089	-0.387610416576273	0.158724936308242	-2.4420259701572	0.0146050959384429	0.0723904755209778
dre-miR-206-5p.path1	0	NA	NA	NA	NA	NA
dre-miR-181d-3p.path1	0	NA	NA	NA	NA	NA
dre-miR-125b-1-3p.path1	0.189648009237777	-0.115211768441249	0.21027469712664	-0.547910756812845	0.583753182384701	NA
dre-miR-92a-5p.path1	0	NA	NA	NA	NA	NA
dre-miR-1306.path1	4.10484184500906	-0.597740409460526	0.40237892259651	-1.4855162034914	0.137407134337849	0.368574430929759
dre-miR-732.path1	0	NA	NA	NA	NA	NA
dre-miR-458-3p.path1	874.820782988803	-0.570029881234521	0.183434595060584	-3.10753749065849	0.00188653055404185	0.0187012594052844
dre-miR-133a-5p.path1	0	NA	NA	NA	NA	NA
dre-miR-133a-5p.path2	0	NA	NA	NA	NA	NA
dre-miR-737-5p.path1	1837.83175198502	-0.447352200332532	0.137539653979787	-3.25253254162087	0.00114381497757184	0.0137257797308621
dre-miR-100-3p.path1	99.2232072577816	-0.131786145349814	0.185683048575376	-0.709737083492127	0.47786719133107	0.787389599384407
dre-miR-200b-3p.path1	0	NA	NA	NA	NA	NA
dre-miR-200b-3p.path2	0	NA	NA	NA	NA	NA
dre-miR-222a-5p.path1	592.269254639579	0.0381210705283797	0.169749579721854	0.224572400066284	0.822311938021299	0.896913879537634
dre-miR-133c-3p.path1	7.5580265339959	-0.279640120398917	0.327150300020936	-0.854775680722352	0.39267534393014	0.776930195176844
dre-miR-203a-5p.path1	0	NA	NA	NA	NA	NA
dre-miR-203a-5p.path2	0	NA	NA	NA	NA	NA
dre-miR-22b-5p.path1	405.156261417655	-0.406497675690711	0.153567013679297	-2.64703770654565	0.00812002984059092	0.0467129686944908
dre-miR-196a-5p.path1	1237.21197202745	0.0159197628672279	0.216364270581382	0.0735785202633072	0.941345763148378	0.950085716628371
dre-miR-196a-5p.path2	1237.21197202745	0.0159197628672279	0.216364270581382	0.0735785202633072	0.941345763148378	0.950085716628371
dre-miR-100-5p.path1	460694.790468586	-0.0552199928696757	0.282414519261844	-0.195528165527771	0.844979490282036	0.896913879537634
dre-miR-100-5p.path2	460694.96578543	-0.055221233696475	0.282414331387152	-0.195532689241518	0.844975949222964	0.896913879537634
dre-miR-2185-3p.path1	0	NA	NA	NA	NA	NA
dre-miR-2185-3p.path2	0	NA	NA	NA	NA	NA
dre-miR-2185-3p.path3	0	NA	NA	NA	NA	NA
dre-miR-200c-3p.path1	0	NA	NA	NA	NA	NA
dre-miR-200c-3p.path2	0	NA	NA	NA	NA	NA
dre-miR-10d-5p.path1	0	NA	NA	NA	NA	NA
dre-miR-10d-5p.path2	0	NA	NA	NA	NA	NA
dre-miR-10d-5p.path3	0	NA	NA	NA	NA	NA
dre-miR-2192.path1	0	NA	NA	NA	NA	NA
dre-miR-181a-3-3p.path1	23.4172280658587	0.0667085066601747	0.283045906660086	0.235680873987292	0.813680312219503	0.896913879537634
dre-miR-30c-5p.path1	15777.7490088179	-0.185716485860509	0.120739502935457	-1.53815844313841	0.124009879124519	0.336598243337981
dre-miR-2187-5p.path1	3.26014773700942	-0.338551350823183	0.408451391735703	-0.828865705132056	0.407180403302708	0.780143965991744
dre-miR-27a-3p.path1	1070.1848127032	-0.252668775394374	0.289325197471897	-0.873303734352125	0.382497545637031	0.764995091274061
dre-miR-107a-5p.path1	0	NA	NA	NA	NA	NA
dre-miR-133b-5p.path1	7.20492424889939	-0.20261813826071	0.36563619920154	-0.55415229318973	0.579474624488976	0.841530027920297
dre-miR-129-3p.path1	0	NA	NA	NA	NA	NA
dre-miR-129-3p.path2	0	NA	NA	NA	NA	NA
dre-miR-143.path1	16788.4817205467	0.465383203511112	0.117204882981392	3.97068101322194	7.16674812630927e-05	0.00148547142981683
dre-miR-27a-5p.path1	0	NA	NA	NA	NA	NA
dre-miR-10b-2-3p.path1	0.0550580147813183	0.0901061998185518	0.142975713712127	0.630220318396	0.528550447410341	NA
dre-miR-93.path1	561.92404784831	0.060956459237593	0.145614167025009	0.418616268478353	0.675496598114992	0.885231738582902
dre-miR-193a-5p.path1	14.6248963538164	-0.248695785755878	0.280055004348508	-0.888024787610632	0.37452741794576	0.762430815103869
dre-miR-193a-5p.path2	14.6248963538164	-0.248695785755878	0.280055004348508	-0.888024787610632	0.37452741794576	0.762430815103869
dre-miR-196b.path1	0.366904515275059	0.0863934553723826	0.254529219663107	0.339424508851016	0.734289957914405	NA
dre-miR-129-5p.path1	66.1830016416906	0.22657859382406	0.307744430638126	0.736255708524882	0.461575095276506	0.787389599384407
dre-miR-129-5p.path2	66.1830016416906	0.22657859382406	0.307744430638126	0.736255708524882	0.461575095276506	0.787389599384407
dre-miR-129-5p.path3	66.1830016416906	0.22657859382406	0.307744430638126	0.736255708524882	0.461575095276506	0.787389599384407
dre-miR-129-5p.path4	66.1830016416906	0.22657859382406	0.307744430638126	0.736255708524882	0.461575095276506	0.787389599384407
dre-miR-141-5p.path1	0	NA	NA	NA	NA	NA
dre-miR-138-5p.path1	23.3312019530892	-0.785285789697823	0.292269085886948	-2.68685888319224	0.00721274180000084	0.045680698066672
dre-miR-138-5p.path2	23.0122882102136	-0.780872437325079	0.305161771953097	-2.55888026972493	0.0105009901200475	0.0564626251607544
dre-miR-200c-5p.path1	0	NA	NA	NA	NA	NA
dre-miR-738.path1	0	NA	NA	NA	NA	NA
dre-miR-455-2-5p.path1	0	NA	NA	NA	NA	NA
dre-miR-455-2-5p.path2	0	NA	NA	NA	NA	NA
dre-miR-92a-2-5p.path1	0	NA	NA	NA	NA	NA
dre-miR-17a-3p.path1	0	NA	NA	NA	NA	NA
dre-miR-15a-3p.path1	0	NA	NA	NA	NA	NA
dre-miR-126a-3p.path1	0	NA	NA	NA	NA	NA
dre-miR-126a-3p.path2	0	NA	NA	NA	NA	NA
dre-miR-2198.path1	0	NA	NA	NA	NA	NA
dre-miR-10a-3p.path1	0	NA	NA	NA	NA	NA
dre-let-7g.path1	27547.8289996311	0.609579788790001	0.10419453731649	5.85040064949285	4.90390313051318e-09	5.59044956878502e-07
dre-let-7g.path2	27555.6419696248	0.60977144776581	0.104222344033998	5.85067869483818	4.89571163652241e-09	5.59044956878502e-07
dre-miR-196d.path1	622.576651972419	0.0768676119117277	0.251357488554721	0.305809913815213	0.759749379737359	0.896913879537634
dre-miR-200a-3p.path1	0	NA	NA	NA	NA	NA
dre-miR-200a-3p.path2	0	NA	NA	NA	NA	NA
dre-miR-148.path1	4268.62285148352	-0.571597477447085	0.177443719956933	-3.221288854775	0.00127615456697194	0.0145481620634801
dre-miR-430i-5p.path1	0	NA	NA	NA	NA	NA
dre-miR-430i-5p.path2	0	NA	NA	NA	NA	NA
dre-miR-430i-5p.path3	0	NA	NA	NA	NA	NA
dre-miR-430i-5p.path4	0	NA	NA	NA	NA	NA
dre-miR-430i-5p.path5	0	NA	NA	NA	NA	NA
dre-miR-10b-3p.path1	127.692909076799	-0.10802962785297	0.213849304974087	-0.505167074852362	0.613441493609437	0.863362102116986
dre-miR-129-3-3p.path1	0	NA	NA	NA	NA	NA
dre-miR-129-3-3p.path2	0	NA	NA	NA	NA	NA
dre-miR-2188-5p.path1	8513.05072716069	1.16367923053015	0.337884242397576	3.4440174607518	0.000573138687266677	0.00768680121745896
dre-miR-204-3p.path1	0	NA	NA	NA	NA	NA
dre-miR-152.path1	0.08264261134965	-0.0906235666829762	0.143150555943179	-0.633064720467782	0.526691379597941	NA
dre-miR-153a-5p.path1	0	NA	NA	NA	NA	NA
dre-miR-24b-5p.path1	72.046610568959	0.0594917694190985	0.207226412911549	0.287085842886696	0.774046591869836	0.896913879537634
dre-miR-363-3p.path1	4496.93725675287	0.598730856343106	0.171019241271521	3.50095610231672	0.000463592199433828	0.00660618884193206
dre-miR-210-3p.path1	1524.2009926076	0.379840507417956	0.219148017790693	1.73326006434947	0.0830494554808331	0.266694026051126
dre-miR-728.path1	2.01236976199565	-0.107713503657054	0.395919475353044	-0.272059118993844	0.785576562615903	0.896913879537634
dre-miR-736.path1	0	NA	NA	NA	NA	NA
dre-miR-27c-5p.path1	0	NA	NA	NA	NA	NA
dre-miR-181d-5p.path1	0	NA	NA	NA	NA	NA
dre-miR-132-5p.path1	0	NA	NA	NA	NA	NA
dre-miR-2186.path1	0	NA	NA	NA	NA	NA
dre-miR-190b.path1	1.42013828883388	-0.0838355058582967	0.385138277527282	-0.217676379498161	0.827681268812542	0.896913879537634
dre-miR-7132-5p.path1	13.716453892776	0.0634326785431211	0.313515297762771	0.20232721974262	0.839660921716843	0.896913879537634
dre-miR-2195.path1	0	NA	NA	NA	NA	NA
dre-miR-212.path1	0	NA	NA	NA	NA	NA
dre-miR-212.path2	0	NA	NA	NA	NA	NA
dre-miR-26b.path1	0	NA	NA	NA	NA	NA
dre-miR-26b.path2	0	NA	NA	NA	NA	NA
dre-miR-26b.path3	0	NA	NA	NA	NA	NA
dre-miR-26b.path4	0	NA	NA	NA	NA	NA
dre-miR-20a-3p.path1	54.4413688173409	-0.253201164964172	0.249602287267966	-1.01441844838682	0.310383125013932	0.693797573560553
dre-miR-140-5p.path1	90.6918428245923	-0.269746422724911	0.207498803082835	-1.29999025882201	0.193604307856275	0.490464246569229
dre-miR-153c-5p.path1	0	NA	NA	NA	NA	NA
dre-miR-15b-3p.path1	0	NA	NA	NA	NA	NA
dre-miR-1388-3p.path1	319.778581466809	0.573274273927655	0.158367595591083	3.61989630383664	0.00029472110223592	0.00479974366498498
dre-miR-193a-3p.path1	24.9958478920085	-0.1626786958244	0.261851902159115	-0.621262226789353	0.534427102611883	0.806949532420592
dre-miR-193a-3p.path2	25.0378154339603	-0.170334384886157	0.261727760192862	-0.650807483167401	0.515170769038297	0.78831500228679
dre-miR-217.path1	9.24389087182128	1.38580333506531	0.36906962496343	3.75485610662927	0.000173441091420841	0.0030418899110732
dre-miR-99.path1	197738.066772983	-0.319382552848227	0.314160300388945	-1.01662289109355	0.309332860264613	0.693797573560553
dre-miR-99.path2	165609.512658897	-0.295546745551642	0.302921839530211	-0.975653475530167	0.329236214890355	0.70816846221699
dre-miR-145-3p.path1	5540.49618440639	-0.140839817376333	0.31063448491763	-0.45339401841904	0.650265042883667	0.883763754989863
dre-miR-1788-5p.path1	0	NA	NA	NA	NA	NA
dre-miR-731.path1	1036.46920909588	0.234895545321178	0.170254589512669	1.37967232480214	0.167687557713142	0.429581608523554
dre-miR-144-5p.path1	0.54382987888372	0.103636270123128	0.303216361905982	0.341789834399711	0.732509060355485	NA
dre-miR-338-3p.path1	0	NA	NA	NA	NA	NA
dre-miR-338-3p.path2	0	NA	NA	NA	NA	NA
dre-miR-338-3p.path3	0	NA	NA	NA	NA	NA
dre-miR-458-5p.path1	1.60419273266239	-0.166089264731045	0.40129991078001	-0.41387815015512	0.678963346476622	0.885231738582902
dre-miR-141-3p.path1	0	NA	NA	NA	NA	NA
dre-miR-141-3p.path2	0	NA	NA	NA	NA	NA
dre-miR-29b.path1	0	NA	NA	NA	NA	NA
dre-miR-29b.path2	0	NA	NA	NA	NA	NA
dre-miR-29b.path3	0	NA	NA	NA	NA	NA
dre-miR-19c-3p.path1	0	NA	NA	NA	NA	NA
dre-miR-19c-3p.path2	0	NA	NA	NA	NA	NA
dre-miR-726.path1	2.67518448281614	0.906869399099843	0.406186513381524	2.23264281118078	0.0255725085433233	0.112125614382264
dre-miR-1788-3p.path1	1.34985210594554	-0.700766049555403	0.373392139631611	-1.87675629767348	0.0605515026973336	0.217402113766286
dre-miR-153c-3p.path1	0.08264261134965	-0.0906235666829762	0.143150555943179	-0.633064720467782	0.526691379597941	NA
dre-miR-153c-3p.path2	0	NA	NA	NA	NA	NA
dre-miR-7145.path1	0	NA	NA	NA	NA	NA
dre-miR-23a-3p.path1	0	NA	NA	NA	NA	NA
dre-miR-23a-3p.path2	0	NA	NA	NA	NA	NA
dre-miR-23a-3p.path3	0	NA	NA	NA	NA	NA
dre-miR-23a-3p.path4	0	NA	NA	NA	NA	NA
dre-miR-23a-3p.path5	0	NA	NA	NA	NA	NA
dre-miR-23b-3p.path1	0	NA	NA	NA	NA	NA
dre-miR-23b-3p.path2	0	NA	NA	NA	NA	NA
dre-miR-23b-3p.path3	0	NA	NA	NA	NA	NA
dre-miR-23b-3p.path4	0	NA	NA	NA	NA	NA
dre-miR-23b-3p.path5	0	NA	NA	NA	NA	NA
dre-miR-7149-3p.path1	0	NA	NA	NA	NA	NA
dre-miR-1388-5p.path1	3011.17912305486	0.799356542997587	0.225551690307215	3.54400599662462	0.000394096281772653	0.00599026348294433
dre-miR-126b-5p.path1	0	NA	NA	NA	NA	NA
dre-miR-126b-5p.path2	0	NA	NA	NA	NA	NA
dre-miR-223.path1	203.651111648902	-0.0812592715166196	0.24241506975405	-0.335207178328738	0.737468807455033	0.896913879537634
dre-miR-205-5p.path1	141.234343414639	-0.226679703126835	0.334828023941524	-0.677003377609826	0.498403811356665	0.787389599384407
dre-miR-34c-3p.path1	1.06041049601888	0.124582135424402	0.386779033030968	0.322101574245436	0.747375745711537	NA
dre-miR-130c-3p.path1	563.546938016401	-0.142780551235253	0.18501052670991	-0.771742850389957	0.440266746033481	0.787389599384407
dre-miR-130c-3p.path2	563.546938016401	-0.142780551235253	0.18501052670991	-0.771742850389957	0.440266746033481	0.787389599384407
dre-miR-196c.path1	0.506838933036505	0.466693112781599	0.311442543882837	1.49848863602002	0.134006342951916	NA
dre-miR-2187-3p.path1	3.60952694002687	0.164704035923552	0.397956916618685	0.413874037729989	0.678966358387882	0.885231738582902
dre-miR-221-5p.path1	1501.03794786402	0.136581396217304	0.258285243936737	0.528800616464014	0.596943770066192	0.855994840094916
dre-miR-24.path1	0	NA	NA	NA	NA	NA
dre-miR-24.path2	0	NA	NA	NA	NA	NA
dre-miR-24.path3	0	NA	NA	NA	NA	NA
dre-miR-24.path4	0	NA	NA	NA	NA	NA
dre-miR-24.path5	0	NA	NA	NA	NA	NA
dre-miR-301b-5p.path1	0	NA	NA	NA	NA	NA
dre-miR-301b-5p.path2	0	NA	NA	NA	NA	NA
dre-miR-430c-3p.path1	0	NA	NA	NA	NA	NA
dre-miR-430c-3p.path2	0	NA	NA	NA	NA	NA
dre-miR-430c-3p.path3	0	NA	NA	NA	NA	NA
dre-miR-430c-3p.path4	0	NA	NA	NA	NA	NA
dre-miR-430c-3p.path5	0	NA	NA	NA	NA	NA
dre-miR-202-3p.path1	0.219289934293982	-0.126937208567783	0.211909380951736	-0.599016466367264	0.549161904045445	NA
dre-miR-133c-5p.path1	11.5473401741902	0.221376231922843	0.331021891036331	0.668766138788525	0.503644669981483	0.787389599384407
dre-miR-203b-3p.path1	0	NA	NA	NA	NA	NA
dre-miR-430a-5p.path1	0	NA	NA	NA	NA	NA
dre-miR-430a-5p.path2	0	NA	NA	NA	NA	NA
dre-miR-430a-5p.path3	0	NA	NA	NA	NA	NA
dre-miR-430a-5p.path4	0	NA	NA	NA	NA	NA
dre-miR-430a-5p.path5	0	NA	NA	NA	NA	NA
dre-miR-34a.path1	35.6013763723541	0.0839703511824674	0.275756166034177	0.304509423633559	0.760739814406917	0.896913879537634
dre-miR-15a-5p.path1	756.849978824213	0.511352806354273	0.206708148532541	2.47379123650645	0.013368779101008	0.0677351474451074
dre-miR-15a-5p.path2	749.259014743124	0.54492702927093	0.214032011754737	2.54600713605108	0.0108962960836544	0.0564626251607544
dre-miR-7148-5p.path1	0	NA	NA	NA	NA	NA
dre-let-7h.path1	5871.53336561315	-0.109219901139928	0.119226612652244	-0.916069816212059	0.35963027782147	0.745415484939046
dre-miR-218a.path1	0	NA	NA	NA	NA	NA
dre-miR-218a.path2	0	NA	NA	NA	NA	NA
dre-miR-218a.path3	0	NA	NA	NA	NA	NA
dre-miR-16c-3p.path1	0	NA	NA	NA	NA	NA
dre-miR-18c.path1	311.227250247854	0.0254895674922441	0.157794285861227	0.161536695407722	0.871670712091321	0.915856785054475
dre-miR-301c-5p.path1	0	NA	NA	NA	NA	NA
dre-miR-301c-5p.path2	0	NA	NA	NA	NA	NA
dre-miR-199-3-3p.path1	771.645239813687	-0.805140039326324	0.183969838425851	-4.37647848264452	1.20612091933259e-05	0.000392850813725473
dre-miR-19d-3p.path1	210.376208647034	-0.0417876810009278	0.214832097892015	-0.194513210134606	0.845774053072769	0.896913879537634
dre-miR-2194.path1	0	NA	NA	NA	NA	NA
dre-miR-30e-5p.path1	21113.8750810678	0.0225240863942748	0.188743741567078	0.119336864932657	0.905008478177789	0.937917877384254
dre-miR-128-3-5p.path1	0	NA	NA	NA	NA	NA
dre-miR-727-3p.path1	47.40881459013	0.0303481424431675	0.267576812869407	0.113418431581287	0.909698827708114	0.938512817726018
dre-let-7c-5p.path1	8067.54117136297	0.258064383490754	0.128079814381264	2.01487162311585	0.0439181019905987	0.173437218961394
dre-let-7c-5p.path2	8065.65084574936	0.257922520915989	0.128131671573504	2.01294900588282	0.0441199942971968	0.173437218961394
dre-let-7c-5p.path3	0	NA	NA	NA	NA	NA
dre-let-7c-5p.path4	0	NA	NA	NA	NA	NA
dre-let-7c-5p.path5	0	NA	NA	NA	NA	NA

## Sheet: res_TC.PC.mean10
Additional file 3
miRNA	baseMean	log2FoldChange	lfcSE	stat	pvalue	padj
dre-miR-190a.path1	27.1676594687689	-0.077456371267969	0.285192336699687	-0.271593452209524	0.78593463465671	0.896913879537634
dre-miR-499-5p.path1	1529.03346295541	0.17752699117982	0.325114702558482	0.546044180047152	0.585035568527797	0.844228541926188
dre-miR-10a-5p.path1	14213.592117557	0.990777104704709	0.340276514723663	2.91168229905409	0.00359488067367977	0.0264397675354512
dre-miR-210-5p.path1	730.631794149148	0.788278489052125	0.193049694427056	4.08329311989653	4.44019584970108e-05	0.00101236465373185
dre-miR-727-5p.path1	35.7610546293005	-0.186926949296903	0.28004168814014	-0.667496866407117	0.504454810607571	0.787389599384407
dre-miR-27d.path1	1564.38229329835	-0.0656192933610537	0.163259916363498	-0.401931440507127	0.687734483315906	0.885231738582902
dre-miR-722.path1	683.940975354733	-0.424294854980778	0.166547767793587	-2.54758656091167	0.0108470938918518	0.0564626251607544
dre-miR-146b.path1	1876.4169941639	-0.532469256188488	0.284239319804656	-1.87331315229162	0.0610251547414135	0.217402113766286
dre-miR-20b-5p.path1	181.016084220563	-0.234877789632614	0.225988011959365	-1.03933738606828	0.298647853198418	0.693797573560553
dre-miR-124-5p.path1	13.746739246706	-0.192838182650575	0.322811876438242	-0.597370161154735	0.550260270974135	0.809415108271631
dre-miR-1.path1	2809.97423047149	0.286928012262652	0.147225988708545	1.94889512904319	0.0513079498999874	0.193988501291583
dre-miR-1.path2	2847.20848759408	0.291274104205317	0.156562319960521	1.86043553952678	0.0628239304412141	0.220367017547643
dre-miR-338-5p.path1	76.2362549263479	0.19593292118825	0.251255330076198	0.77981597894393	0.435499199589696	0.787389599384407
dre-miR-125a.path1	6958.71459409394	0.132403681104462	0.180410301875178	0.733903107130039	0.463007793256353	0.787389599384407
dre-miR-125a.path2	6969.36863864638	0.132393516245554	0.180472440968415	0.733594090793755	0.463196163477164	0.787389599384407
dre-miR-204-5p.path1	14903.0844946803	0.059532122252433	0.244135719558993	0.243848472316841	0.807348177727291	0.896913879537634
dre-miR-204-5p.path2	15821.6694034922	0.0575076090200743	0.243872441537478	0.235810199207099	0.813579953497908	0.896913879537634
dre-miR-204-5p.path3	15716.7522155881	0.0597897210098134	0.244555613132143	0.2444831269422	0.806856668301711	0.896913879537634
dre-miR-22a-3p.path1	16656.0003932304	-0.237533536219346	0.11888547935318	-1.99800293115438	0.0457163423434829	0.176666543293459
dre-miR-96-5p.path1	144.756858035051	-0.758276157188648	0.317602635277972	-2.38749957639674	0.0169634223062023	0.0822906443790238
dre-miR-27b-3p.path1	36987.3588290635	0.32530566580279	0.179197300093446	1.81534914662862	0.069470270762514	0.236406294535122
dre-miR-365.path1	3834.03640690804	0.326202457261306	0.161448012399542	2.0204798585816	0.0433336372882254	0.173437218961394
dre-miR-365.path2	3834.03640690804	0.326202457261306	0.161448012399542	2.0204798585816	0.0433336372882254	0.173437218961394
dre-miR-365.path3	3834.03640690804	0.326202457261306	0.161448012399542	2.0204798585816	0.0433336372882254	0.173437218961394
dre-miR-140-3p.path1	423.396430981156	0.144361255690837	0.171050835976442	0.843966969624864	0.398687863314433	0.776930195176844
dre-miR-25-3p.path1	1906.21488381302	0.314400589147739	0.161732134579247	1.94395869420549	0.051900432363099	0.193988501291583
dre-miR-30e-3p.path1	1426.66046502375	-0.0860196260852622	0.118120604609852	-0.728235572188116	0.466469393925703	0.787389599384407
dre-miR-456.path1	2067.87388167127	-0.0971401762676689	0.145841547497563	-0.666066549172429	0.505368564451832	0.787389599384407
dre-let-7j.path1	8945.21983891809	0.0938068544327515	0.129054976455577	0.726875142742299	0.467302445796291	0.787389599384407
dre-miR-27b-5p.path1	81.0934625019093	0.0800586441748913	0.19093258569395	0.419303200047891	0.674994558173486	0.885231738582902
dre-miR-10c-3p.path1	46.9340564300863	-0.226560902758997	0.219665988792648	-1.03138817258077	0.302358825008868	0.693797573560553
dre-miR-7147.path1	107.426058788877	-0.756295379467531	0.330727975880368	-2.28675961703675	0.0222098577878465	0.0992911289339022
dre-miR-101a.path1	2374.33620563239	0.599417803602469	0.186984062238392	3.20571601893135	0.00134726878680985	0.0146274896853641
dre-miR-187.path1	122.633763544298	-0.388977322421596	0.217512178337412	-1.7883013511924	0.0737274019933369	0.247203641977659
dre-miR-214.path1	7122.81887862942	-0.109979125192123	0.146985521392649	-0.748231010443066	0.454320829223005	0.787389599384407
dre-miR-429a.path1	10.0148456592493	-0.312686926678619	0.370475642500054	-0.844014803695423	0.398661133315299	0.776930195176844
dre-miR-216a.path1	60.0861488996495	1.52622128306155	0.265840256349306	5.74112176997053	9.4051427480573e-09	5.75407524552286e-07
dre-miR-27c-3p.path1	23231.5779242587	-0.00888720525711598	0.140744965032922	-0.0631440368402321	0.949651807914496	0.953835296055089
dre-miR-499-3p.path1	84.8400097099617	0.0350600954533807	0.329663142130647	0.106351274900748	0.915303650742208	0.940041587248754
dre-miR-130b.path1	485.00847897176	-0.151389553017012	0.172821233853369	-0.875989307803802	0.381035846444464	0.764995091274061
dre-let-7i.path1	1045.24333202345	-0.0329264633817545	0.103411284891888	-0.318403000370586	0.750179262649246	0.896913879537634
dre-miR-489.path1	219.321495432835	-0.46738298459922	0.154468615012356	-3.02574723390789	0.00248019544952405	0.0212262367860986
dre-miR-206-3p.path1	644.387316801124	0.247595724022924	0.261919737952027	0.945311437614044	0.34449990085634	0.727277568474495
dre-miR-206-3p.path2	441.1028802628	0.234380502535919	0.288617563233178	0.812079832946827	0.416745824328212	0.785273123527539
dre-miR-23a-5p.path1	32.9654438440651	-0.413673486518443	0.296367628456747	-1.39581198079066	0.162771121589768	0.4217251786644
dre-miR-20a-5p.path1	716.208149539553	-0.0138309396732788	0.18928738430944	-0.0730684705889775	0.941751631394788	0.950085716628371
dre-let-7a.path4	137.314898317554	-0.13211029580886	0.142955852815937	-0.924133522388614	0.355416801801354	0.743440649639529
dre-let-7a.path5	77.9317884520192	0.483275514237584	0.182787653293739	2.64391771287178	0.00819525766570015	0.0467129686944908
dre-miR-130c-5p.path1	173.252364020357	-0.293683959255525	0.17463540576807	-1.68169769448448	0.0926274753387208	0.281587525029711
dre-miR-130c-5p.path2	174.260362473219	-0.2961283504043	0.173294121506227	-1.70881936346386	0.087484414790768	0.270867858352024
dre-miR-462.path1	1336.72032006593	0.411549385669934	0.177839287291475	2.31416461423067	0.0206586941935024	0.0961261689003784
dre-miR-146a.path1	21463.5676452041	0.145366336761901	0.282166350543302	0.515179561567152	0.606427549833555	0.861909769805206
dre-miR-7b.path1	226.006084278033	0.267950198571431	0.212481945773742	1.26104925101144	0.207291103156121	0.519366719995557
dre-miR-2184.path1	164.117924628523	-0.251801508692238	0.206239706909082	-1.22091673066255	0.222117549157273	0.550465230520198
dre-miR-27e.path1	128.214447354219	0.0293964690871441	0.149537513660744	0.196582572275716	0.844154209795281	0.896913879537634
dre-miR-182-5p.path1	53.4351752397731	0.233235441097421	0.23644155374457	0.986440147273721	0.323917172334688	0.70816846221699
dre-miR-22a-5p.path1	637.171428879731	-0.757442401072745	0.163938747438118	-4.62027685894488	3.83228311111295e-06	0.000145626758222292
dre-miR-7a.path1	12.4098270018688	-0.508912531527774	0.364596578691502	-1.39582366174199	0.162767603161498	0.4217251786644
dre-miR-7a.path2	12.4098270018688	-0.508912531527774	0.364596578691502	-1.39582366174199	0.162767603161498	0.4217251786644
dre-miR-7a.path3	15.0872938712734	-0.226936892691402	0.375340532305486	-0.604616003759222	0.5454341705409	0.809415108271631
dre-miR-155.path1	18.2429144650799	-0.238147035772278	0.317920030167244	-0.749078425939375	0.453809937428378	0.787389599384407
dre-miR-128-3p.path1	3705.09709961744	-0.248694528248908	0.156867431203002	-1.58538025606522	0.112879964331163	0.325780150221584
dre-miR-128-3p.path2	3640.28576028958	-0.247531495555949	0.158815933011679	-1.55860618555032	0.119089618125188	0.335021233297522
dre-miR-128-3p.path3	3640.37724998212	-0.247629123626559	0.158816812659704	-1.55921227406291	0.118946146725271	0.335021233297522
dre-miR-221-3p.path1	1725.28563207466	-0.623684282764797	0.128298859201081	-4.86118338579538	1.16686092855433e-06	5.32088583420774e-05
dre-miR-301a.path1	34.1784348129285	0.0983844675084901	0.247090851379609	0.398171227138397	0.690503973683503	0.885231738582902
dre-miR-460-5p.path1	28.504135111952	0.142360720871105	0.301874791300207	0.471588635334345	0.6372204401182	0.883763754989863
dre-miR-222a-3p.path1	1719.66720036888	-0.303832028855326	0.173716514201416	-1.7490106237283	0.0802891830434407	0.265303387447891
dre-let-7e.path1	17052.3970716122	-0.0782723278428716	0.168751727732782	-0.463831267948945	0.642768639343668	0.883763754989863
dre-miR-181a-2-3p.path1	181.847247286409	-0.178670972311237	0.175025616829169	-1.02082755397815	0.30733614740991	0.693797573560553
dre-miR-30d.path1	22291.3631629204	0.335418256920559	0.195429249432426	1.71631553564626	0.0861043063824235	0.270867858352024
dre-miR-30a-3p.path1	10.6602120200453	-0.0648150436569892	0.310399903573464	-0.208811416855512	0.834595458436526	0.896913879537634
dre-miR-125b-2-3p.path1	31.1353941337227	0.153594983447818	0.254140548438907	0.604370236828779	0.545597519101969	0.809415108271631
dre-let-7f.path1	8234.05441610307	0.262691424527621	0.121938668675703	2.15429139403065	0.0312173273525691	0.134293408233694
dre-miR-455-3p.path1	323.109621893863	-0.628661902832985	0.233487436802325	-2.69248706244192	0.00709212871317444	0.045680698066672
dre-miR-455-3p.path2	323.109621893863	-0.628661902832985	0.233487436802325	-2.69248706244192	0.00709212871317444	0.045680698066672
dre-miR-193b-3p.path1	5451.24998710856	0.0621834806164213	0.133002576894581	0.467535908463703	0.640116507398035	0.883763754989863
dre-miR-26a-2-3p.path1	18.6580673355427	-0.72402734807531	0.247197784527532	-2.92893947030771	0.00340120648853336	0.0258491693128536
dre-let-7b.path1	10680.4546620056	0.0128640979456157	0.165439810361645	0.077756967428186	0.938021377777436	0.950085716628371
dre-miR-92a-3p.path1	8095.79604968089	-0.467276298200604	0.113928425992885	-4.10148998485931	4.10498277153931e-05	0.00101236465373185
dre-miR-92a-3p.path2	7498.94113830905	-0.500252302774008	0.115951958586893	-4.31430662207507	1.60104606125029e-05	0.000456298127456332
dre-miR-212-5p.path1	29.2909981467425	-0.0589935586860399	0.288706815679157	-0.204337256629231	0.838089957534283	0.896913879537634
dre-miR-212-5p.path2	26.4387779998936	-0.0891723525661412	0.300522004532495	-0.296724869464589	0.766676568599862	0.896913879537634
dre-miR-451.path1	8726.26009166609	1.01615109227537	0.3429713252676	2.96278731606069	0.00304867138767949	0.0239688647031353
dre-miR-21.path1	69549.6813142062	0.0401110312749782	0.16427166408321	0.244174985983343	0.807095299113394	0.896913879537634
dre-miR-21.path2	67762.4268245906	0.0369607267845322	0.164446005064365	0.224759043371504	0.822166729521485	0.896913879537634
dre-miR-142a-3p.path1	199.334222742346	-0.126300802226974	0.192207555834738	-0.657106333195189	0.511112546968825	0.787389599384407
dre-miR-142a-3p.path2	199.334222742346	-0.126300802226974	0.192207555834738	-0.657106333195189	0.511112546968825	0.787389599384407
dre-miR-375.path1	34.991888841038	-0.824148790777728	0.310534081534674	-2.65397210736015	0.00795504022813181	0.0467129686944908
dre-miR-375.path2	34.9637100516753	-0.814180847823428	0.31138383325534	-2.61471778836952	0.00893012074400544	0.0496601836495912
dre-miR-26a-3p.path1	611.009671311075	0.48658028506295	0.180468795466406	2.69620176610269	0.0070135170149592	0.045680698066672
dre-miR-9-3p.path1	46.7148496041242	0.089478247270619	0.326231215115086	0.274278619349939	0.783870513996712	0.896913879537634
dre-miR-9-3p.path2	46.7148496041242	0.089478247270619	0.326231215115086	0.274278619349939	0.783870513996712	0.896913879537634
dre-miR-9-3p.path3	46.3556547120316	0.0674847219056108	0.32395731415349	0.208313623299262	0.834984095115701	0.896913879537634
dre-miR-9-3p.path4	46.7148496041242	0.089478247270619	0.326231215115086	0.274278619349939	0.783870513996712	0.896913879537634
dre-miR-9-3p.path5	46.3556547120316	0.0674847219056108	0.32395731415349	0.208313623299262	0.834984095115701	0.896913879537634
dre-miR-199-5p.path1	571534.804143901	0.0741366814239299	0.16609023575051	0.446363876172066	0.65533442232086	0.883763754989863
dre-miR-199-5p.path2	571539.93241369	0.0741297648022199	0.16608864679393	0.446326502341814	0.655361415045365	0.883763754989863
dre-miR-199-5p.path3	571542.817591318	0.0741290951053206	0.166089305645178	0.446320699682403	0.65536560597509	0.883763754989863
dre-miR-122.path1	46.9299614032888	0.0383008499532641	0.278605441034116	0.137473445640905	0.890656580753693	0.927714739067859
dre-miR-101b.path1	143.874794668236	0.0817046889940356	0.185116961317989	0.441367924431762	0.658946659422266	0.883763754989863
dre-miR-203a-3p.path1	184.455305388089	-0.256647269013339	0.374775574280134	-0.684802550183015	0.493468525909767	0.787389599384407
dre-miR-31.path1	10.0733953104401	-0.252204892125424	0.330750026338511	-0.762524178508459	0.44574721817987	0.787389599384407
dre-miR-130a.path1	448.828040158624	0.164809376723201	0.166677939755251	0.98878938007757	0.322766201270871	0.70816846221699
dre-miR-181a-5p.path1	13947.3272958144	-0.135222828994187	0.203230841347962	-0.665365690056193	0.50581662418273	0.787389599384407
dre-miR-181a-5p.path2	13954.8626296982	-0.134888135122764	0.203158260420375	-0.663955946677501	0.506718506971128	0.787389599384407
dre-miR-181a-5p.path3	13947.0793679803	-0.135152584754874	0.203228103919282	-0.665029010006185	0.506031938297396	0.787389599384407
dre-miR-181a-5p.path4	13947.4383770419	-0.1352375488185	0.203225187772244	-0.665456631143881	0.505758473678527	0.787389599384407
dre-miR-181a-5p.path5	13954.8181877693	-0.134902297683131	0.203156393780636	-0.664031759831275	0.506669984037772	0.787389599384407
dre-miR-132-3p.path1	93.9595563642108	-0.860515272540314	0.284260772816621	-3.02720373273395	0.00246827538334665	0.0212262367860986
dre-miR-132-3p.path2	94.0146143789921	-0.85811978487659	0.283986194954239	-3.0216954208456	0.00251363330361694	0.0212262367860986
dre-miR-16c-5p.path1	3357.27310317695	0.0877122207260888	0.258541553317561	0.33925773091629	0.734415582206517	0.896913879537634
dre-miR-216b.path1	15.5777905714625	1.95011465502623	0.340385994598542	5.7291271849367	1.00948688517945e-08	5.75407524552286e-07
dre-miR-730.path1	10.7189260352937	-0.606698132318054	0.315831240222754	-1.92095668525429	0.0547371684394455	0.201291522648283
dre-miR-29a.path1	90.3758739145605	-0.501539771044568	0.216360801840862	-2.3180713270487	0.0204454449191118	0.0961261689003784
dre-miR-199-3p.path1	49492.909489424	-0.266188115969122	0.172106034558825	-1.54665184548273	0.121947220706504	0.335021233297522
dre-miR-199-3p.path2	49492.4405910305	-0.266176962287741	0.172104478886713	-1.54660101822771	0.121959484051291	0.335021233297522
dre-miR-17a-5p.path1	575.498135393931	-0.328863393006288	0.203168695734785	-1.61867157643018	0.105517945623857	0.308437071823582
dre-miR-17a-5p.path2	588.230348976566	-0.326808660523562	0.200233221160453	-1.63214005463	0.102649985462236	0.303950606303764
dre-miR-30b.path1	5717.05489590699	-0.0555075664749448	0.142103240629056	-0.390614360581972	0.69608230914625	0.886629980365055
dre-miR-454b.path1	3061.68134457462	0.203308984640299	0.18196993154699	1.11726691828644	0.263880215788575	0.64693214193328
dre-miR-457a.path1	1622.953720453	0.235416043002428	0.289473699654561	0.813255377892215	0.416071654930179	0.785273123527539
dre-miR-10c-5p.path1	30073.0645587333	0.206904565960264	0.211543080138824	0.978072957170163	0.328038241744837	0.70816846221699
dre-miR-192.path1	92.836882282551	-0.0742283894167581	0.209001882907328	-0.355156558324745	0.722472307392958	0.896913879537634
dre-miR-18a.path1	55.8848640802064	-0.153240401230545	0.240411594041206	-0.637408531987352	0.523858772323898	0.796265333932325
dre-miR-92b-3p.path1	1308.35695230547	-0.403919410718002	0.131091952657087	-3.08119150360497	0.00206173999372472	0.0195865299403848
dre-miR-184.path1	129.502676216359	0.0997359082611057	0.316230669997469	0.315389738325837	0.752465757198684	0.896913879537634
dre-miR-184.path2	129.502676216359	0.0997359082611057	0.316230669997469	0.315389738325837	0.752465757198684	0.896913879537634
dre-miR-145-5p.path1	1878.68862742321	0.0651523569181791	0.17963485432342	0.362693293367649	0.716834010196764	0.896913879537634
dre-miR-183-5p.path1	167.461619167159	-0.520874363415764	0.299643951001535	-1.73831095763751	0.08215603662684	0.266694026051126
dre-let-7d-5p.path1	4023.24774300312	0.122256960076951	0.119565502514983	1.02251031865676	0.306539431387901	0.693797573560553
dre-let-7d-5p.path2	4023.55117241193	0.1219097786363	0.119577622366722	1.01950328350255	0.307964095128201	0.693797573560553
dre-miR-22b-3p.path1	277.67354136009	-0.533889341414446	0.195855774978421	-2.72593106572052	0.00641203882833504	0.045680698066672
dre-miR-2188-3p.path1	491.216495391444	0.620459873153697	0.337651068589406	1.83757710510372	0.0661247450408408	0.228430937413814
dre-miR-19a-3p.path1	384.009065386633	-0.224763920514081	0.204575916589519	-1.09868221177309	0.271906704141861	0.65951838876962
dre-miR-142a-5p.path1	1811.98570750907	0.372492859578768	0.162421825670956	2.29336702773792	0.0218268832563586	0.0992911289339022
dre-miR-724.path1	37.3741702572744	-0.131440608498902	0.385994037405888	-0.340524971272256	0.73346122084058	0.896913879537634
dre-miR-150.path1	575.319963869134	0.581912521082424	0.170544250569308	3.41209110913967	0.000644665625130959	0.00816576458499215
dre-miR-144-3p.path1	11269.1046459387	1.00354412348832	0.337365113611222	2.97465292942173	0.00293320207989262	0.023884645507697
dre-miR-181a-3p.path1	161.32392800089	-0.387610416576273	0.158724936308242	-2.4420259701572	0.0146050959384429	0.0723904755209778
dre-miR-458-3p.path1	874.820782988803	-0.570029881234521	0.183434595060584	-3.10753749065849	0.00188653055404185	0.0187012594052844
dre-miR-737-5p.path1	1837.83175198502	-0.447352200332532	0.137539653979787	-3.25253254162087	0.00114381497757184	0.0137257797308621
dre-miR-100-3p.path1	99.2232072577816	-0.131786145349814	0.185683048575376	-0.709737083492127	0.47786719133107	0.787389599384407
dre-miR-222a-5p.path1	592.269254639579	0.0381210705283797	0.169749579721854	0.224572400066284	0.822311938021299	0.896913879537634
dre-miR-22b-5p.path1	405.156261417655	-0.406497675690711	0.153567013679297	-2.64703770654565	0.00812002984059092	0.0467129686944908
dre-miR-196a-5p.path1	1237.21197202745	0.0159197628672279	0.216364270581382	0.0735785202633072	0.941345763148378	0.950085716628371
dre-miR-196a-5p.path2	1237.21197202745	0.0159197628672279	0.216364270581382	0.0735785202633072	0.941345763148378	0.950085716628371
dre-miR-100-5p.path1	460694.790468586	-0.0552199928696757	0.282414519261844	-0.195528165527771	0.844979490282036	0.896913879537634
dre-miR-100-5p.path2	460694.96578543	-0.055221233696475	0.282414331387152	-0.195532689241518	0.844975949222964	0.896913879537634
dre-miR-181a-3-3p.path1	23.4172280658587	0.0667085066601747	0.283045906660086	0.235680873987292	0.813680312219503	0.896913879537634
dre-miR-30c-5p.path1	15777.7490088179	-0.185716485860509	0.120739502935457	-1.53815844313841	0.124009879124519	0.336598243337981
dre-miR-27a-3p.path1	1070.1848127032	-0.252668775394374	0.289325197471897	-0.873303734352125	0.382497545637031	0.764995091274061
dre-miR-143.path1	16788.4817205467	0.465383203511112	0.117204882981392	3.97068101322194	7.16674812630927e-05	0.00148547142981683
dre-miR-93.path1	561.92404784831	0.060956459237593	0.145614167025009	0.418616268478353	0.675496598114992	0.885231738582902
dre-miR-193a-5p.path1	14.6248963538164	-0.248695785755878	0.280055004348508	-0.888024787610632	0.37452741794576	0.762430815103869
dre-miR-193a-5p.path2	14.6248963538164	-0.248695785755878	0.280055004348508	-0.888024787610632	0.37452741794576	0.762430815103869
dre-miR-129-5p.path1	66.1830016416906	0.22657859382406	0.307744430638126	0.736255708524882	0.461575095276506	0.787389599384407
dre-miR-129-5p.path2	66.1830016416906	0.22657859382406	0.307744430638126	0.736255708524882	0.461575095276506	0.787389599384407
dre-miR-129-5p.path3	66.1830016416906	0.22657859382406	0.307744430638126	0.736255708524882	0.461575095276506	0.787389599384407
dre-miR-129-5p.path4	66.1830016416906	0.22657859382406	0.307744430638126	0.736255708524882	0.461575095276506	0.787389599384407
dre-miR-138-5p.path1	23.3312019530892	-0.785285789697823	0.292269085886948	-2.68685888319224	0.00721274180000084	0.045680698066672
dre-miR-138-5p.path2	23.0122882102136	-0.780872437325079	0.305161771953097	-2.55888026972493	0.0105009901200475	0.0564626251607544
dre-let-7g.path1	27547.8289996311	0.609579788790001	0.10419453731649	5.85040064949285	4.90390313051318e-09	5.59044956878502e-07
dre-let-7g.path2	27555.6419696248	0.60977144776581	0.104222344033998	5.85067869483818	4.89571163652241e-09	5.59044956878502e-07
dre-miR-196d.path1	622.576651972419	0.0768676119117277	0.251357488554721	0.305809913815213	0.759749379737359	0.896913879537634
dre-miR-148.path1	4268.62285148352	-0.571597477447085	0.177443719956933	-3.221288854775	0.00127615456697194	0.0145481620634801
dre-miR-10b-3p.path1	127.692909076799	-0.10802962785297	0.213849304974087	-0.505167074852362	0.613441493609437	0.863362102116986
dre-miR-2188-5p.path1	8513.05072716069	1.16367923053015	0.337884242397576	3.4440174607518	0.000573138687266677	0.00768680121745896
dre-miR-24b-5p.path1	72.046610568959	0.0594917694190985	0.207226412911549	0.287085842886696	0.774046591869836	0.896913879537634
dre-miR-363-3p.path1	4496.93725675287	0.598730856343106	0.171019241271521	3.50095610231672	0.000463592199433828	0.00660618884193206
dre-miR-210-3p.path1	1524.2009926076	0.379840507417956	0.219148017790693	1.73326006434947	0.0830494554808331	0.266694026051126
dre-miR-7132-5p.path1	13.716453892776	0.0634326785431211	0.313515297762771	0.20232721974262	0.839660921716843	0.896913879537634
dre-miR-20a-3p.path1	54.4413688173409	-0.253201164964172	0.249602287267966	-1.01441844838682	0.310383125013932	0.693797573560553
dre-miR-140-5p.path1	90.6918428245923	-0.269746422724911	0.207498803082835	-1.29999025882201	0.193604307856275	0.490464246569229
dre-miR-1388-3p.path1	319.778581466809	0.573274273927655	0.158367595591083	3.61989630383664	0.00029472110223592	0.00479974366498498
dre-miR-193a-3p.path1	24.9958478920085	-0.1626786958244	0.261851902159115	-0.621262226789353	0.534427102611883	0.806949532420592
dre-miR-193a-3p.path2	25.0378154339603	-0.170334384886157	0.261727760192862	-0.650807483167401	0.515170769038297	0.78831500228679
dre-miR-99.path1	197738.066772983	-0.319382552848227	0.314160300388945	-1.01662289109355	0.309332860264613	0.693797573560553
dre-miR-99.path2	165609.512658897	-0.295546745551642	0.302921839530211	-0.975653475530167	0.329236214890355	0.70816846221699
dre-miR-145-3p.path1	5540.49618440639	-0.140839817376333	0.31063448491763	-0.45339401841904	0.650265042883667	0.883763754989863
dre-miR-731.path1	1036.46920909588	0.234895545321178	0.170254589512669	1.37967232480214	0.167687557713142	0.429581608523554
dre-miR-1388-5p.path1	3011.17912305486	0.799356542997587	0.225551690307215	3.54400599662462	0.000394096281772653	0.00599026348294433
dre-miR-223.path1	203.651111648902	-0.0812592715166196	0.24241506975405	-0.335207178328738	0.737468807455033	0.896913879537634
dre-miR-205-5p.path1	141.234343414639	-0.226679703126835	0.334828023941524	-0.677003377609826	0.498403811356665	0.787389599384407
dre-miR-130c-3p.path1	563.546938016401	-0.142780551235253	0.18501052670991	-0.771742850389957	0.440266746033481	0.787389599384407
dre-miR-130c-3p.path2	563.546938016401	-0.142780551235253	0.18501052670991	-0.771742850389957	0.440266746033481	0.787389599384407
dre-miR-221-5p.path1	1501.03794786402	0.136581396217304	0.258285243936737	0.528800616464014	0.596943770066192	0.855994840094916
dre-miR-133c-5p.path1	11.5473401741902	0.221376231922843	0.331021891036331	0.668766138788525	0.503644669981483	0.787389599384407
dre-miR-34a.path1	35.6013763723541	0.0839703511824674	0.275756166034177	0.304509423633559	0.760739814406917	0.896913879537634
dre-miR-15a-5p.path1	756.849978824213	0.511352806354273	0.206708148532541	2.47379123650645	0.013368779101008	0.0677351474451074
dre-miR-15a-5p.path2	749.259014743124	0.54492702927093	0.214032011754737	2.54600713605108	0.0108962960836544	0.0564626251607544
dre-let-7h.path1	5871.53336561315	-0.109219901139928	0.119226612652244	-0.916069816212059	0.35963027782147	0.745415484939046
dre-miR-18c.path1	311.227250247854	0.0254895674922441	0.157794285861227	0.161536695407722	0.871670712091321	0.915856785054475
dre-miR-199-3-3p.path1	771.645239813687	-0.805140039326324	0.183969838425851	-4.37647848264452	1.20612091933259e-05	0.000392850813725473
dre-miR-19d-3p.path1	210.376208647034	-0.0417876810009278	0.214832097892015	-0.194513210134606	0.845774053072769	0.896913879537634
dre-miR-30e-5p.path1	21113.8750810678	0.0225240863942748	0.188743741567078	0.119336864932657	0.905008478177789	0.937917877384254
dre-miR-727-3p.path1	47.40881459013	0.0303481424431675	0.267576812869407	0.113418431581287	0.909698827708114	0.938512817726018
dre-let-7c-5p.path1	8067.54117136297	0.258064383490754	0.128079814381264	2.01487162311585	0.0439181019905987	0.173437218961394
dre-let-7c-5p.path2	8065.65084574936	0.257922520915989	0.128131671573504	2.01294900588282	0.0441199942971968	0.173437218961394
