# Supplementary material for: Integrative microRNAome analysis of skeletal muscle of Colossoma macropomum (tambaqui), Piaractus mesopotamicus (pacu), and the hybrid tambacu, based on next-generation sequencing data
Source: BMC Genomics. 2021 Apr 6;22:237. doi: 10.1186/s12864-021-07513-5 (PMC8022549; doi:10.1186/s12864-021-07513-5)
Supplement: Supplementary file 6 — Additional file 6. DESeq2 results. Total DESeq2 results and filtered DESeq2 results for TC vs TQ contrasts. [file 12864_2021_7513_MOESM6_ESM.xlsx]

## Sheet: res_TC.TQ
Additional file 4
miRNA	baseMean	log2FoldChange	lfcSE	stat	pvalue	padj
dre-miR-457b-5p.path1	0	NA	NA	NA	NA	NA
dre-miR-18b-3p.path1	0.49696037901075	-0.145271053633742	0.323367054656573	-0.449245065450544	0.653254881517726	0.815986772080772
dre-miR-190a.path1	27.1676594687689	-0.815779490936263	0.279984240123004	-2.91366217819214	0.00357216236463421	0.0193213894766877
dre-miR-30a-5p.path1	1.9822518185272	-0.0311762349013986	0.400810426594387	-0.0777829937367084	0.938000674490951	0.963065203454942
dre-miR-205-3p.path1	0.350656170599968	-0.231463525874878	0.208920556024991	-1.10790211494167	0.267904092121194	0.501080359298871
dre-miR-499-5p.path1	1529.03346295541	1.49580994425598	0.325374814820212	4.59719030522537	4.28226457570062e-06	0.000173839481127439
dre-miR-138-2-3p.path1	0	NA	NA	NA	NA	NA
dre-miR-10a-5p.path1	14213.592117557	0.857505087018255	0.340277162721551	2.52001950457061	0.0117348331603284	0.0499676766826888
dre-miR-210-5p.path1	730.631794149148	-0.222400505193497	0.192259326518837	-1.15677355798761	0.247364887675891	0.498173894568607
dre-miR-727-5p.path1	35.7610546293005	-0.847542177958638	0.276486240994108	-3.06540453843668	0.00217375757892596	0.0147146666881142
dre-miR-27d.path1	1564.38229329835	0.816105786892291	0.163874902241003	4.98005353920568	6.35666852695428e-07	3.35632098223186e-05
dre-miR-722.path1	683.940975354733	-0.479760922620623	0.166675290227711	-2.87841660251603	0.00399676941838477	0.0202912908933381
dre-miR-138-3p.path1	0.883773964562136	-0.221727985778421	0.346491831536827	-0.639922692534974	0.522222860108256	0.744165517999486
dre-miR-430a-15-5p.path1	0	NA	NA	NA	NA	NA
dre-miR-430a-15-5p.path2	0	NA	NA	NA	NA	NA
dre-miR-430a-15-5p.path3	0	NA	NA	NA	NA	NA
dre-miR-430a-15-5p.path4	0	NA	NA	NA	NA	NA
dre-miR-430a-15-5p.path5	0	NA	NA	NA	NA	NA
dre-miR-146b.path1	1876.4169941639	0.473513450931528	0.28443273340955	1.66476426695138	0.0959597955461027	0.255892788122941
dre-miR-7148-3p.path1	0	NA	NA	NA	NA	NA
dre-miR-430a-13-5p.path1	0	NA	NA	NA	NA	NA
dre-miR-430a-13-5p.path2	0	NA	NA	NA	NA	NA
dre-miR-430a-13-5p.path3	0	NA	NA	NA	NA	NA
dre-miR-430a-13-5p.path4	0	NA	NA	NA	NA	NA
dre-miR-430a-13-5p.path5	0	NA	NA	NA	NA	NA
dre-miR-20b-5p.path1	181.016084220563	-0.47328958392526	0.225856818617473	-2.09552931287347	0.036123965504222	0.130640094426228
dre-miR-430c-5p.path1	0	NA	NA	NA	NA	NA
dre-miR-430c-5p.path2	0	NA	NA	NA	NA	NA
dre-miR-430c-5p.path3	0	NA	NA	NA	NA	NA
dre-miR-430c-5p.path4	0	NA	NA	NA	NA	NA
dre-miR-430c-5p.path5	0	NA	NA	NA	NA	NA
dre-miR-183-3p.path1	0	NA	NA	NA	NA	NA
dre-miR-740.path1	0	NA	NA	NA	NA	NA
dre-miR-430b-5p.path1	0	NA	NA	NA	NA	NA
dre-miR-430b-5p.path2	0	NA	NA	NA	NA	NA
dre-miR-430b-5p.path3	0	NA	NA	NA	NA	NA
dre-miR-430b-5p.path4	0	NA	NA	NA	NA	NA
dre-miR-430b-5p.path5	0	NA	NA	NA	NA	NA
dre-miR-25-5p.path1	0	NA	NA	NA	NA	NA
dre-miR-124-5p.path1	13.746739246706	0.674507987809652	0.336971172972072	2.00167860609713	0.0453193087725859	0.149922061112157
dre-miR-124-5p.path2	1.39695837829009	0.46794403917227	0.395827248992548	1.18219258619328	0.237129293680867	0.496842329617054
dre-miR-124-5p.path3	1.20206263124342	0.496529222569534	0.389243278703639	1.27562696579683	0.202087417074645	0.441046553365243
dre-miR-1.path1	2809.97423047149	0.606532228782695	0.147406875897708	4.11468071003412	3.87715714452862e-05	0.000731121061539682
dre-miR-1.path2	2847.20848759408	0.602384981668297	0.156724155853727	3.84360010355081	0.000121242511359329	0.0021338681999242
dre-miR-338-5p.path1	76.2362549263479	0.134159561319031	0.251900468590391	0.53258956630678	0.594317726221822	0.772905811441188
dre-miR-125a.path1	6958.71459409394	0.356466792454792	0.180452478877284	1.97540535143996	0.0482221659960973	0.156869207823685
dre-miR-125a.path2	6969.36863864638	0.355792970123702	0.180514458285957	1.9709943098302	0.0487245266725084	0.156869207823685
dre-miR-2197.path1	0	NA	NA	NA	NA	NA
dre-miR-204-5p.path1	14903.0844946803	0.734084388087526	0.244162402260695	3.00654147113008	0.00264238007802647	0.0162229846650928
dre-miR-204-5p.path2	15821.6694034922	0.725456886461829	0.243897383480247	2.9744348877797	0.00293528743466182	0.017220352950016
dre-miR-204-5p.path3	15716.7522155881	0.728363835339367	0.244580616946382	2.97801127674415	0.00290125310134158	0.017220352950016
dre-miR-22a-3p.path1	16656.0003932304	0.112068441141531	0.118922586675757	0.942364644717034	0.346005981851074	0.558911735923136
dre-miR-96-5p.path1	144.756858035051	-0.102842179300534	0.318703122853516	-0.322689587663071	0.746930338499982	0.875519981566816
dre-miR-133a-3p.path1	0	NA	NA	NA	NA	NA
dre-miR-133a-3p.path2	0	NA	NA	NA	NA	NA
dre-miR-133a-3p.path3	0	NA	NA	NA	NA	NA
dre-miR-24b-3p.path1	0	NA	NA	NA	NA	NA
dre-miR-24b-3p.path2	0	NA	NA	NA	NA	NA
dre-miR-24b-3p.path3	0	NA	NA	NA	NA	NA
dre-miR-24b-3p.path4	0	NA	NA	NA	NA	NA
dre-miR-24b-3p.path5	0	NA	NA	NA	NA	NA
dre-miR-128-5p.path1	0.0482918884922603	-0.0940410408288478	0.14223895941267	-0.661148262172055	0.508517237117647	NA
dre-miR-27b-3p.path1	36987.3588290635	0.796942141264382	0.179211602371708	4.44693385203611	8.71046454557549e-06	0.000287445330003991
dre-miR-365.path1	3834.03640690804	0.0378749554203541	0.161424339756417	0.234629768209094	0.814496102736343	0.914799106336498
dre-miR-365.path2	3834.03640690804	0.0378749554203541	0.161424339756417	0.234629768209094	0.814496102736343	0.914799106336498
dre-miR-365.path3	3834.03640690804	0.0378749554203541	0.161424339756417	0.234629768209094	0.814496102736343	0.914799106336498
dre-miR-16b.path1	0	NA	NA	NA	NA	NA
dre-miR-16b.path2	0	NA	NA	NA	NA	NA
dre-miR-18b-5p.path1	0	NA	NA	NA	NA	NA
dre-miR-725-5p.path1	0	NA	NA	NA	NA	NA
dre-miR-140-3p.path1	423.396430981156	0.642454266240286	0.172363516816213	3.72732164037543	0.000193525422514656	0.00282946156806081
dre-miR-25-3p.path1	1906.21488381302	0.0666334135866328	0.161702606512224	0.412073837422006	0.680285304133232	0.823831744454923
dre-miR-2193.path1	0	NA	NA	NA	NA	NA
dre-miR-30e-3p.path1	1426.66046502375	-0.00818934714419399	0.118332229926707	-0.069206395833716	0.944825332177387	0.963065203454942
dre-miR-456.path1	2067.87388167127	0.0466127411506988	0.145983633867383	0.319301142983216	0.749498166038259	0.875519981566816
dre-miR-219-5p.path1	0.112253135697016	0.0113112409684064	0.15140268232363	0.0747096471133057	0.940445731840749	0.963065203454942
dre-miR-219-5p.path2	0.112253135697016	0.0113112409684064	0.15140268232363	0.0747096471133057	0.940445731840749	0.963065203454942
dre-miR-219-5p.path3	0.112253135697016	0.0113112409684064	0.15140268232363	0.0747096471133057	0.940445731840749	0.963065203454942
dre-let-7j.path1	8945.21983891809	0.0145438393368898	0.129067040966921	0.112684378815326	0.910280786260488	0.961256510291075
dre-miR-204-3-3p.path1	1.70479308981593	0.168747554448182	0.39723858450327	0.424801519870467	0.670981369629117	0.816309131714686
dre-miR-27b-5p.path1	81.0934625019093	0.0264417446589576	0.191993185056735	0.137722308482689	0.890459887787554	0.950713768070222
dre-miR-338.path1	0	NA	NA	NA	NA	NA
dre-miR-338.path2	0	NA	NA	NA	NA	NA
dre-miR-338.path3	0	NA	NA	NA	NA	NA
dre-miR-204-2-3p.path1	0	NA	NA	NA	NA	NA
dre-miR-181c-5p.path1	0	NA	NA	NA	NA	NA
dre-miR-181c-5p.path2	0	NA	NA	NA	NA	NA
dre-miR-181c-5p.path3	0	NA	NA	NA	NA	NA
dre-miR-181c-5p.path4	0	NA	NA	NA	NA	NA
dre-let-7d-3p.path1	0	NA	NA	NA	NA	NA
dre-let-7d-3p.path2	0	NA	NA	NA	NA	NA
dre-let-7d-3p.path3	0	NA	NA	NA	NA	NA
dre-let-7d-3p.path4	0	NA	NA	NA	NA	NA
dre-miR-193b-5p.path1	0	NA	NA	NA	NA	NA
dre-miR-125b-3-3p.path1	0	NA	NA	NA	NA	NA
dre-miR-23a-3-5p.path1	2.05651144639062	-0.620723437871752	0.394950918351581	-1.57164703012335	0.116032433020393	0.291738688736988
dre-miR-135c.path1	1.00983930664419	-0.124045270693487	0.327129771738436	-0.379192850697398	0.704544660170918	0.834079777063329
dre-miR-135c.path2	1.00983930664419	-0.124045270693487	0.327129771738436	-0.379192850697398	0.704544660170918	0.834079777063329
dre-miR-2185-5p.path1	0	NA	NA	NA	NA	NA
dre-miR-2185-5p.path2	0	NA	NA	NA	NA	NA
dre-miR-2185-5p.path3	0	NA	NA	NA	NA	NA
dre-miR-23b-5p.path1	5.21418087185651	-0.246065064253101	0.388513034664003	-0.633350859041075	0.526504547786462	0.744165517999486
dre-miR-126a-5p.path1	0	NA	NA	NA	NA	NA
dre-miR-126a-5p.path2	0	NA	NA	NA	NA	NA
dre-miR-723-5p.path1	0	NA	NA	NA	NA	NA
dre-miR-459-3p.path1	0	NA	NA	NA	NA	NA
dre-miR-203b-5p.path1	0	NA	NA	NA	NA	NA
dre-miR-29b3-3p.path1	0	NA	NA	NA	NA	NA
dre-miR-29b3-3p.path2	0	NA	NA	NA	NA	NA
dre-miR-29b3-3p.path3	0	NA	NA	NA	NA	NA
dre-miR-10c-3p.path1	46.9340564300863	-0.265112565472362	0.221201940344119	-1.19850922220633	0.230718834930046	0.487278179372257
dre-miR-19c-5p.path1	0	NA	NA	NA	NA	NA
dre-miR-9-5p.path1	0	NA	NA	NA	NA	NA
dre-miR-9-5p.path2	0	NA	NA	NA	NA	NA
dre-miR-9-5p.path3	0.0482918884922603	-0.0940410408288478	0.14223895941267	-0.661148262172055	0.508517237117647	NA
dre-miR-9-5p.path4	0.0482918884922603	-0.0940410408288478	0.14223895941267	-0.661148262172055	0.508517237117647	NA
dre-miR-9-5p.path5	0	NA	NA	NA	NA	NA
dre-miR-218b.path1	0	NA	NA	NA	NA	NA
dre-miR-218b.path2	0	NA	NA	NA	NA	NA
dre-miR-218b.path3	0	NA	NA	NA	NA	NA
dre-miR-430a-4-5p.path1	0	NA	NA	NA	NA	NA
dre-miR-430a-4-5p.path2	0	NA	NA	NA	NA	NA
dre-miR-430a-4-5p.path3	0	NA	NA	NA	NA	NA
dre-miR-430a-4-5p.path4	0	NA	NA	NA	NA	NA
dre-miR-430a-4-5p.path5	0	NA	NA	NA	NA	NA
dre-miR-7147.path1	107.426058788877	0.0460548897664576	0.332255374964235	0.138612926190931	0.889756028299163	0.950713768070222
dre-miR-2189.path1	0	NA	NA	NA	NA	NA
dre-miR-101a.path1	2374.33620563239	0.660841156788727	0.187061878639863	3.53274093895421	0.000411275271899262	0.00387773827790733
dre-miR-187.path1	122.633763544298	-0.771077479498364	0.216797753497793	-3.55666729501518	0.000375589333197706	0.0036724290357109
dre-miR-455-5p.path1	0	NA	NA	NA	NA	NA
dre-miR-455-5p.path2	0	NA	NA	NA	NA	NA
dre-miR-214.path1	7122.81887862942	-0.143347237782423	0.147003529107931	-0.975127867013153	0.329496837087307	0.550551677158538
dre-miR-429a.path1	10.0148456592493	-0.375228866478739	0.371541273285038	-1.00992512396024	0.312531164673999	0.538005038947813
dre-miR-723-3p.path1	0	NA	NA	NA	NA	NA
dre-miR-216a.path1	60.0861488996495	0.327952014012441	0.257899144300975	1.2716289342539	0.203504991287336	0.441046553365243
dre-miR-103.path1	0	NA	NA	NA	NA	NA
dre-miR-103.path2	0	NA	NA	NA	NA	NA
dre-miR-96-3p.path1	0.0613199075685928	-0.095485581118562	0.142306839503275	-0.670983780202387	0.502230862355595	NA
dre-miR-27c-3p.path1	23231.5779242587	0.409987539720962	0.14077113757643	2.91244033954306	0.0035861669862034	0.0193213894766877
dre-miR-212-3p.path1	0	NA	NA	NA	NA	NA
dre-miR-212-3p.path2	0	NA	NA	NA	NA	NA
dre-miR-499-3p.path1	84.8400097099617	1.23356812765229	0.333264295172544	3.70147101120935	0.000214353149095516	0.00282946156806081
dre-miR-130b.path1	485.00847897176	-0.305806681019991	0.172860663919479	-1.76909352357018	0.0768782685319897	0.215913435026014
dre-miR-10b-5p.path1	0	NA	NA	NA	NA	NA
dre-miR-10b-5p.path2	0	NA	NA	NA	NA	NA
dre-miR-10b-5p.path3	0	NA	NA	NA	NA	NA
dre-let-7i.path1	1045.24333202345	-0.163872895286483	0.103478566552249	-1.58364094852184	0.113275449886027	0.287545372787607
dre-miR-489.path1	219.321495432835	0.668853626458878	0.159921456048648	4.18238829851207	2.88462752763493e-05	0.000634618056079684
dre-miR-135a.path1	0.286930410641326	-0.121376048350644	0.240109010044521	-0.505503930602767	0.613204938439587	0.789688310966102
dre-miR-135a.path2	0	NA	NA	NA	NA	NA
dre-miR-734.path1	3.52598239188593	0.226453517973805	0.405367790869774	0.558637176101034	0.576409362918699	0.763948437955867
dre-miR-457b-3p.path1	0	NA	NA	NA	NA	NA
dre-miR-206-3p.path1	644.387316801124	0.699222643367125	0.262312501536621	2.66560929910352	0.00768489463060663	0.0349795203875888
dre-miR-206-3p.path2	441.1028802628	0.930801815773025	0.289273833772995	3.21771867034286	0.00129214489302455	0.0094757292155134
dre-miR-34b.path1	0.339441956241242	0.265114474132283	0.25686708248592	1.03210762378171	0.302021702805296	0.533437595814104
dre-miR-23a-5p.path1	32.9654438440651	-0.274911967066335	0.298643370095086	-0.920535979013381	0.357292740338673	0.564822056583292
dre-miR-3906.path1	0	NA	NA	NA	NA	NA
dre-miR-20a-5p.path1	716.208149539553	-0.260085717869245	0.189231409949596	-1.37443206674052	0.169307586701984	0.388671329472381
dre-let-7a.path1	0	NA	NA	NA	NA	NA
dre-let-7a.path2	0	NA	NA	NA	NA	NA
dre-let-7a.path3	0	NA	NA	NA	NA	NA
dre-let-7a.path4	137.314898317554	-0.0249476273111334	0.144905959726444	-0.172164259898144	0.863308394764633	0.934071377942062
dre-let-7a.path5	77.9317884520192	0.407616767673911	0.183923695481087	2.21622758616128	0.0266759195048576	0.0999495182591794
dre-miR-130c-5p.path1	173.252364020357	-0.495533141801969	0.174583051467138	-2.83838057381672	0.00453430838437511	0.0225859889334911
dre-miR-130c-5p.path2	174.260362473219	-0.501925109841427	0.173227089764447	-2.89749779046651	0.00376152387859498	0.0198608460789815
dre-miR-462.path1	1336.72032006593	0.0704026929020889	0.17775024431078	0.396076490218467	0.692048601188311	0.830458321425973
dre-miR-146a.path1	21463.5676452041	0.731757365258399	0.282178292509183	2.59324471330333	0.00950750940668303	0.0418330413894053
dre-miR-429b.path1	2.42282229786126	-0.0288095181052796	0.408890378617459	-0.0704578038805667	0.943829284669469	0.963065203454942
dre-miR-137-3p.path1	0.850097869342211	-0.411585858413098	0.358183971312715	-1.149090666745	0.250518596514961	0.498173894568607
dre-miR-137-3p.path2	0.850097869342211	-0.411585858413098	0.358183971312715	-1.149090666745	0.250518596514961	0.498173894568607
dre-miR-7b.path1	226.006084278033	0.41784153814401	0.213320878822407	1.95874656269286	0.0501424744863094	0.159489316438382
dre-miR-2184.path1	164.117924628523	0.153514024976678	0.208192924293391	0.737364276416726	0.460900853736135	0.683583288687302
dre-miR-27e.path1	128.214447354219	0.24810100259592	0.152359166620076	1.62839563972273	0.103441021589601	0.27038049207579
dre-miR-182-5p.path1	53.4351752397731	0.70618920414128	0.242302559718425	2.91449337127073	0.00356266374641735	0.0193213894766877
dre-miR-7149-5p.path1	0	NA	NA	NA	NA	NA
dre-miR-22a-5p.path1	637.171428879731	-0.608581076612711	0.164292035256	-3.70426402999038	0.000212005352823283	0.00282946156806081
dre-miR-133b-3p.path1	0	NA	NA	NA	NA	NA
dre-miR-133b-3p.path2	0	NA	NA	NA	NA	NA
dre-miR-133b-3p.path3	0	NA	NA	NA	NA	NA
dre-miR-142b-5p.path1	0	NA	NA	NA	NA	NA
dre-miR-7a.path1	12.4098270018688	-0.281103553665286	0.367645805356421	-0.764604272834734	0.444507224043744	0.666760836065616
dre-miR-7a.path2	12.4098270018688	-0.281103553665286	0.367645805356421	-0.764604272834734	0.444507224043744	0.666760836065616
dre-miR-7a.path3	15.0872938712734	1.04984406425985	0.383640795786443	2.73652874196479	0.00620911706235268	0.0290652273981748
dre-miR-181b-3-3p.path1	1.36888942171644	-0.144485283692021	0.379729430755072	-0.380495352716591	0.70357774560693	0.834079777063329
dre-miR-107a-3p.path1	0	NA	NA	NA	NA	NA
dre-miR-107a-3p.path2	0	NA	NA	NA	NA	NA
dre-miR-107a-3p.path3	0	NA	NA	NA	NA	NA
dre-miR-155.path1	18.2429144650799	-1.0467224627299	0.311653579840957	-3.35860882221877	0.000783358708190829	0.00608254996948173
dre-miR-125c-3p.path1	0.0418596100406147	0	0.142066588467476	0	1	NA
dre-miR-7132-3p.path1	0	NA	NA	NA	NA	NA
dre-miR-725-3p.path1	0	NA	NA	NA	NA	NA
dre-miR-430a-12-5p.path1	0	NA	NA	NA	NA	NA
dre-miR-430a-12-5p.path2	0	NA	NA	NA	NA	NA
dre-miR-430a-12-5p.path3	0	NA	NA	NA	NA	NA
dre-miR-430a-12-5p.path4	0	NA	NA	NA	NA	NA
dre-miR-430a-12-5p.path5	0	NA	NA	NA	NA	NA
dre-miR-19b-5p.path1	3.48343519922123	-0.00548259418616283	0.398707268872992	-0.0137509260908642	0.989028694133437	1
dre-miR-128-3p.path1	3705.09709961744	-0.230238759517645	0.15690949411002	-1.46733478954568	0.142285004266096	0.338407577713958
dre-miR-128-3p.path2	3640.28576028958	-0.218470423892222	0.158860357508913	-1.37523563032372	0.169058405355477	0.388671329472381
dre-miR-128-3p.path3	3640.37724998212	-0.21847031057903	0.158861256111265	-1.37522713798773	0.169061037350378	0.388671329472381
dre-miR-2191.path1	0	NA	NA	NA	NA	NA
dre-miR-221-3p.path1	1725.28563207466	-0.810494830489444	0.128295583050665	-6.31740244844884	2.65996238737264e-10	2.34076690088793e-08
dre-miR-181a-4-3p.path1	0	NA	NA	NA	NA	NA
dre-miR-16a.path1	0	NA	NA	NA	NA	NA
dre-miR-16a.path2	0	NA	NA	NA	NA	NA
dre-miR-301a.path1	34.1784348129285	-0.410531772224602	0.243693895996991	-1.68462066128103	0.0920617824697939	0.253169901791933
dre-miR-153a-3p.path1	4.81095202798012	0.182182167217832	0.36756767185369	0.495642520189724	0.62014664770481	0.794751043660533
dre-miR-30c-3p.path1	0	NA	NA	NA	NA	NA
dre-miR-454a.path1	0.0964313639387058	-0.0954855810965245	0.14230683980745	-0.670983778613331	0.502230863367909	0.726158335406118
dre-miR-460-5p.path1	28.504135111952	0.454802923748808	0.306186263601221	1.48537990698742	0.137443215228298	0.330444007116139
dre-miR-222a-3p.path1	1719.66720036888	-0.600571187765758	0.173671864153606	-3.45807992959974	0.000544039951368041	0.00474941074241266
dre-let-7e.path1	17052.3970716122	0.0921929899517722	0.168767197160808	0.546273159137241	0.584878183581854	0.76439524982975
dre-miR-196a-3p.path1	0	NA	NA	NA	NA	NA
dre-miR-26a-5p.path1	0	NA	NA	NA	NA	NA
dre-miR-26a-5p.path2	0	NA	NA	NA	NA	NA
dre-miR-26a-5p.path3	0	NA	NA	NA	NA	NA
dre-miR-26a-5p.path4	0	NA	NA	NA	NA	NA
dre-miR-153b-3p.path1	0	NA	NA	NA	NA	NA
dre-miR-153b-3p.path2	0	NA	NA	NA	NA	NA
dre-miR-181a-2-3p.path1	181.847247286409	-0.636115518678578	0.174060911531578	-3.65455697710265	0.000257626447943314	0.00295632195436478
dre-miR-17a-2-3p.path1	4.69806091743044	-0.631370543573949	0.379168257794855	-1.66514609436411	0.0958836124586439	0.255892788122941
dre-miR-17a-2-3p.path2	0	NA	NA	NA	NA	NA
dre-miR-30d.path1	22291.3631629204	0.616135030670258	0.195443456614568	3.15249761410704	0.00161880144491209	0.0115503670663998
dre-miR-459-5p.path1	0.0418596100406147	0	0.142066588467476	0	1	NA
dre-miR-19a-5p.path1	1.15336094075518	-0.214850495578244	0.372328166928915	-0.577046043414877	0.563908352169402	0.759550025371031
dre-miR-30a-3p.path1	10.6602120200453	0.372970031792677	0.322515427015136	1.15644090344606	0.247500858868541	0.498173894568607
dre-miR-125c-5p.path1	0	NA	NA	NA	NA	NA
dre-miR-125c-5p.path2	0	NA	NA	NA	NA	NA
dre-miR-125c-5p.path3	0	NA	NA	NA	NA	NA
dre-miR-125c-5p.path4	0	NA	NA	NA	NA	NA
dre-miR-124-3p.path1	0.0482918884922603	-0.0940410408288478	0.14223895941267	-0.661148262172055	0.508517237117647	NA
dre-miR-124-3p.path2	0.0639612472047553	0.0847583969651845	0.142365091533585	0.595359410457651	0.551603251199775	0.754524654490883
dre-miR-124-3p.path3	0.0639612472047553	0.0847583969651845	0.142365091533585	0.595359410457651	0.551603251199775	0.754524654490883
dre-miR-124-3p.path4	0.0639612472047553	0.0847583969651845	0.142365091533585	0.595359410457651	0.551603251199775	0.754524654490883
dre-miR-124-3p.path5	0.0639612472047553	0.0847583969651845	0.142365091533585	0.595359410457651	0.551603251199775	0.754524654490883
dre-miR-2196.path1	0	NA	NA	NA	NA	NA
dre-miR-125b-2-3p.path1	31.1353941337227	-0.294830465002476	0.251294732331229	-1.17324570343107	0.240697289072145	0.498173894568607
dre-miR-124-6-5p.path1	0.358147950576712	-0.167197718067755	0.205783717101452	-0.812492457726019	0.416509112636715	0.640968737724169
dre-let-7f.path1	8234.05441610307	0.534403890010756	0.12200810137424	4.38006889699529	1.18641791291896e-05	0.000348015921122896
dre-miR-455-3p.path1	323.109621893863	-0.580854052477578	0.233766719297386	-2.48475939698946	0.0129639021280513	0.0526533871047008
dre-miR-455-3p.path2	323.109621893863	-0.580854052477578	0.233766719297386	-2.48475939698946	0.0129639021280513	0.0526533871047008
dre-miR-124-4-5p.path1	0.137198917391055	-0.18764625975856	0.165519077707994	-1.13368357507165	0.256927301778982	0.498173894568607
dre-miR-124-4-5p.path2	0	NA	NA	NA	NA	NA
dre-miR-135b-3p.path1	0.0639612472047553	0.0847583969651845	0.142365091533585	0.595359410457651	0.551603251199775	0.754524654490883
dre-miR-19b-3p.path1	0	NA	NA	NA	NA	NA
dre-miR-19b-3p.path2	0	NA	NA	NA	NA	NA
dre-miR-193b-3p.path1	5451.24998710856	-0.319093906297471	0.132965538759613	-2.39982411438469	0.0164029512635664	0.0646325243818137
dre-miR-107b.path1	0	NA	NA	NA	NA	NA
dre-miR-301b-3p.path1	0	NA	NA	NA	NA	NA
dre-miR-301b-3p.path2	0	NA	NA	NA	NA	NA
dre-miR-729.path1	0	NA	NA	NA	NA	NA
dre-miR-100-2-3p.path1	0	NA	NA	NA	NA	NA
dre-miR-460-3p.path1	4.32097840574816	-0.244760384866383	0.387026363563041	-0.632412693060676	0.527117241916302	0.744165517999486
dre-miR-733.path1	0	NA	NA	NA	NA	NA
dre-miR-26a-2-3p.path1	18.6580673355427	0.27649984949941	0.269614845896427	1.02553644099267	0.305110140030037	0.533437595814104
dre-let-7b.path1	10680.4546620056	-0.227741665138941	0.165435481499587	-1.37661922989301	0.168630002356954	0.388671329472381
dre-miR-92a-3p.path1	8095.79604968089	-0.0672213087033224	0.114012806615808	-0.589594368375123	0.555462628193081	0.754797264954418
dre-miR-92a-3p.path2	7498.94113830905	-0.109391332488268	0.116039082034373	-0.94271111569	0.345828686168467	0.558911735923136
dre-miR-212-5p.path1	29.2909981467425	0.758083013615199	0.29863014112221	2.53853482694825	0.0111317722803312	0.0481768505247122
dre-miR-212-5p.path2	26.4387779998936	0.741757430701898	0.310353443330395	2.39004092476667	0.0168464954788109	0.0654040412706775
dre-miR-29b3-5p.path1	0	NA	NA	NA	NA	NA
dre-miR-139-3p.path1	0	NA	NA	NA	NA	NA
dre-miR-451.path1	8726.26009166609	-0.15666079990141	0.34295105873249	-0.456802205190477	0.647813220619909	0.815986772080772
dre-miR-137-5p.path1	0	NA	NA	NA	NA	NA
dre-miR-137-5p.path2	0	NA	NA	NA	NA	NA
dre-miR-15b-5p.path1	0	NA	NA	NA	NA	NA
dre-miR-21.path1	69549.6813142062	0.181387509203882	0.164275359953024	1.10416747378153	0.269520496289544	0.501080359298871
dre-miR-21.path2	67762.4268245906	0.184323345194326	0.1644498653001	1.12084825887792	0.26235245819362	0.498173894568607
dre-miR-200a-5p.path1	1.08562656968575	0.296333605129213	0.360583996708074	0.821815742890892	0.411181772463344	0.638541105472487
dre-miR-142a-3p.path1	199.334222742346	-0.6567155727405	0.19121212422122	-3.43448709340587	0.000593676342801582	0.00474941074241266
dre-miR-142a-3p.path2	199.334222742346	-0.6567155727405	0.19121212422122	-3.43448709340587	0.000593676342801582	0.00474941074241266
dre-miR-9-4-3p.path1	0	NA	NA	NA	NA	NA
dre-miR-9-4-3p.path2	0	NA	NA	NA	NA	NA
dre-miR-375.path1	34.991888841038	-0.13850316392811	0.315437829382896	-0.439082288256516	0.660601912309335	0.815986772080772
dre-miR-375.path2	34.9637100516753	-0.149538053600464	0.316122569400592	-0.473038207566157	0.63618592058929	0.811367550896485
dre-miR-26a-3p.path1	611.009671311075	-0.105565286393345	0.179983350512188	-0.586528065473459	0.557520707068604	0.754797264954418
dre-miR-9-3p.path1	46.7148496041242	0.0604431290884769	0.326834221752151	0.184935129388969	0.853279916942688	0.929222486226932
dre-miR-9-3p.path2	46.7148496041242	0.0604431290884769	0.326834221752151	0.184935129388969	0.853279916942688	0.929222486226932
dre-miR-9-3p.path3	46.3556547120316	0.0421441341394448	0.32459437889374	0.129836303028652	0.89669594033896	0.950713768070222
dre-miR-9-3p.path4	46.7148496041242	0.0604431290884769	0.326834221752151	0.184935129388969	0.853279916942688	0.929222486226932
dre-miR-9-3p.path5	46.3556547120316	0.0421441341394448	0.32459437889374	0.129836303028652	0.89669594033896	0.950713768070222
dre-miR-153b-5p.path1	1.32836599400634	-0.65274642029068	0.391613666600776	-1.6668121568804	0.0955517621545336	0.255892788122941
dre-miR-194b.path1	0	NA	NA	NA	NA	NA
dre-miR-199-5p.path1	571534.804143901	0.338416672632387	0.166090866004417	2.03753933478429	0.0415960243294705	0.142614940558185
dre-miR-199-5p.path2	571539.93241369	0.338432438401254	0.166089277084047	2.03765375069936	0.0415845725056775	0.142614940558185
dre-miR-199-5p.path3	571542.817591318	0.338427963539862	0.166089935922734	2.03761872541935	0.0415880778824659	0.142614940558185
dre-miR-122.path1	46.9299614032888	1.07694111084953	0.287673085211703	3.74362832747106	0.000181381898329977	0.00282946156806081
dre-miR-301c-3p.path1	0	NA	NA	NA	NA	NA
dre-miR-301c-3p.path2	0	NA	NA	NA	NA	NA
dre-miR-200b-5p.path1	0.169723083645077	0.074274271762079	0.198363473064813	0.374435225470219	0.708080539685954	0.834523493201303
dre-miR-181b-5p.path1	0	NA	NA	NA	NA	NA
dre-miR-181b-5p.path2	0	NA	NA	NA	NA	NA
dre-miR-181b-5p.path3	0	NA	NA	NA	NA	NA
dre-miR-181b-5p.path4	0	NA	NA	NA	NA	NA
dre-miR-101b.path1	143.874794668236	0.307625259820342	0.187046573809472	1.64464525361311	0.100042988801716	0.264113490436531
dre-miR-203a-3p.path1	184.455305388089	-0.113250674214202	0.374909871064471	-0.302074399622109	0.762595347522559	0.879149221598059
dre-miR-31.path1	10.0733953104401	0.18770329858677	0.340667358590239	0.550987037218741	0.581642560716399	0.763948437955867
dre-miR-182-3p.path1	1.11125826062621	0.256784669334821	0.378041891358498	0.679249245135406	0.496979949554914	0.724876832499985
dre-miR-130a.path1	448.828040158624	-0.0729509071763176	0.166584770796853	-0.437920626401556	0.66144382282305	0.815986772080772
dre-miR-181a-5p.path1	13947.3272958144	-0.189376239746467	0.203235750228954	-0.93180574546125	0.35143692486076	0.558911735923136
dre-miR-181a-5p.path2	13954.8626296982	-0.190141311734253	0.203163126139189	-0.93590463657261	0.349322289745242	0.558911735923136
dre-miR-181a-5p.path3	13947.0793679803	-0.189376638987349	0.203233010259971	-0.931820272430658	0.351429416044837	0.558911735923136
dre-miR-181a-5p.path4	13947.4383770419	-0.1893937956405	0.203230096709096	-0.931918051053228	0.351378878094291	0.558911735923136
dre-miR-181a-5p.path5	13954.8181877693	-0.190155552318493	0.203161259570258	-0.935983330290057	0.34928177052642	0.558911735923136
dre-miR-430a-14-5p.path1	0	NA	NA	NA	NA	NA
dre-miR-430a-14-5p.path2	0	NA	NA	NA	NA	NA
dre-miR-430a-14-5p.path3	0	NA	NA	NA	NA	NA
dre-miR-430a-14-5p.path4	0	NA	NA	NA	NA	NA
dre-miR-430a-14-5p.path5	0	NA	NA	NA	NA	NA
dre-miR-735-3p.path1	0	NA	NA	NA	NA	NA
dre-miR-132-3p.path1	93.9595563642108	0.579511812537345	0.289662848780217	2.00064252277327	0.0454309276097446	0.149922061112157
dre-miR-132-3p.path2	94.0146143789921	0.582395112944881	0.289403312634244	2.01239960815835	0.0441778297746674	0.149524962314259
dre-miR-7146-3p.path1	0	NA	NA	NA	NA	NA
dre-miR-16c-5p.path1	3357.27310317695	-0.142728816485806	0.258536107056399	-0.552065311537588	0.580903607034391	0.763948437955867
dre-let-7c-3p.path1	0	NA	NA	NA	NA	NA
dre-let-7c-3p.path2	0	NA	NA	NA	NA	NA
dre-let-7c-3p.path3	0	NA	NA	NA	NA	NA
dre-let-7c-3p.path4	0	NA	NA	NA	NA	NA
dre-miR-135b-5p.path1	0	NA	NA	NA	NA	NA
dre-miR-216b.path1	15.5777905714625	0.334463101667537	0.317734412407167	1.05264991328334	0.292501472081123	0.525308766186506
dre-miR-730.path1	10.7189260352937	-0.427698937740256	0.321940546823143	-1.32850286166411	0.18401203883318	0.41520665172615
dre-miR-126b-3p.path1	0	NA	NA	NA	NA	NA
dre-miR-126b-3p.path2	0	NA	NA	NA	NA	NA
dre-miR-19d-5p.path1	0.293828225343969	-0.191245985848989	0.247920172992348	-0.771401469838807	0.440469004150165	0.666760836065616
dre-miR-29a.path1	90.3758739145605	-0.788357562619249	0.215883861928164	-3.65176699906164	0.000260442132461212	0.00295632195436478
dre-miR-199-3p.path1	49492.909489424	-0.0533761047960418	0.17211164284614	-0.310124892850844	0.756465983087928	0.875982492601348
dre-miR-199-3p.path2	49492.4405910305	-0.0533610576407761	0.172110087371164	-0.310040268155231	0.756530334519346	0.875982492601348
dre-miR-181a-5-3p.path1	0.495262308785868	-0.0550841417246088	0.302077084953727	-0.18235127544695	0.855307061186153	0.929222486226932
dre-miR-430a-17-5p.path1	0	NA	NA	NA	NA	NA
dre-miR-430a-17-5p.path2	0	NA	NA	NA	NA	NA
dre-miR-430a-17-5p.path3	0	NA	NA	NA	NA	NA
dre-miR-430a-17-5p.path4	0	NA	NA	NA	NA	NA
dre-miR-430a-17-5p.path5	0	NA	NA	NA	NA	NA
dre-miR-23b.path1	0	NA	NA	NA	NA	NA
dre-miR-23b.path2	0	NA	NA	NA	NA	NA
dre-miR-23b.path3	0	NA	NA	NA	NA	NA
dre-miR-23b.path4	0	NA	NA	NA	NA	NA
dre-miR-23b.path5	0	NA	NA	NA	NA	NA
dre-miR-133a-2-5p.path1	0	NA	NA	NA	NA	NA
dre-miR-133a-2-5p.path2	0	NA	NA	NA	NA	NA
dre-miR-17a-5p.path1	575.498135393931	-0.739538170472032	0.202964045679119	-3.64369052655376	0.000268756541305889	0.00295632195436478
dre-miR-17a-5p.path2	588.230348976566	-0.73635545950637	0.200029204002466	-3.68123976285629	0.000232102612816615	0.00291786141826601
dre-miR-30b.path1	5717.05489590699	-0.512577359033747	0.142059737182871	-3.60818180575623	0.00030835038976488	0.00325618011591714
dre-miR-34c-5p.path1	0	NA	NA	NA	NA	NA
dre-miR-454b.path1	3061.68134457462	-0.322030979601085	0.181893880797429	-1.7704332778502	0.076654990212535	0.215913435026014
dre-miR-457a.path1	1622.953720453	-0.0547535542852111	0.289454768771991	-0.189161002658559	0.849966631194172	0.929222486226932
dre-miR-461.path1	0	NA	NA	NA	NA	NA
dre-miR-10c-5p.path1	30073.0645587333	0.657769948594955	0.211555711649851	3.10920439568959	0.00187591894492865	0.0130327000384517
dre-miR-430a-11-5p.path1	0	NA	NA	NA	NA	NA
dre-miR-430a-11-5p.path2	0	NA	NA	NA	NA	NA
dre-miR-430a-11-5p.path3	0	NA	NA	NA	NA	NA
dre-miR-430a-11-5p.path4	0	NA	NA	NA	NA	NA
dre-miR-430a-11-5p.path5	0	NA	NA	NA	NA	NA
dre-miR-219-3p.path1	0	NA	NA	NA	NA	NA
dre-miR-7146-5p.path1	0	NA	NA	NA	NA	NA
dre-miR-20b-3p.path1	0	NA	NA	NA	NA	NA
dre-miR-192.path1	92.836882282551	0.800332526539842	0.215793277094779	3.70879268026653	0.00020824984869762	0.00282946156806081
dre-miR-222b.path1	0	NA	NA	NA	NA	NA
dre-miR-129-1-3p.path1	0	NA	NA	NA	NA	NA
dre-miR-129-1-3p.path2	0	NA	NA	NA	NA	NA
dre-miR-129-1-3p.path3	0	NA	NA	NA	NA	NA
dre-miR-129-1-3p.path4	0	NA	NA	NA	NA	NA
dre-miR-18a.path1	55.8848640802064	-0.772496606919669	0.237481819574854	-3.25286629647109	0.00114247240355621	0.00861750612968111
dre-miR-9-7-3p.path1	0	NA	NA	NA	NA	NA
dre-miR-9-7-3p.path2	0	NA	NA	NA	NA	NA
dre-miR-92b-3p.path1	1308.35695230547	-0.169857700270847	0.131403124894656	-1.29264582107175	0.196133584130938	0.435119884122416
dre-miR-125b-5p.path1	0	NA	NA	NA	NA	NA
dre-miR-125b-5p.path2	0	NA	NA	NA	NA	NA
dre-miR-125b-5p.path3	0	NA	NA	NA	NA	NA
dre-miR-125b-5p.path4	0	NA	NA	NA	NA	NA
dre-miR-363-5p.path1	0	NA	NA	NA	NA	NA
dre-miR-184.path1	129.502676216359	0.967557360144771	0.318216890342524	3.04055940934909	0.00236139100029773	0.0152050542458195
dre-miR-184.path2	129.502676216359	0.967557360144771	0.318216890342524	3.04055940934909	0.00236139100029773	0.0152050542458195
dre-miR-7133-3p.path1	0.0727422269691834	0	0.142210485203757	0	1	1
dre-miR-737-3p.path1	1.2266636037871	-0.0275078592422383	0.393707374259926	-0.0698687935270362	0.944298091566558	0.963065203454942
dre-miR-181c-3p.path1	1.40274904012007	-0.315840042744547	0.400574581499251	-0.78846750975171	0.430423295849596	0.656830925458344
dre-miR-194a.path1	2.90329875706236	-0.432020999301418	0.40877905380271	-1.05685698736884	0.290576861360289	0.525308766186506
dre-miR-202-5p.path1	5.98516344683539	-0.262250997419012	0.395105900023451	-0.663748623858682	0.50685121292503	0.72722130550113
dre-miR-181b-3p.path1	1.40480765801922	-0.224200092274357	0.400208149350081	-0.560208712987098	0.575337084647745	0.763948437955867
dre-miR-92b-5p.path1	0	NA	NA	NA	NA	NA
dre-miR-145-5p.path1	1878.68862742321	-0.422439474887072	0.179525564949779	-2.35308812427492	0.0186182211175829	0.0712349329716215
dre-miR-15c.path1	0	NA	NA	NA	NA	NA
dre-miR-430a-16-5p.path1	0	NA	NA	NA	NA	NA
dre-miR-430a-16-5p.path2	0	NA	NA	NA	NA	NA
dre-miR-430a-16-5p.path3	0	NA	NA	NA	NA	NA
dre-miR-430a-16-5p.path4	0	NA	NA	NA	NA	NA
dre-miR-430a-16-5p.path5	0	NA	NA	NA	NA	NA
dre-miR-183-5p.path1	167.461619167159	0.0785885013203572	0.300757611205618	0.261301787194435	0.793859788454164	0.903357690309911
dre-let-7d-5p.path1	4023.24774300312	0.227128432326695	0.119651527121645	1.89824933948217	0.057663244061187	0.173965836978152
dre-let-7d-5p.path2	4023.55117241193	0.226856426061313	0.119663646263461	1.89578400078039	0.0579886123260506	0.173965836978152
dre-miR-22b-3p.path1	277.67354136009	-0.431155579015438	0.1964114159174	-2.19516557630621	0.0281517226080986	0.103222982896362
dre-miR-2188-3p.path1	491.216495391444	-0.83911663149562	0.337184466786288	-2.48859812402765	0.0128247841562461	0.0526533871047008
dre-miR-10d-3p.path1	0	NA	NA	NA	NA	NA
dre-miR-19a-3p.path1	384.009065386633	-0.734119858503942	0.204137039716022	-3.59621095478403	0.000322885987530938	0.00327853464262184
dre-miR-7133-5p.path1	0	NA	NA	NA	NA	NA
dre-miR-142a-5p.path1	1811.98570750907	0.148195807443859	0.162401343084155	0.912528213310802	0.36149072455657	0.568056852874609
dre-miR-724.path1	37.3741702572744	0.858849199101408	0.388048755140145	2.21325075193511	0.0268803628651581	0.0999495182591794
dre-miR-150.path1	575.319963869134	-0.152828446617607	0.169779036689301	-0.900160877324838	0.368034642725244	0.574918021771979
dre-miR-144-3p.path1	11269.1046459387	1.16659137509147	0.337371902307041	3.45787947103479	0.000544444899790698	0.00474941074241266
dre-miR-181a-3p.path1	161.32392800089	-0.467501946953837	0.15922292966465	-2.93614712364905	0.00332316670765266	0.0190720871917457
dre-miR-206-5p.path1	0	NA	NA	NA	NA	NA
dre-miR-181d-3p.path1	0	NA	NA	NA	NA	NA
dre-miR-125b-1-3p.path1	0.189648009237777	0.0915268009297612	0.204631214880175	0.447276829116008	0.65467519478786	0.815986772080772
dre-miR-92a-5p.path1	0	NA	NA	NA	NA	NA
dre-miR-1306.path1	4.10484184500906	-0.225980116381856	0.405035809245666	-0.557926265341128	0.576894735255646	0.763948437955867
dre-miR-732.path1	0	NA	NA	NA	NA	NA
dre-miR-458-3p.path1	874.820782988803	-0.172344429086467	0.18384484917259	-0.937444969832544	0.348529718131268	0.558911735923136
dre-miR-133a-5p.path1	0	NA	NA	NA	NA	NA
dre-miR-133a-5p.path2	0	NA	NA	NA	NA	NA
dre-miR-737-5p.path1	1837.83175198502	-0.473610768598028	0.137614455853741	-3.44157716324068	0.000578333496569955	0.00474941074241266
dre-miR-100-3p.path1	99.2232072577816	-0.504521124548644	0.18460133305906	-2.7330307760412	0.00627544682460592	0.0290652273981748
dre-miR-200b-3p.path1	0	NA	NA	NA	NA	NA
dre-miR-200b-3p.path2	0	NA	NA	NA	NA	NA
dre-miR-222a-5p.path1	592.269254639579	0.318545784631926	0.170355039982697	1.86989351570861	0.0614986064452056	0.182422832601509
dre-miR-133c-3p.path1	7.5580265339959	0.0780183426994233	0.338609925472036	0.230407725321881	0.817774958694749	0.914799106336498
dre-miR-203a-5p.path1	0	NA	NA	NA	NA	NA
dre-miR-203a-5p.path2	0	NA	NA	NA	NA	NA
dre-miR-22b-5p.path1	405.156261417655	-0.156355374853704	0.154420302619918	-1.01253120348137	0.311284135019532	0.538005038947813
dre-miR-196a-5p.path1	1237.21197202745	0.21255390864205	0.216524224474454	0.981663410447302	0.326265696947395	0.548625120981608
dre-miR-196a-5p.path2	1237.21197202745	0.21255390864205	0.216524224474454	0.981663410447302	0.326265696947395	0.548625120981608
dre-miR-100-5p.path1	460694.790468586	0.517871776670703	0.282415033905582	1.83372595116108	0.0666946843916516	0.193487875597759
dre-miR-100-5p.path2	460694.96578543	0.517871907974956	0.282414846032532	1.83372763595898	0.0666944341736446	0.193487875597759
dre-miR-2185-3p.path1	0	NA	NA	NA	NA	NA
dre-miR-2185-3p.path2	0	NA	NA	NA	NA	NA
dre-miR-2185-3p.path3	0	NA	NA	NA	NA	NA
dre-miR-200c-3p.path1	0	NA	NA	NA	NA	NA
dre-miR-200c-3p.path2	0	NA	NA	NA	NA	NA
dre-miR-10d-5p.path1	0	NA	NA	NA	NA	NA
dre-miR-10d-5p.path2	0	NA	NA	NA	NA	NA
dre-miR-10d-5p.path3	0	NA	NA	NA	NA	NA
dre-miR-2192.path1	0	NA	NA	NA	NA	NA
dre-miR-181a-3-3p.path1	23.4172280658587	-0.347879517125231	0.280564427273945	-1.23992738675156	0.215002253151787	0.461468250667251
dre-miR-30c-5p.path1	15777.7490088179	-0.293989947471296	0.120744431684501	-2.43481163785239	0.0148995435699014	0.0595981742796056
dre-miR-2187-5p.path1	3.26014773700942	-1.17581950887543	0.406917675849073	-2.88957589866789	0.00385761870794587	0.019968849782308
dre-miR-27a-3p.path1	1070.1848127032	0.234663612021623	0.28949709738445	0.810590552173969	0.417600844274837	0.640968737724169
dre-miR-107a-5p.path1	0	NA	NA	NA	NA	NA
dre-miR-133b-5p.path1	7.20492424889939	-0.550489103734319	0.363927420603973	-1.51263431268996	0.130372573326991	0.318688512577088
dre-miR-129-3p.path1	0	NA	NA	NA	NA	NA
dre-miR-129-3p.path2	0	NA	NA	NA	NA	NA
dre-miR-143.path1	16788.4817205467	0.634343855864496	0.117233572251943	5.4109402595124	6.26946863301711e-08	4.13784929779129e-06
dre-miR-27a-5p.path1	0	NA	NA	NA	NA	NA
dre-miR-10b-2-3p.path1	0.0550580147813183	0.0847583969235869	0.142365091531161	0.595359410175596	0.551603251388272	NA
dre-miR-93.path1	561.92404784831	-0.302581255099514	0.145329731865986	-2.0820327073784	0.0373394822928928	0.133211126017888
dre-miR-193a-5p.path1	14.6248963538164	0.200132849473404	0.291973872786866	0.685447802445994	0.493061388098696	0.723156702544754
dre-miR-193a-5p.path2	14.6248963538164	0.200132849473404	0.291973872786866	0.685447802445994	0.493061388098696	0.723156702544754
dre-miR-196b.path1	0.366904515275059	0.167641184246128	0.250505055107335	0.669212779655475	0.503359755224696	0.726158335406118
dre-miR-129-5p.path1	66.1830016416906	0.344827706177039	0.308830834212144	1.11655854266212	0.264183125907595	0.498173894568607
dre-miR-129-5p.path2	66.1830016416906	0.344827706177039	0.308830834212144	1.11655854266212	0.264183125907595	0.498173894568607
dre-miR-129-5p.path3	66.1830016416906	0.344827706177039	0.308830834212144	1.11655854266212	0.264183125907595	0.498173894568607
dre-miR-129-5p.path4	66.1830016416906	0.344827706177039	0.308830834212144	1.11655854266212	0.264183125907595	0.498173894568607
dre-miR-141-5p.path1	0	NA	NA	NA	NA	NA
dre-miR-138-5p.path1	23.3312019530892	-0.57695559163346	0.296191319576047	-1.94791526118755	0.051425103404405	0.160019649029614
dre-miR-138-5p.path2	23.0122882102136	-0.593056521451589	0.30846917290336	-1.92257954293989	0.0545328751860251	0.1674032447571
dre-miR-200c-5p.path1	0	NA	NA	NA	NA	NA
dre-miR-738.path1	0	NA	NA	NA	NA	NA
dre-miR-455-2-5p.path1	0	NA	NA	NA	NA	NA
dre-miR-455-2-5p.path2	0	NA	NA	NA	NA	NA
dre-miR-92a-2-5p.path1	0	NA	NA	NA	NA	NA
dre-miR-17a-3p.path1	0	NA	NA	NA	NA	NA
dre-miR-15a-3p.path1	0	NA	NA	NA	NA	NA
dre-miR-126a-3p.path1	0	NA	NA	NA	NA	NA
dre-miR-126a-3p.path2	0	NA	NA	NA	NA	NA
dre-miR-2198.path1	0	NA	NA	NA	NA	NA
dre-miR-10a-3p.path1	0	NA	NA	NA	NA	NA
dre-let-7g.path1	27547.8289996311	0.674485518466004	0.104208948886096	6.47243375617616	9.64368048545506e-11	1.28095776353039e-08
dre-let-7g.path2	27555.6419696248	0.6745668543842	0.104236741222951	6.47148833002534	9.70422548129081e-11	1.28095776353039e-08
dre-miR-196d.path1	622.576651972419	0.319760460129236	0.251630936061056	1.27075178090046	0.203816967843029	0.441046553365243
dre-miR-200a-3p.path1	0	NA	NA	NA	NA	NA
dre-miR-200a-3p.path2	0	NA	NA	NA	NA	NA
dre-miR-148.path1	4268.62285148352	-0.182687493720157	0.177530764771157	-1.02904695958273	0.303457608570596	0.533437595814104
dre-miR-430i-5p.path1	0	NA	NA	NA	NA	NA
dre-miR-430i-5p.path2	0	NA	NA	NA	NA	NA
dre-miR-430i-5p.path3	0	NA	NA	NA	NA	NA
dre-miR-430i-5p.path4	0	NA	NA	NA	NA	NA
dre-miR-430i-5p.path5	0	NA	NA	NA	NA	NA
dre-miR-10b-3p.path1	127.692909076799	0.217492569488613	0.215936746093773	1.0072049960138	0.313836272719558	0.538005038947813
dre-miR-129-3-3p.path1	0	NA	NA	NA	NA	NA
dre-miR-129-3-3p.path2	0	NA	NA	NA	NA	NA
dre-miR-2188-5p.path1	8513.05072716069	0.148642958960654	0.337864604240135	0.439948302057136	0.659974551003956	0.815986772080772
dre-miR-204-3p.path1	0	NA	NA	NA	NA	NA
dre-miR-152.path1	0.08264261134965	0	0.142210485283783	0	1	1
dre-miR-153a-5p.path1	0	NA	NA	NA	NA	NA
dre-miR-24b-5p.path1	72.046610568959	-0.0386690840867834	0.207937366906706	-0.185965056026379	0.852472164532033	0.929222486226932
dre-miR-363-3p.path1	4496.93725675287	0.783911546005418	0.171091592773992	4.58182388330995	4.60938018140936e-06	0.000173839481127439
dre-miR-210-3p.path1	1524.2009926076	-0.340528532795051	0.21896513808521	-1.5551723702361	0.11990502277559	0.298631377478829
dre-miR-728.path1	2.01236976199565	-1.21003346534419	0.401420554109329	-3.01437844414572	0.00257506376187399	0.0161861150746365
dre-miR-736.path1	0	NA	NA	NA	NA	NA
dre-miR-27c-5p.path1	0	NA	NA	NA	NA	NA
dre-miR-181d-5p.path1	0	NA	NA	NA	NA	NA
dre-miR-132-5p.path1	0	NA	NA	NA	NA	NA
dre-miR-2186.path1	0	NA	NA	NA	NA	NA
dre-miR-190b.path1	1.42013828883388	0.0722369273493899	0.381578737088632	0.189310672550947	0.849849331083766	0.929222486226932
dre-miR-7132-5p.path1	13.716453892776	-0.558030159649251	0.307450612320489	-1.81502373808108	0.0695202615735604	0.199492924515434
dre-miR-2195.path1	0	NA	NA	NA	NA	NA
dre-miR-212.path1	0	NA	NA	NA	NA	NA
dre-miR-212.path2	0	NA	NA	NA	NA	NA
dre-miR-26b.path1	0	NA	NA	NA	NA	NA
dre-miR-26b.path2	0	NA	NA	NA	NA	NA
dre-miR-26b.path3	0	NA	NA	NA	NA	NA
dre-miR-26b.path4	0	NA	NA	NA	NA	NA
dre-miR-20a-3p.path1	54.4413688173409	-0.291188184466317	0.250592768465933	-1.16199755583091	0.24523645775183	0.498173894568607
dre-miR-140-5p.path1	90.6918428245923	-0.581198079417269	0.206838415894937	-2.80991360769504	0.00495547999716801	0.0237863039864065
dre-miR-153c-5p.path1	0	NA	NA	NA	NA	NA
dre-miR-15b-3p.path1	0	NA	NA	NA	NA	NA
dre-miR-1388-3p.path1	319.778581466809	-0.168084900568378	0.156846267833715	-1.07165381038316	0.283875554394842	0.523217201486777
dre-miR-193a-3p.path1	24.9958478920085	-0.416641895183783	0.261217960334598	-1.59499712290112	0.110712879165465	0.283768933006629
dre-miR-193a-3p.path2	25.0378154339603	-0.416624563068986	0.261191254700268	-1.59509384625869	0.110691251387204	0.283768933006629
dre-miR-217.path1	9.24389087182128	0.484547217168103	0.359895772862302	1.34635428839419	0.1781882854976	0.405531960097987
dre-miR-99.path1	197738.066772983	0.33423675404374	0.314161215217381	1.06390202817515	0.287373084149934	0.523217201486777
dre-miR-99.path2	165609.512658897	0.301491271285289	0.30292298207091	0.995273680538093	0.319603174896975	0.544356375308396
dre-miR-145-3p.path1	5540.49618440639	0.321581213083851	0.310660691629432	1.03515256918132	0.300597665435559	0.533437595814104
dre-miR-1788-5p.path1	0	NA	NA	NA	NA	NA
dre-miR-731.path1	1036.46920909588	-0.0182198256507174	0.170201603730968	-0.107048495732842	0.914750506730058	0.962128023014881
dre-miR-144-5p.path1	0.54382987888372	-0.0415004699902969	0.302176037560809	-0.137338719262097	0.890763066839709	0.950713768070222
dre-miR-338-3p.path1	0	NA	NA	NA	NA	NA
dre-miR-338-3p.path2	0	NA	NA	NA	NA	NA
dre-miR-338-3p.path3	0	NA	NA	NA	NA	NA
dre-miR-458-5p.path1	1.60419273266239	-0.482899289646613	0.401947906924228	-1.20139769688525	0.229596969101253	0.487278179372257
dre-miR-141-3p.path1	0	NA	NA	NA	NA	NA
dre-miR-141-3p.path2	0	NA	NA	NA	NA	NA
dre-miR-29b.path1	0	NA	NA	NA	NA	NA
dre-miR-29b.path2	0	NA	NA	NA	NA	NA
dre-miR-29b.path3	0	NA	NA	NA	NA	NA
dre-miR-19c-3p.path1	0	NA	NA	NA	NA	NA
dre-miR-19c-3p.path2	0	NA	NA	NA	NA	NA
dre-miR-726.path1	2.67518448281614	-1.14897438802231	0.406470211179222	-2.82671240455477	0.00470285435226016	0.0229917323888274
dre-miR-1788-3p.path1	1.34985210594554	-0.147917715115193	0.365789639059596	-0.404379182241119	0.685933906271042	0.826879229477421
dre-miR-153c-3p.path1	0.08264261134965	0	0.142210485283783	0	1	1
dre-miR-153c-3p.path2	0	NA	NA	NA	NA	NA
dre-miR-7145.path1	0	NA	NA	NA	NA	NA
dre-miR-23a-3p.path1	0	NA	NA	NA	NA	NA
dre-miR-23a-3p.path2	0	NA	NA	NA	NA	NA
dre-miR-23a-3p.path3	0	NA	NA	NA	NA	NA
dre-miR-23a-3p.path4	0	NA	NA	NA	NA	NA
dre-miR-23a-3p.path5	0	NA	NA	NA	NA	NA
dre-miR-23b-3p.path1	0	NA	NA	NA	NA	NA
dre-miR-23b-3p.path2	0	NA	NA	NA	NA	NA
dre-miR-23b-3p.path3	0	NA	NA	NA	NA	NA
dre-miR-23b-3p.path4	0	NA	NA	NA	NA	NA
dre-miR-23b-3p.path5	0	NA	NA	NA	NA	NA
dre-miR-7149-3p.path1	0	NA	NA	NA	NA	NA
dre-miR-1388-5p.path1	3011.17912305486	0.59377403725939	0.225546716749584	2.63259889488276	0.00847343504183383	0.0379150313736294
dre-miR-126b-5p.path1	0	NA	NA	NA	NA	NA
dre-miR-126b-5p.path2	0	NA	NA	NA	NA	NA
dre-miR-223.path1	203.651111648902	-1.00025248763242	0.241001613353976	-4.15039747540309	3.31898410096209e-05	0.000674009078964609
dre-miR-205-5p.path1	141.234343414639	-0.4376972014985	0.334796077775936	-1.3073546273485	0.191092299399362	0.427528534249421
dre-miR-34c-3p.path1	1.06041049601888	0.233435447344779	0.382360511999046	0.610511389171278	0.541523101211169	0.754524654490883
dre-miR-130c-3p.path1	563.546938016401	-0.207057537522807	0.185141160985715	-1.11837657504364	0.263406194634174	0.498173894568607
dre-miR-130c-3p.path2	563.546938016401	-0.207057537522807	0.185141160985715	-1.11837657504364	0.263406194634174	0.498173894568607
dre-miR-196c.path1	0.506838933036505	0.456490629998566	0.307511416850993	1.48446725872218	0.137685002965058	0.330444007116139
dre-miR-2187-3p.path1	3.60952694002687	-0.292202501194306	0.395772825692421	-0.738308651391327	0.460326910435062	0.683583288687302
dre-miR-221-5p.path1	1501.03794786402	0.452957227699932	0.258414438515645	1.75283250541942	0.0796307618016671	0.221289695954106
dre-miR-24.path1	0	NA	NA	NA	NA	NA
dre-miR-24.path2	0	NA	NA	NA	NA	NA
dre-miR-24.path3	0	NA	NA	NA	NA	NA
dre-miR-24.path4	0	NA	NA	NA	NA	NA
dre-miR-24.path5	0	NA	NA	NA	NA	NA
dre-miR-301b-5p.path1	0	NA	NA	NA	NA	NA
dre-miR-301b-5p.path2	0	NA	NA	NA	NA	NA
dre-miR-430c-3p.path1	0	NA	NA	NA	NA	NA
dre-miR-430c-3p.path2	0	NA	NA	NA	NA	NA
dre-miR-430c-3p.path3	0	NA	NA	NA	NA	NA
dre-miR-430c-3p.path4	0	NA	NA	NA	NA	NA
dre-miR-430c-3p.path5	0	NA	NA	NA	NA	NA
dre-miR-202-3p.path1	0.219289934293982	0.0875396505661478	0.205863085036651	0.425232384672378	0.670667278459648	0.816309131714686
dre-miR-133c-5p.path1	11.5473401741902	-0.501763513916924	0.323628358286421	-1.55043123097651	0.12103804739368	0.298635930018051
dre-miR-203b-3p.path1	0	NA	NA	NA	NA	NA
dre-miR-430a-5p.path1	0	NA	NA	NA	NA	NA
dre-miR-430a-5p.path2	0	NA	NA	NA	NA	NA
dre-miR-430a-5p.path3	0	NA	NA	NA	NA	NA
dre-miR-430a-5p.path4	0	NA	NA	NA	NA	NA
dre-miR-430a-5p.path5	0	NA	NA	NA	NA	NA
dre-miR-34a.path1	35.6013763723541	0.143447547977648	0.27789986690511	0.516184298953367	0.605725695297486	0.783880311561452
dre-miR-15a-5p.path1	756.849978824213	0.0891407038468978	0.206517407084617	0.431637725387351	0.666004735109558	0.816309131714686
dre-miR-15a-5p.path2	749.259014743124	0.0944794459883	0.213827632070968	0.441848628604478	0.658598746661803	0.815986772080772
dre-miR-7148-5p.path1	0	NA	NA	NA	NA	NA
dre-let-7h.path1	5871.53336561315	-0.000235711487092874	0.119283429435751	-0.00197606229304325	0.998423331431298	1
dre-miR-218a.path1	0	NA	NA	NA	NA	NA
dre-miR-218a.path2	0	NA	NA	NA	NA	NA
dre-miR-218a.path3	0	NA	NA	NA	NA	NA
dre-miR-16c-3p.path1	0	NA	NA	NA	NA	NA
dre-miR-18c.path1	311.227250247854	-0.168099650315895	0.157773433706804	-1.06544965376288	0.286672497192707	0.523217201486777
dre-miR-301c-5p.path1	0	NA	NA	NA	NA	NA
dre-miR-301c-5p.path2	0	NA	NA	NA	NA	NA
dre-miR-199-3-3p.path1	771.645239813687	-0.776134338005323	0.184124513144455	-4.21526892183229	2.49480725984822e-05	0.000598753742363573
dre-miR-19d-3p.path1	210.376208647034	-0.928688683649729	0.213195954650326	-4.35603332705314	1.32440620216579e-05	0.000349643237371769
dre-miR-2194.path1	0	NA	NA	NA	NA	NA
dre-miR-30e-5p.path1	21113.8750810678	0.367537580262045	0.188760506224802	1.94711058797612	0.0515214779072622	0.160019649029614
dre-miR-128-3-5p.path1	0	NA	NA	NA	NA	NA
dre-miR-727-3p.path1	47.40881459013	0.0224046033127128	0.268829431721421	0.0833413334590906	0.933580135245424	0.963065203454942
dre-let-7c-5p.path1	8067.54117136297	0.0373609376531261	0.128074141262031	0.291713356693043	0.770505796032582	0.880683150893457
dre-let-7c-5p.path2	8065.65084574936	0.0373606623255509	0.128126019516946	0.291593093006449	0.770597757031775	0.880683150893457
dre-let-7c-5p.path3	0	NA	NA	NA	NA	NA
dre-let-7c-5p.path4	0	NA	NA	NA	NA	NA
dre-let-7c-5p.path5	0	NA	NA	NA	NA	NA

## Sheet: res_TC.TQ.mean10
Additional file 4
miRNA	baseMean	log2FoldChange	lfcSE	stat	pvalue	padj
dre-miR-190a.path1	27.1676594687689	-0.815779490936263	0.279984240123004	-2.91366217819214	0.00357216236463421	0.0193213894766877
dre-miR-499-5p.path1	1529.03346295541	1.49580994425598	0.325374814820212	4.59719030522537	4.28226457570062e-06	0.000173839481127439
dre-miR-10a-5p.path1	14213.592117557	0.857505087018255	0.340277162721551	2.52001950457061	0.0117348331603284	0.0499676766826888
dre-miR-210-5p.path1	730.631794149148	-0.222400505193497	0.192259326518837	-1.15677355798761	0.247364887675891	0.498173894568607
dre-miR-727-5p.path1	35.7610546293005	-0.847542177958638	0.276486240994108	-3.06540453843668	0.00217375757892596	0.0147146666881142
dre-miR-27d.path1	1564.38229329835	0.816105786892291	0.163874902241003	4.98005353920568	6.35666852695428e-07	3.35632098223186e-05
dre-miR-722.path1	683.940975354733	-0.479760922620623	0.166675290227711	-2.87841660251603	0.00399676941838477	0.0202912908933381
dre-miR-146b.path1	1876.4169941639	0.473513450931528	0.28443273340955	1.66476426695138	0.0959597955461027	0.255892788122941
dre-miR-20b-5p.path1	181.016084220563	-0.47328958392526	0.225856818617473	-2.09552931287347	0.036123965504222	0.130640094426228
dre-miR-124-5p.path1	13.746739246706	0.674507987809652	0.336971172972072	2.00167860609713	0.0453193087725859	0.149922061112157
dre-miR-1.path1	2809.97423047149	0.606532228782695	0.147406875897708	4.11468071003412	3.87715714452862e-05	0.000731121061539682
dre-miR-1.path2	2847.20848759408	0.602384981668297	0.156724155853727	3.84360010355081	0.000121242511359329	0.0021338681999242
dre-miR-338-5p.path1	76.2362549263479	0.134159561319031	0.251900468590391	0.53258956630678	0.594317726221822	0.772905811441188
dre-miR-125a.path1	6958.71459409394	0.356466792454792	0.180452478877284	1.97540535143996	0.0482221659960973	0.156869207823685
dre-miR-125a.path2	6969.36863864638	0.355792970123702	0.180514458285957	1.9709943098302	0.0487245266725084	0.156869207823685
dre-miR-204-5p.path1	14903.0844946803	0.734084388087526	0.244162402260695	3.00654147113008	0.00264238007802647	0.0162229846650928
dre-miR-204-5p.path2	15821.6694034922	0.725456886461829	0.243897383480247	2.9744348877797	0.00293528743466182	0.017220352950016
dre-miR-204-5p.path3	15716.7522155881	0.728363835339367	0.244580616946382	2.97801127674415	0.00290125310134158	0.017220352950016
dre-miR-22a-3p.path1	16656.0003932304	0.112068441141531	0.118922586675757	0.942364644717034	0.346005981851074	0.558911735923136
dre-miR-96-5p.path1	144.756858035051	-0.102842179300534	0.318703122853516	-0.322689587663071	0.746930338499982	0.875519981566816
dre-miR-27b-3p.path1	36987.3588290635	0.796942141264382	0.179211602371708	4.44693385203611	8.71046454557549e-06	0.000287445330003991
dre-miR-365.path1	3834.03640690804	0.0378749554203541	0.161424339756417	0.234629768209094	0.814496102736343	0.914799106336498
dre-miR-365.path2	3834.03640690804	0.0378749554203541	0.161424339756417	0.234629768209094	0.814496102736343	0.914799106336498
dre-miR-365.path3	3834.03640690804	0.0378749554203541	0.161424339756417	0.234629768209094	0.814496102736343	0.914799106336498
dre-miR-140-3p.path1	423.396430981156	0.642454266240286	0.172363516816213	3.72732164037543	0.000193525422514656	0.00282946156806081
dre-miR-25-3p.path1	1906.21488381302	0.0666334135866328	0.161702606512224	0.412073837422006	0.680285304133232	0.823831744454923
dre-miR-30e-3p.path1	1426.66046502375	-0.00818934714419399	0.118332229926707	-0.069206395833716	0.944825332177387	0.963065203454942
dre-miR-456.path1	2067.87388167127	0.0466127411506988	0.145983633867383	0.319301142983216	0.749498166038259	0.875519981566816
dre-let-7j.path1	8945.21983891809	0.0145438393368898	0.129067040966921	0.112684378815326	0.910280786260488	0.961256510291075
dre-miR-27b-5p.path1	81.0934625019093	0.0264417446589576	0.191993185056735	0.137722308482689	0.890459887787554	0.950713768070222
dre-miR-10c-3p.path1	46.9340564300863	-0.265112565472362	0.221201940344119	-1.19850922220633	0.230718834930046	0.487278179372257
dre-miR-7147.path1	107.426058788877	0.0460548897664576	0.332255374964235	0.138612926190931	0.889756028299163	0.950713768070222
dre-miR-101a.path1	2374.33620563239	0.660841156788727	0.187061878639863	3.53274093895421	0.000411275271899262	0.00387773827790733
dre-miR-187.path1	122.633763544298	-0.771077479498364	0.216797753497793	-3.55666729501518	0.000375589333197706	0.0036724290357109
dre-miR-214.path1	7122.81887862942	-0.143347237782423	0.147003529107931	-0.975127867013153	0.329496837087307	0.550551677158538
dre-miR-429a.path1	10.0148456592493	-0.375228866478739	0.371541273285038	-1.00992512396024	0.312531164673999	0.538005038947813
dre-miR-216a.path1	60.0861488996495	0.327952014012441	0.257899144300975	1.2716289342539	0.203504991287336	0.441046553365243
dre-miR-27c-3p.path1	23231.5779242587	0.409987539720962	0.14077113757643	2.91244033954306	0.0035861669862034	0.0193213894766877
dre-miR-499-3p.path1	84.8400097099617	1.23356812765229	0.333264295172544	3.70147101120935	0.000214353149095516	0.00282946156806081
dre-miR-130b.path1	485.00847897176	-0.305806681019991	0.172860663919479	-1.76909352357018	0.0768782685319897	0.215913435026014
dre-let-7i.path1	1045.24333202345	-0.163872895286483	0.103478566552249	-1.58364094852184	0.113275449886027	0.287545372787607
dre-miR-489.path1	219.321495432835	0.668853626458878	0.159921456048648	4.18238829851207	2.88462752763493e-05	0.000634618056079684
dre-miR-206-3p.path1	644.387316801124	0.699222643367125	0.262312501536621	2.66560929910352	0.00768489463060663	0.0349795203875888
dre-miR-206-3p.path2	441.1028802628	0.930801815773025	0.289273833772995	3.21771867034286	0.00129214489302455	0.0094757292155134
dre-miR-23a-5p.path1	32.9654438440651	-0.274911967066335	0.298643370095086	-0.920535979013381	0.357292740338673	0.564822056583292
dre-miR-20a-5p.path1	716.208149539553	-0.260085717869245	0.189231409949596	-1.37443206674052	0.169307586701984	0.388671329472381
dre-let-7a.path4	137.314898317554	-0.0249476273111334	0.144905959726444	-0.172164259898144	0.863308394764633	0.934071377942062
dre-let-7a.path5	77.9317884520192	0.407616767673911	0.183923695481087	2.21622758616128	0.0266759195048576	0.0999495182591794
dre-miR-130c-5p.path1	173.252364020357	-0.495533141801969	0.174583051467138	-2.83838057381672	0.00453430838437511	0.0225859889334911
dre-miR-130c-5p.path2	174.260362473219	-0.501925109841427	0.173227089764447	-2.89749779046651	0.00376152387859498	0.0198608460789815
dre-miR-462.path1	1336.72032006593	0.0704026929020889	0.17775024431078	0.396076490218467	0.692048601188311	0.830458321425973
dre-miR-146a.path1	21463.5676452041	0.731757365258399	0.282178292509183	2.59324471330333	0.00950750940668303	0.0418330413894053
dre-miR-7b.path1	226.006084278033	0.41784153814401	0.213320878822407	1.95874656269286	0.0501424744863094	0.159489316438382
dre-miR-2184.path1	164.117924628523	0.153514024976678	0.208192924293391	0.737364276416726	0.460900853736135	0.683583288687302
dre-miR-27e.path1	128.214447354219	0.24810100259592	0.152359166620076	1.62839563972273	0.103441021589601	0.27038049207579
dre-miR-182-5p.path1	53.4351752397731	0.70618920414128	0.242302559718425	2.91449337127073	0.00356266374641735	0.0193213894766877
dre-miR-22a-5p.path1	637.171428879731	-0.608581076612711	0.164292035256	-3.70426402999038	0.000212005352823283	0.00282946156806081
dre-miR-7a.path1	12.4098270018688	-0.281103553665286	0.367645805356421	-0.764604272834734	0.444507224043744	0.666760836065616
dre-miR-7a.path2	12.4098270018688	-0.281103553665286	0.367645805356421	-0.764604272834734	0.444507224043744	0.666760836065616
dre-miR-7a.path3	15.0872938712734	1.04984406425985	0.383640795786443	2.73652874196479	0.00620911706235268	0.0290652273981748
dre-miR-155.path1	18.2429144650799	-1.0467224627299	0.311653579840957	-3.35860882221877	0.000783358708190829	0.00608254996948173
dre-miR-128-3p.path1	3705.09709961744	-0.230238759517645	0.15690949411002	-1.46733478954568	0.142285004266096	0.338407577713958
dre-miR-128-3p.path2	3640.28576028958	-0.218470423892222	0.158860357508913	-1.37523563032372	0.169058405355477	0.388671329472381
dre-miR-128-3p.path3	3640.37724998212	-0.21847031057903	0.158861256111265	-1.37522713798773	0.169061037350378	0.388671329472381
dre-miR-221-3p.path1	1725.28563207466	-0.810494830489444	0.128295583050665	-6.31740244844884	2.65996238737264e-10	2.34076690088793e-08
dre-miR-301a.path1	34.1784348129285	-0.410531772224602	0.243693895996991	-1.68462066128103	0.0920617824697939	0.253169901791933
dre-miR-460-5p.path1	28.504135111952	0.454802923748808	0.306186263601221	1.48537990698742	0.137443215228298	0.330444007116139
dre-miR-222a-3p.path1	1719.66720036888	-0.600571187765758	0.173671864153606	-3.45807992959974	0.000544039951368041	0.00474941074241266
dre-let-7e.path1	17052.3970716122	0.0921929899517722	0.168767197160808	0.546273159137241	0.584878183581854	0.76439524982975
dre-miR-181a-2-3p.path1	181.847247286409	-0.636115518678578	0.174060911531578	-3.65455697710265	0.000257626447943314	0.00295632195436478
dre-miR-30d.path1	22291.3631629204	0.616135030670258	0.195443456614568	3.15249761410704	0.00161880144491209	0.0115503670663998
dre-miR-30a-3p.path1	10.6602120200453	0.372970031792677	0.322515427015136	1.15644090344606	0.247500858868541	0.498173894568607
dre-miR-125b-2-3p.path1	31.1353941337227	-0.294830465002476	0.251294732331229	-1.17324570343107	0.240697289072145	0.498173894568607
dre-let-7f.path1	8234.05441610307	0.534403890010756	0.12200810137424	4.38006889699529	1.18641791291896e-05	0.000348015921122896
dre-miR-455-3p.path1	323.109621893863	-0.580854052477578	0.233766719297386	-2.48475939698946	0.0129639021280513	0.0526533871047008
dre-miR-455-3p.path2	323.109621893863	-0.580854052477578	0.233766719297386	-2.48475939698946	0.0129639021280513	0.0526533871047008
dre-miR-193b-3p.path1	5451.24998710856	-0.319093906297471	0.132965538759613	-2.39982411438469	0.0164029512635664	0.0646325243818137
dre-miR-26a-2-3p.path1	18.6580673355427	0.27649984949941	0.269614845896427	1.02553644099267	0.305110140030037	0.533437595814104
dre-let-7b.path1	10680.4546620056	-0.227741665138941	0.165435481499587	-1.37661922989301	0.168630002356954	0.388671329472381
dre-miR-92a-3p.path1	8095.79604968089	-0.0672213087033224	0.114012806615808	-0.589594368375123	0.555462628193081	0.754797264954418
dre-miR-92a-3p.path2	7498.94113830905	-0.109391332488268	0.116039082034373	-0.94271111569	0.345828686168467	0.558911735923136
dre-miR-212-5p.path1	29.2909981467425	0.758083013615199	0.29863014112221	2.53853482694825	0.0111317722803312	0.0481768505247122
dre-miR-212-5p.path2	26.4387779998936	0.741757430701898	0.310353443330395	2.39004092476667	0.0168464954788109	0.0654040412706775
dre-miR-451.path1	8726.26009166609	-0.15666079990141	0.34295105873249	-0.456802205190477	0.647813220619909	0.815986772080772
dre-miR-21.path1	69549.6813142062	0.181387509203882	0.164275359953024	1.10416747378153	0.269520496289544	0.501080359298871
dre-miR-21.path2	67762.4268245906	0.184323345194326	0.1644498653001	1.12084825887792	0.26235245819362	0.498173894568607
dre-miR-142a-3p.path1	199.334222742346	-0.6567155727405	0.19121212422122	-3.43448709340587	0.000593676342801582	0.00474941074241266
dre-miR-142a-3p.path2	199.334222742346	-0.6567155727405	0.19121212422122	-3.43448709340587	0.000593676342801582	0.00474941074241266
dre-miR-375.path1	34.991888841038	-0.13850316392811	0.315437829382896	-0.439082288256516	0.660601912309335	0.815986772080772
dre-miR-375.path2	34.9637100516753	-0.149538053600464	0.316122569400592	-0.473038207566157	0.63618592058929	0.811367550896485
dre-miR-26a-3p.path1	611.009671311075	-0.105565286393345	0.179983350512188	-0.586528065473459	0.557520707068604	0.754797264954418
dre-miR-9-3p.path1	46.7148496041242	0.0604431290884769	0.326834221752151	0.184935129388969	0.853279916942688	0.929222486226932
dre-miR-9-3p.path2	46.7148496041242	0.0604431290884769	0.326834221752151	0.184935129388969	0.853279916942688	0.929222486226932
dre-miR-9-3p.path3	46.3556547120316	0.0421441341394448	0.32459437889374	0.129836303028652	0.89669594033896	0.950713768070222
dre-miR-9-3p.path4	46.7148496041242	0.0604431290884769	0.326834221752151	0.184935129388969	0.853279916942688	0.929222486226932
dre-miR-9-3p.path5	46.3556547120316	0.0421441341394448	0.32459437889374	0.129836303028652	0.89669594033896	0.950713768070222
dre-miR-199-5p.path1	571534.804143901	0.338416672632387	0.166090866004417	2.03753933478429	0.0415960243294705	0.142614940558185
dre-miR-199-5p.path2	571539.93241369	0.338432438401254	0.166089277084047	2.03765375069936	0.0415845725056775	0.142614940558185
dre-miR-199-5p.path3	571542.817591318	0.338427963539862	0.166089935922734	2.03761872541935	0.0415880778824659	0.142614940558185
dre-miR-122.path1	46.9299614032888	1.07694111084953	0.287673085211703	3.74362832747106	0.000181381898329977	0.00282946156806081
dre-miR-101b.path1	143.874794668236	0.307625259820342	0.187046573809472	1.64464525361311	0.100042988801716	0.264113490436531
dre-miR-203a-3p.path1	184.455305388089	-0.113250674214202	0.374909871064471	-0.302074399622109	0.762595347522559	0.879149221598059
dre-miR-31.path1	10.0733953104401	0.18770329858677	0.340667358590239	0.550987037218741	0.581642560716399	0.763948437955867
dre-miR-130a.path1	448.828040158624	-0.0729509071763176	0.166584770796853	-0.437920626401556	0.66144382282305	0.815986772080772
dre-miR-181a-5p.path1	13947.3272958144	-0.189376239746467	0.203235750228954	-0.93180574546125	0.35143692486076	0.558911735923136
dre-miR-181a-5p.path2	13954.8626296982	-0.190141311734253	0.203163126139189	-0.93590463657261	0.349322289745242	0.558911735923136
dre-miR-181a-5p.path3	13947.0793679803	-0.189376638987349	0.203233010259971	-0.931820272430658	0.351429416044837	0.558911735923136
dre-miR-181a-5p.path4	13947.4383770419	-0.1893937956405	0.203230096709096	-0.931918051053228	0.351378878094291	0.558911735923136
dre-miR-181a-5p.path5	13954.8181877693	-0.190155552318493	0.203161259570258	-0.935983330290057	0.34928177052642	0.558911735923136
dre-miR-132-3p.path1	93.9595563642108	0.579511812537345	0.289662848780217	2.00064252277327	0.0454309276097446	0.149922061112157
dre-miR-132-3p.path2	94.0146143789921	0.582395112944881	0.289403312634244	2.01239960815835	0.0441778297746674	0.149524962314259
dre-miR-16c-5p.path1	3357.27310317695	-0.142728816485806	0.258536107056399	-0.552065311537588	0.580903607034391	0.763948437955867
dre-miR-216b.path1	15.5777905714625	0.334463101667537	0.317734412407167	1.05264991328334	0.292501472081123	0.525308766186506
dre-miR-730.path1	10.7189260352937	-0.427698937740256	0.321940546823143	-1.32850286166411	0.18401203883318	0.41520665172615
dre-miR-29a.path1	90.3758739145605	-0.788357562619249	0.215883861928164	-3.65176699906164	0.000260442132461212	0.00295632195436478
dre-miR-199-3p.path1	49492.909489424	-0.0533761047960418	0.17211164284614	-0.310124892850844	0.756465983087928	0.875982492601348
dre-miR-199-3p.path2	49492.4405910305	-0.0533610576407761	0.172110087371164	-0.310040268155231	0.756530334519346	0.875982492601348
dre-miR-17a-5p.path1	575.498135393931	-0.739538170472032	0.202964045679119	-3.64369052655376	0.000268756541305889	0.00295632195436478
dre-miR-17a-5p.path2	588.230348976566	-0.73635545950637	0.200029204002466	-3.68123976285629	0.000232102612816615	0.00291786141826601
dre-miR-30b.path1	5717.05489590699	-0.512577359033747	0.142059737182871	-3.60818180575623	0.00030835038976488	0.00325618011591714
dre-miR-454b.path1	3061.68134457462	-0.322030979601085	0.181893880797429	-1.7704332778502	0.076654990212535	0.215913435026014
dre-miR-457a.path1	1622.953720453	-0.0547535542852111	0.289454768771991	-0.189161002658559	0.849966631194172	0.929222486226932
dre-miR-10c-5p.path1	30073.0645587333	0.657769948594955	0.211555711649851	3.10920439568959	0.00187591894492865	0.0130327000384517
dre-miR-192.path1	92.836882282551	0.800332526539842	0.215793277094779	3.70879268026653	0.00020824984869762	0.00282946156806081
dre-miR-18a.path1	55.8848640802064	-0.772496606919669	0.237481819574854	-3.25286629647109	0.00114247240355621	0.00861750612968111
dre-miR-92b-3p.path1	1308.35695230547	-0.169857700270847	0.131403124894656	-1.29264582107175	0.196133584130938	0.435119884122416
dre-miR-184.path1	129.502676216359	0.967557360144771	0.318216890342524	3.04055940934909	0.00236139100029773	0.0152050542458195
dre-miR-184.path2	129.502676216359	0.967557360144771	0.318216890342524	3.04055940934909	0.00236139100029773	0.0152050542458195
dre-miR-145-5p.path1	1878.68862742321	-0.422439474887072	0.179525564949779	-2.35308812427492	0.0186182211175829	0.0712349329716215
dre-miR-183-5p.path1	167.461619167159	0.0785885013203572	0.300757611205618	0.261301787194435	0.793859788454164	0.903357690309911
dre-let-7d-5p.path1	4023.24774300312	0.227128432326695	0.119651527121645	1.89824933948217	0.057663244061187	0.173965836978152
dre-let-7d-5p.path2	4023.55117241193	0.226856426061313	0.119663646263461	1.89578400078039	0.0579886123260506	0.173965836978152
dre-miR-22b-3p.path1	277.67354136009	-0.431155579015438	0.1964114159174	-2.19516557630621	0.0281517226080986	0.103222982896362
dre-miR-2188-3p.path1	491.216495391444	-0.83911663149562	0.337184466786288	-2.48859812402765	0.0128247841562461	0.0526533871047008
dre-miR-19a-3p.path1	384.009065386633	-0.734119858503942	0.204137039716022	-3.59621095478403	0.000322885987530938	0.00327853464262184
dre-miR-142a-5p.path1	1811.98570750907	0.148195807443859	0.162401343084155	0.912528213310802	0.36149072455657	0.568056852874609
dre-miR-724.path1	37.3741702572744	0.858849199101408	0.388048755140145	2.21325075193511	0.0268803628651581	0.0999495182591794
dre-miR-150.path1	575.319963869134	-0.152828446617607	0.169779036689301	-0.900160877324838	0.368034642725244	0.574918021771979
dre-miR-144-3p.path1	11269.1046459387	1.16659137509147	0.337371902307041	3.45787947103479	0.000544444899790698	0.00474941074241266
dre-miR-181a-3p.path1	161.32392800089	-0.467501946953837	0.15922292966465	-2.93614712364905	0.00332316670765266	0.0190720871917457
dre-miR-458-3p.path1	874.820782988803	-0.172344429086467	0.18384484917259	-0.937444969832544	0.348529718131268	0.558911735923136
dre-miR-737-5p.path1	1837.83175198502	-0.473610768598028	0.137614455853741	-3.44157716324068	0.000578333496569955	0.00474941074241266
dre-miR-100-3p.path1	99.2232072577816	-0.504521124548644	0.18460133305906	-2.7330307760412	0.00627544682460592	0.0290652273981748
dre-miR-222a-5p.path1	592.269254639579	0.318545784631926	0.170355039982697	1.86989351570861	0.0614986064452056	0.182422832601509
dre-miR-22b-5p.path1	405.156261417655	-0.156355374853704	0.154420302619918	-1.01253120348137	0.311284135019532	0.538005038947813
dre-miR-196a-5p.path1	1237.21197202745	0.21255390864205	0.216524224474454	0.981663410447302	0.326265696947395	0.548625120981608
dre-miR-196a-5p.path2	1237.21197202745	0.21255390864205	0.216524224474454	0.981663410447302	0.326265696947395	0.548625120981608
dre-miR-100-5p.path1	460694.790468586	0.517871776670703	0.282415033905582	1.83372595116108	0.0666946843916516	0.193487875597759
dre-miR-100-5p.path2	460694.96578543	0.517871907974956	0.282414846032532	1.83372763595898	0.0666944341736446	0.193487875597759
dre-miR-181a-3-3p.path1	23.4172280658587	-0.347879517125231	0.280564427273945	-1.23992738675156	0.215002253151787	0.461468250667251
dre-miR-30c-5p.path1	15777.7490088179	-0.293989947471296	0.120744431684501	-2.43481163785239	0.0148995435699014	0.0595981742796056
dre-miR-27a-3p.path1	1070.1848127032	0.234663612021623	0.28949709738445	0.810590552173969	0.417600844274837	0.640968737724169
dre-miR-143.path1	16788.4817205467	0.634343855864496	0.117233572251943	5.4109402595124	6.26946863301711e-08	4.13784929779129e-06
dre-miR-93.path1	561.92404784831	-0.302581255099514	0.145329731865986	-2.0820327073784	0.0373394822928928	0.133211126017888
dre-miR-193a-5p.path1	14.6248963538164	0.200132849473404	0.291973872786866	0.685447802445994	0.493061388098696	0.723156702544754
dre-miR-193a-5p.path2	14.6248963538164	0.200132849473404	0.291973872786866	0.685447802445994	0.493061388098696	0.723156702544754
dre-miR-129-5p.path1	66.1830016416906	0.344827706177039	0.308830834212144	1.11655854266212	0.264183125907595	0.498173894568607
dre-miR-129-5p.path2	66.1830016416906	0.344827706177039	0.308830834212144	1.11655854266212	0.264183125907595	0.498173894568607
dre-miR-129-5p.path3	66.1830016416906	0.344827706177039	0.308830834212144	1.11655854266212	0.264183125907595	0.498173894568607
dre-miR-129-5p.path4	66.1830016416906	0.344827706177039	0.308830834212144	1.11655854266212	0.264183125907595	0.498173894568607
dre-miR-138-5p.path1	23.3312019530892	-0.57695559163346	0.296191319576047	-1.94791526118755	0.051425103404405	0.160019649029614
dre-miR-138-5p.path2	23.0122882102136	-0.593056521451589	0.30846917290336	-1.92257954293989	0.0545328751860251	0.1674032447571
dre-let-7g.path1	27547.8289996311	0.674485518466004	0.104208948886096	6.47243375617616	9.64368048545506e-11	1.28095776353039e-08
dre-let-7g.path2	27555.6419696248	0.6745668543842	0.104236741222951	6.47148833002534	9.70422548129081e-11	1.28095776353039e-08
dre-miR-196d.path1	622.576651972419	0.319760460129236	0.251630936061056	1.27075178090046	0.203816967843029	0.441046553365243
dre-miR-148.path1	4268.62285148352	-0.182687493720157	0.177530764771157	-1.02904695958273	0.303457608570596	0.533437595814104
dre-miR-10b-3p.path1	127.692909076799	0.217492569488613	0.215936746093773	1.0072049960138	0.313836272719558	0.538005038947813
dre-miR-2188-5p.path1	8513.05072716069	0.148642958960654	0.337864604240135	0.439948302057136	0.659974551003956	0.815986772080772
dre-miR-24b-5p.path1	72.046610568959	-0.0386690840867834	0.207937366906706	-0.185965056026379	0.852472164532033	0.929222486226932
dre-miR-363-3p.path1	4496.93725675287	0.783911546005418	0.171091592773992	4.58182388330995	4.60938018140936e-06	0.000173839481127439
dre-miR-210-3p.path1	1524.2009926076	-0.340528532795051	0.21896513808521	-1.5551723702361	0.11990502277559	0.298631377478829
dre-miR-7132-5p.path1	13.716453892776	-0.558030159649251	0.307450612320489	-1.81502373808108	0.0695202615735604	0.199492924515434
dre-miR-20a-3p.path1	54.4413688173409	-0.291188184466317	0.250592768465933	-1.16199755583091	0.24523645775183	0.498173894568607
dre-miR-140-5p.path1	90.6918428245923	-0.581198079417269	0.206838415894937	-2.80991360769504	0.00495547999716801	0.0237863039864065
dre-miR-1388-3p.path1	319.778581466809	-0.168084900568378	0.156846267833715	-1.07165381038316	0.283875554394842	0.523217201486777
dre-miR-193a-3p.path1	24.9958478920085	-0.416641895183783	0.261217960334598	-1.59499712290112	0.110712879165465	0.283768933006629
dre-miR-193a-3p.path2	25.0378154339603	-0.416624563068986	0.261191254700268	-1.59509384625869	0.110691251387204	0.283768933006629
dre-miR-99.path1	197738.066772983	0.33423675404374	0.314161215217381	1.06390202817515	0.287373084149934	0.523217201486777
dre-miR-99.path2	165609.512658897	0.301491271285289	0.30292298207091	0.995273680538093	0.319603174896975	0.544356375308396
dre-miR-145-3p.path1	5540.49618440639	0.321581213083851	0.310660691629432	1.03515256918132	0.300597665435559	0.533437595814104
dre-miR-731.path1	1036.46920909588	-0.0182198256507174	0.170201603730968	-0.107048495732842	0.914750506730058	0.962128023014881
dre-miR-1388-5p.path1	3011.17912305486	0.59377403725939	0.225546716749584	2.63259889488276	0.00847343504183383	0.0379150313736294
dre-miR-223.path1	203.651111648902	-1.00025248763242	0.241001613353976	-4.15039747540309	3.31898410096209e-05	0.000674009078964609
dre-miR-205-5p.path1	141.234343414639	-0.4376972014985	0.334796077775936	-1.3073546273485	0.191092299399362	0.427528534249421
dre-miR-130c-3p.path1	563.546938016401	-0.207057537522807	0.185141160985715	-1.11837657504364	0.263406194634174	0.498173894568607
dre-miR-130c-3p.path2	563.546938016401	-0.207057537522807	0.185141160985715	-1.11837657504364	0.263406194634174	0.498173894568607
dre-miR-221-5p.path1	1501.03794786402	0.452957227699932	0.258414438515645	1.75283250541942	0.0796307618016671	0.221289695954106
dre-miR-133c-5p.path1	11.5473401741902	-0.501763513916924	0.323628358286421	-1.55043123097651	0.12103804739368	0.298635930018051
dre-miR-34a.path1	35.6013763723541	0.143447547977648	0.27789986690511	0.516184298953367	0.605725695297486	0.783880311561452
dre-miR-15a-5p.path1	756.849978824213	0.0891407038468978	0.206517407084617	0.431637725387351	0.666004735109558	0.816309131714686
dre-miR-15a-5p.path2	749.259014743124	0.0944794459883	0.213827632070968	0.441848628604478	0.658598746661803	0.815986772080772
dre-let-7h.path1	5871.53336561315	-0.000235711487092874	0.119283429435751	-0.00197606229304325	0.998423331431298	1
dre-miR-18c.path1	311.227250247854	-0.168099650315895	0.157773433706804	-1.06544965376288	0.286672497192707	0.523217201486777
dre-miR-199-3-3p.path1	771.645239813687	-0.776134338005323	0.184124513144455	-4.21526892183229	2.49480725984822e-05	0.000598753742363573
dre-miR-19d-3p.path1	210.376208647034	-0.928688683649729	0.213195954650326	-4.35603332705314	1.32440620216579e-05	0.000349643237371769
dre-miR-30e-5p.path1	21113.8750810678	0.367537580262045	0.188760506224802	1.94711058797612	0.0515214779072622	0.160019649029614
dre-miR-727-3p.path1	47.40881459013	0.0224046033127128	0.268829431721421	0.0833413334590906	0.933580135245424	0.963065203454942
dre-let-7c-5p.path1	8067.54117136297	0.0373609376531261	0.128074141262031	0.291713356693043	0.770505796032582	0.880683150893457
dre-let-7c-5p.path2	8065.65084574936	0.0373606623255509	0.128126019516946	0.291593093006449	0.770597757031775	0.880683150893457
