# Supplementary material for: Integrative microRNAome analysis of skeletal muscle of Colossoma macropomum (tambaqui), Piaractus mesopotamicus (pacu), and the hybrid tambacu, based on next-generation sequencing data
Source: BMC Genomics. 2021 Apr 6;22:237. doi: 10.1186/s12864-021-07513-5 (PMC8022549; doi:10.1186/s12864-021-07513-5)
Supplement: Supplementary file 7 — Additional file 7. DESeq2 results. Total DESeq2 results and filtered DESeq2 results for PC vs TQ contrasts. [file 12864_2021_7513_MOESM7_ESM.xlsx]

## Sheet: res_PC.TQ
Additional file 5
miRNA	baseMean	log2FoldChange	lfcSE	stat	pvalue	padj
dre-miR-457b-5p.path1	0	NA	NA	NA	NA	NA
dre-miR-18b-3p.path1	0.49696037901075	-0.379063221136306	0.319290739805804	-1.18720393008221	0.235147191064736	0.4634785215189
dre-miR-190a.path1	27.1676594687689	-0.738323119668294	0.278839639249995	-2.64784132433319	0.00810075376765381	0.0483381089257489
dre-miR-30a-5p.path1	1.9822518185272	0.306637807987995	0.402666267002581	0.761518490909569	0.446347438709433	0.6820590074661
dre-miR-205-3p.path1	0.350656170599968	-0.137918292586495	0.209909057971793	-0.657038309442691	0.511156283931621	0.727929367693198
dre-miR-499-5p.path1	1529.03346295541	1.31828295307616	0.325390290625423	4.05138994941222	5.09142721320675e-05	0.000989191572851596
dre-miR-138-2-3p.path1	0	NA	NA	NA	NA	NA
dre-miR-10a-5p.path1	14213.592117557	-0.133272017686454	0.340287029645605	-0.391645893248564	0.695319873411419	0.84162457932191
dre-miR-210-5p.path1	730.631794149148	-1.01067899424562	0.193011220105366	-5.23637430867431	1.63761673818357e-07	1.48477250928644e-05
dre-miR-727-5p.path1	35.7610546293005	-0.660615228661735	0.27454072051179	-2.40625590050991	0.0161169707148426	0.0769107075454251
dre-miR-27d.path1	1564.38229329835	0.881725080253345	0.1638437687356	5.38149901615247	7.38681074867006e-08	1.00460626181913e-05
dre-miR-722.path1	683.940975354733	-0.0554660676398449	0.166182366346309	-0.333766264491977	0.738555942034133	0.873292657394679
dre-miR-138-3p.path1	0.883773964562136	-0.0136662674906574	0.350033667687301	-0.0390427228927761	0.968856326620881	0.998461018984302
dre-miR-430a-15-5p.path1	0	NA	NA	NA	NA	NA
dre-miR-430a-15-5p.path2	0	NA	NA	NA	NA	NA
dre-miR-430a-15-5p.path3	0	NA	NA	NA	NA	NA
dre-miR-430a-15-5p.path4	0	NA	NA	NA	NA	NA
dre-miR-430a-15-5p.path5	0	NA	NA	NA	NA	NA
dre-miR-146b.path1	1876.4169941639	1.00598270712002	0.284363189598047	3.53766853066317	0.000403676476978299	0.00577894745989986
dre-miR-7148-3p.path1	0	NA	NA	NA	NA	NA
dre-miR-430a-13-5p.path1	0	NA	NA	NA	NA	NA
dre-miR-430a-13-5p.path2	0	NA	NA	NA	NA	NA
dre-miR-430a-13-5p.path3	0	NA	NA	NA	NA	NA
dre-miR-430a-13-5p.path4	0	NA	NA	NA	NA	NA
dre-miR-430a-13-5p.path5	0	NA	NA	NA	NA	NA
dre-miR-20b-5p.path1	181.016084220563	-0.238411794292647	0.225198332226831	-1.05867477762893	0.289747918495411	0.547301623824666
dre-miR-430c-5p.path1	0	NA	NA	NA	NA	NA
dre-miR-430c-5p.path2	0	NA	NA	NA	NA	NA
dre-miR-430c-5p.path3	0	NA	NA	NA	NA	NA
dre-miR-430c-5p.path4	0	NA	NA	NA	NA	NA
dre-miR-430c-5p.path5	0	NA	NA	NA	NA	NA
dre-miR-183-3p.path1	0	NA	NA	NA	NA	NA
dre-miR-740.path1	0	NA	NA	NA	NA	NA
dre-miR-430b-5p.path1	0	NA	NA	NA	NA	NA
dre-miR-430b-5p.path2	0	NA	NA	NA	NA	NA
dre-miR-430b-5p.path3	0	NA	NA	NA	NA	NA
dre-miR-430b-5p.path4	0	NA	NA	NA	NA	NA
dre-miR-430b-5p.path5	0	NA	NA	NA	NA	NA
dre-miR-25-5p.path1	0	NA	NA	NA	NA	NA
dre-miR-124-5p.path1	13.746739246706	0.867346170460227	0.334976925777329	2.58927139070105	0.00961792608692663	0.0523215179128809
dre-miR-124-5p.path2	1.39695837829009	0.349655569097198	0.395146901114129	0.884874886052082	0.376224114408516	0.598438357421733
dre-miR-124-5p.path3	1.20206263124342	0.361069693614973	0.388244950937008	0.930004866112363	0.352368565012559	0.596119197228269
dre-miR-1.path1	2809.97423047149	0.319604216520042	0.147482708862347	2.16706228808385	0.0302301049658673	0.128477946104936
dre-miR-1.path2	2847.20848759408	0.311110877462981	0.15679440928817	1.98419624064016	0.0472339674863077	0.154790833208141
dre-miR-338-5p.path1	76.2362549263479	-0.0617733598692193	0.252735541715812	-0.244418966362397	0.806906354117235	0.906936067437554
dre-miR-125a.path1	6958.71459409394	0.224063111350331	0.180462961663201	1.24160165213569	0.214383571908695	0.449051838349423
dre-miR-125a.path2	6969.36863864638	0.223399453878149	0.180524920282906	1.2374992523362	0.215901791734342	0.449051838349423
dre-miR-2197.path1	0	NA	NA	NA	NA	NA
dre-miR-204-5p.path1	14903.0844946803	0.674552265835093	0.244163478528129	2.76270746919827	0.00573241174042886	0.0414916261017677
dre-miR-204-5p.path2	15821.6694034922	0.667949277441755	0.24389835752431	2.73863786628894	0.00616942874759982	0.0414916261017677
dre-miR-204-5p.path3	15716.7522155881	0.668574114329554	0.244581640327201	2.73354170589066	0.00626571876764961	0.0414916261017677
dre-miR-22a-3p.path1	16656.0003932304	0.349601977360877	0.118906784539657	2.94013481833142	0.00328069466281864	0.029744964942889
dre-miR-96-5p.path1	144.756858035051	0.655433977888114	0.317716570353656	2.06295182262146	0.0391172057267701	0.14378216159029
dre-miR-133a-3p.path1	0	NA	NA	NA	NA	NA
dre-miR-133a-3p.path2	0	NA	NA	NA	NA	NA
dre-miR-133a-3p.path3	0	NA	NA	NA	NA	NA
dre-miR-24b-3p.path1	0	NA	NA	NA	NA	NA
dre-miR-24b-3p.path2	0	NA	NA	NA	NA	NA
dre-miR-24b-3p.path3	0	NA	NA	NA	NA	NA
dre-miR-24b-3p.path4	0	NA	NA	NA	NA	NA
dre-miR-24b-3p.path5	0	NA	NA	NA	NA	NA
dre-miR-128-5p.path1	0.0482918884922603	-0.0940404700779258	0.142660726968813	-0.659189617745911	0.509774013049178	0.727929367693198
dre-miR-27b-3p.path1	36987.3588290635	0.471636475461592	0.179216502437897	2.63165762664643	0.00849694413828188	0.0483381089257489
dre-miR-365.path1	3834.03640690804	-0.288327501840952	0.161488236902943	-1.78543965412318	0.0741900314424044	0.219344440786239
dre-miR-365.path2	3834.03640690804	-0.288327501840952	0.161488236902943	-1.78543965412318	0.0741900314424044	0.219344440786239
dre-miR-365.path3	3834.03640690804	-0.288327501840952	0.161488236902943	-1.78543965412318	0.0741900314424044	0.219344440786239
dre-miR-16b.path1	0	NA	NA	NA	NA	NA
dre-miR-16b.path2	0	NA	NA	NA	NA	NA
dre-miR-18b-5p.path1	0	NA	NA	NA	NA	NA
dre-miR-725-5p.path1	0	NA	NA	NA	NA	NA
dre-miR-140-3p.path1	423.396430981156	0.498093010549449	0.17255347582711	2.88660085322485	0.00389427916515117	0.0331013729037849
dre-miR-25-3p.path1	1906.21488381302	-0.247767175561106	0.161824670432784	-1.5310840732657	0.125748615529886	0.319660032001205
dre-miR-2193.path1	0	NA	NA	NA	NA	NA
dre-miR-30e-3p.path1	1426.66046502375	0.0778302789410682	0.118256860009911	0.658145996219966	0.510444322291334	0.727929367693198
dre-miR-456.path1	2067.87388167127	0.143752917418368	0.145939390895192	0.985017934750772	0.324615261491597	0.586786228583116
dre-miR-219-5p.path1	0.112253135697016	-0.0713693702055927	0.150804977752145	-0.473256064019927	0.636030503730772	0.796988380787935
dre-miR-219-5p.path2	0.112253135697016	-0.0713693702055927	0.150804977752145	-0.473256064019927	0.636030503730772	0.796988380787935
dre-miR-219-5p.path3	0.112253135697016	-0.0713693702055927	0.150804977752145	-0.473256064019927	0.636030503730772	0.796988380787935
dre-let-7j.path1	8945.21983891809	-0.0792630150958617	0.129076304466845	-0.614078745306976	0.539163292799118	0.733262078206801
dre-miR-204-3-3p.path1	1.70479308981593	0.557703323865098	0.399722919479284	1.39522478368669	0.162948065612843	0.369348948722445
dre-miR-27b-5p.path1	81.0934625019093	-0.0536168995159337	0.192441279458772	-0.278614337145998	0.780540808787329	0.8951996864236
dre-miR-338.path1	0	NA	NA	NA	NA	NA
dre-miR-338.path2	0	NA	NA	NA	NA	NA
dre-miR-338.path3	0	NA	NA	NA	NA	NA
dre-miR-204-2-3p.path1	0	NA	NA	NA	NA	NA
dre-miR-181c-5p.path1	0	NA	NA	NA	NA	NA
dre-miR-181c-5p.path2	0	NA	NA	NA	NA	NA
dre-miR-181c-5p.path3	0	NA	NA	NA	NA	NA
dre-miR-181c-5p.path4	0	NA	NA	NA	NA	NA
dre-let-7d-3p.path1	0	NA	NA	NA	NA	NA
dre-let-7d-3p.path2	0	NA	NA	NA	NA	NA
dre-let-7d-3p.path3	0	NA	NA	NA	NA	NA
dre-let-7d-3p.path4	0	NA	NA	NA	NA	NA
dre-miR-193b-5p.path1	0	NA	NA	NA	NA	NA
dre-miR-125b-3-3p.path1	0	NA	NA	NA	NA	NA
dre-miR-23a-3-5p.path1	2.05651144639062	-0.387673923366726	0.396674745495907	-0.977309313911759	0.328416043427492	0.586786228583116
dre-miR-135c.path1	1.00983930664419	0.317159839158087	0.332200490945205	0.95472417351244	0.339717201877147	0.586786228583116
dre-miR-135c.path2	1.00983930664419	0.317159839158087	0.332200490945205	0.95472417351244	0.339717201877147	0.586786228583116
dre-miR-2185-5p.path1	0	NA	NA	NA	NA	NA
dre-miR-2185-5p.path2	0	NA	NA	NA	NA	NA
dre-miR-2185-5p.path3	0	NA	NA	NA	NA	NA
dre-miR-23b-5p.path1	5.21418087185651	-0.314221913367958	0.388935752255655	-0.807901848944485	0.419147086850802	0.651474329276675
dre-miR-126a-5p.path1	0	NA	NA	NA	NA	NA
dre-miR-126a-5p.path2	0	NA	NA	NA	NA	NA
dre-miR-723-5p.path1	0	NA	NA	NA	NA	NA
dre-miR-459-3p.path1	0	NA	NA	NA	NA	NA
dre-miR-203b-5p.path1	0	NA	NA	NA	NA	NA
dre-miR-29b3-3p.path1	0	NA	NA	NA	NA	NA
dre-miR-29b3-3p.path2	0	NA	NA	NA	NA	NA
dre-miR-29b3-3p.path3	0	NA	NA	NA	NA	NA
dre-miR-10c-3p.path1	46.9340564300863	-0.0385516627133644	0.218797076982323	-0.176198252943201	0.86013819326543	0.935830354272788
dre-miR-19c-5p.path1	0	NA	NA	NA	NA	NA
dre-miR-9-5p.path1	0	NA	NA	NA	NA	NA
dre-miR-9-5p.path2	0	NA	NA	NA	NA	NA
dre-miR-9-5p.path3	0.0482918884922603	-0.0940404700779258	0.142660726968813	-0.659189617745911	0.509774013049178	0.727929367693198
dre-miR-9-5p.path4	0.0482918884922603	-0.0940404700779258	0.142660726968813	-0.659189617745911	0.509774013049178	0.727929367693198
dre-miR-9-5p.path5	0	NA	NA	NA	NA	NA
dre-miR-218b.path1	0	NA	NA	NA	NA	NA
dre-miR-218b.path2	0	NA	NA	NA	NA	NA
dre-miR-218b.path3	0	NA	NA	NA	NA	NA
dre-miR-430a-4-5p.path1	0	NA	NA	NA	NA	NA
dre-miR-430a-4-5p.path2	0	NA	NA	NA	NA	NA
dre-miR-430a-4-5p.path3	0	NA	NA	NA	NA	NA
dre-miR-430a-4-5p.path4	0	NA	NA	NA	NA	NA
dre-miR-430a-4-5p.path5	0	NA	NA	NA	NA	NA
dre-miR-7147.path1	107.426058788877	0.802350269233988	0.331158808715621	2.42285649095627	0.0153990085741463	0.0769107075454251
dre-miR-2189.path1	0	NA	NA	NA	NA	NA
dre-miR-101a.path1	2374.33620563239	0.0614233531862579	0.187204846183545	0.328107708953406	0.742830225462265	0.873292657394679
dre-miR-187.path1	122.633763544298	-0.382100157076767	0.214986542411305	-1.77732128156072	0.0755153941197693	0.220530559360884
dre-miR-455-5p.path1	0	NA	NA	NA	NA	NA
dre-miR-455-5p.path2	0	NA	NA	NA	NA	NA
dre-miR-214.path1	7122.81887862942	-0.0333681125903003	0.1469886535299	-0.227011485505666	0.820414811165497	0.91832439768319
dre-miR-429a.path1	10.0148456592493	-0.0625419398001204	0.368770660702347	-0.169595758190213	0.865328058697351	0.937726023767647
dre-miR-723-3p.path1	0	NA	NA	NA	NA	NA
dre-miR-216a.path1	60.0861488996495	-1.19826926904911	0.268143191676677	-4.46876633919523	7.86720115976571e-06	0.000237764301717364
dre-miR-103.path1	0	NA	NA	NA	NA	NA
dre-miR-103.path2	0	NA	NA	NA	NA	NA
dre-miR-96-3p.path1	0.0613199075685928	-0.095416072054785	0.142759829017689	-0.668367794437201	0.503898847924505	0.727929367693198
dre-miR-27c-3p.path1	23231.5779242587	0.418874744978078	0.140770402804194	2.97558816792415	0.00292427276766722	0.0274276618208787
dre-miR-212-3p.path1	0	NA	NA	NA	NA	NA
dre-miR-212-3p.path2	0	NA	NA	NA	NA	NA
dre-miR-499-3p.path1	84.8400097099617	1.19850803219891	0.333299778414247	3.59588607559566	0.00032328926906033	0.00488526006580054
dre-miR-130b.path1	485.00847897176	-0.154417128002979	0.172618935760746	-0.894554976384546	0.371025028946912	0.596427041788608
dre-miR-10b-5p.path1	0	NA	NA	NA	NA	NA
dre-miR-10b-5p.path2	0	NA	NA	NA	NA	NA
dre-miR-10b-5p.path3	0	NA	NA	NA	NA	NA
dre-let-7i.path1	1045.24333202345	-0.130946431904729	0.103421187545589	-1.26614705373603	0.205460439130286	0.440041255460141
dre-miR-489.path1	219.321495432835	1.1362366110581	0.158504194921688	7.16849551912161	7.58264149826906e-13	2.06247848752918e-10
dre-miR-135a.path1	0.286930410641326	-0.115642537075957	0.24057509042997	-0.48069206528936	0.630735371354484	0.796988380787935
dre-miR-135a.path2	0	NA	NA	NA	NA	NA
dre-miR-734.path1	3.52598239188593	0.900095170625399	0.406652642218782	2.21342511317347	0.0268683508732058	0.121981875010744
dre-miR-457b-3p.path1	0	NA	NA	NA	NA	NA
dre-miR-206-3p.path1	644.387316801124	0.4516269193442	0.262420203800796	1.72100666337045	0.0852496147527353	0.239050466110763
dre-miR-206-3p.path2	441.1028802628	0.696421313237105	0.289385948065643	2.40654847926179	0.0161040664639666	0.0769107075454251
dre-miR-34b.path1	0.339441956241242	0.238042709666984	0.256797025935322	0.926968327611932	0.353942978996862	0.596119197228269
dre-miR-23a-5p.path1	32.9654438440651	0.138761519452108	0.295596149314241	0.469429387947114	0.638762746366801	0.796988380787935
dre-miR-3906.path1	0	NA	NA	NA	NA	NA
dre-miR-20a-5p.path1	716.208149539553	-0.246254778195967	0.189208663579066	-1.30149842791455	0.193087902277487	0.416824677932354
dre-let-7a.path1	0	NA	NA	NA	NA	NA
dre-let-7a.path2	0	NA	NA	NA	NA	NA
dre-let-7a.path3	0	NA	NA	NA	NA	NA
dre-let-7a.path4	137.314898317554	0.107162668497726	0.144011388275682	0.744126348484219	0.45680004035155	0.694131904891741
dre-let-7a.path5	77.9317884520192	-0.0756587465636728	0.187398530806109	-0.403731802155658	0.686409950987797	0.84162457932191
dre-miR-130c-5p.path1	173.252364020357	-0.201849182546444	0.173298471797412	-1.16474877390961	0.244120699801812	0.477703815439516
dre-miR-130c-5p.path2	174.260362473219	-0.205796759437127	0.171923588968627	-1.19702456580686	0.231296979850528	0.459217361455063
dre-miR-462.path1	1336.72032006593	-0.341146692767845	0.177954505310892	-1.91704442757351	0.0552322877122379	0.172680255835962
dre-miR-146a.path1	21463.5676452041	0.586391028496498	0.282179801135718	2.07807584432475	0.0377023741060404	0.14378216159029
dre-miR-429b.path1	2.42282229786126	0.396701022139449	0.408563687567554	0.970964954084071	0.331565730752168	0.586786228583116
dre-miR-137-3p.path1	0.850097869342211	-0.430897383614079	0.358309993515694	-1.20258265583431	0.229137862746843	0.458275725493685
dre-miR-137-3p.path2	0.850097869342211	-0.430897383614079	0.358309993515694	-1.20258265583431	0.229137862746843	0.458275725493685
dre-miR-7b.path1	226.006084278033	0.149891339572579	0.213843103107422	0.70094072427149	0.483340008215369	0.726345205715914
dre-miR-2184.path1	164.117924628523	0.405315533668916	0.207419722543251	1.95408386772092	0.050691299602877	0.162212158729206
dre-miR-27e.path1	128.214447354219	0.218704533508775	0.152439221966836	1.43469988029955	0.151372638347927	0.348926759581663
dre-miR-182-5p.path1	53.4351752397731	0.472953763043859	0.243688995334117	1.94080886744763	0.0522814650448882	0.165355331304763
dre-miR-7149-5p.path1	0	NA	NA	NA	NA	NA
dre-miR-22a-5p.path1	637.171428879731	0.148861324460034	0.163325683660718	0.911438551019744	0.362064348996793	0.596119197228269
dre-miR-133b-3p.path1	0	NA	NA	NA	NA	NA
dre-miR-133b-3p.path2	0	NA	NA	NA	NA	NA
dre-miR-133b-3p.path3	0	NA	NA	NA	NA	NA
dre-miR-142b-5p.path1	0	NA	NA	NA	NA	NA
dre-miR-7a.path1	12.4098270018688	0.227808977862487	0.363735115567469	0.626304604951543	0.531115166476348	0.73029556999094
dre-miR-7a.path2	12.4098270018688	0.227808977862487	0.363735115567469	0.626304604951543	0.531115166476348	0.73029556999094
dre-miR-7a.path3	15.0872938712734	1.27678095695125	0.382792280929394	3.33544070912639	0.000851643126006469	0.0100716056640765
dre-miR-181b-3-3p.path1	1.36888942171644	0.0128885183094899	0.381453975099636	0.0337878725896708	0.973046306696604	0.998461018984302
dre-miR-107a-3p.path1	0	NA	NA	NA	NA	NA
dre-miR-107a-3p.path2	0	NA	NA	NA	NA	NA
dre-miR-107a-3p.path3	0	NA	NA	NA	NA	NA
dre-miR-155.path1	18.2429144650799	-0.808575426957622	0.308066290340076	-2.62467998710613	0.00867304395172958	0.0483381089257489
dre-miR-125c-3p.path1	0.0418596100406147	0.0779541230760612	0.142689824614339	0.546318725156158	0.584846866889464	0.770681647226581
dre-miR-7132-3p.path1	0	NA	NA	NA	NA	NA
dre-miR-725-3p.path1	0	NA	NA	NA	NA	NA
dre-miR-430a-12-5p.path1	0	NA	NA	NA	NA	NA
dre-miR-430a-12-5p.path2	0	NA	NA	NA	NA	NA
dre-miR-430a-12-5p.path3	0	NA	NA	NA	NA	NA
dre-miR-430a-12-5p.path4	0	NA	NA	NA	NA	NA
dre-miR-430a-12-5p.path5	0	NA	NA	NA	NA	NA
dre-miR-19b-5p.path1	3.48343519922123	-0.209605868528076	0.400086250475201	-0.523901704392783	0.600346909289328	0.781312724051182
dre-miR-128-3p.path1	3705.09709961744	0.0184557687312623	0.156852966794778	0.117662860374259	0.906334795430559	0.966757115125929
dre-miR-128-3p.path2	3640.28576028958	0.0290610716637273	0.158804176683985	0.18299941645463	0.854798476487885	0.933755765480742
dre-miR-128-3p.path3	3640.37724998212	0.0291588130475293	0.158805056455512	0.183613882947726	0.854316371277684	0.933755765480742
dre-miR-2191.path1	0	NA	NA	NA	NA	NA
dre-miR-221-3p.path1	1725.28563207466	-0.186810547724648	0.12786407913613	-1.46100882270274	0.144013020213364	0.343610013140657
dre-miR-181a-4-3p.path1	0	NA	NA	NA	NA	NA
dre-miR-16a.path1	0	NA	NA	NA	NA	NA
dre-miR-16a.path2	0	NA	NA	NA	NA	NA
dre-miR-301a.path1	34.1784348129285	-0.508916239733093	0.24464223359566	-2.08024686601832	0.037502895599921	0.14378216159029
dre-miR-153a-3p.path1	4.81095202798012	-0.824948405109335	0.383019674824481	-2.15380164344656	0.0312557307807337	0.130793211882455
dre-miR-30c-3p.path1	0	NA	NA	NA	NA	NA
dre-miR-454a.path1	0.0964313639387058	-0.0954160698726528	0.142759829473752	-0.668367777016686	0.503898859041771	0.727929367693198
dre-miR-460-5p.path1	28.504135111952	0.312442202877703	0.307051136410797	1.0175575525625	0.308888268362555	0.575463075305581
dre-miR-222a-3p.path1	1719.66720036888	-0.296739158910432	0.173531361395054	-1.71000305953279	0.087265307286044	0.242205750834734
dre-let-7e.path1	17052.3970716122	0.170465317794644	0.168763565638768	1.01008364660603	0.312455216462756	0.577514612869038
dre-miR-196a-3p.path1	0	NA	NA	NA	NA	NA
dre-miR-26a-5p.path1	0	NA	NA	NA	NA	NA
dre-miR-26a-5p.path2	0	NA	NA	NA	NA	NA
dre-miR-26a-5p.path3	0	NA	NA	NA	NA	NA
dre-miR-26a-5p.path4	0	NA	NA	NA	NA	NA
dre-miR-153b-3p.path1	0	NA	NA	NA	NA	NA
dre-miR-153b-3p.path2	0	NA	NA	NA	NA	NA
dre-miR-181a-2-3p.path1	181.847247286409	-0.457444546367341	0.173256064121287	-2.64028014654141	0.008283752016213	0.0483381089257489
dre-miR-17a-2-3p.path1	4.69806091743044	-0.520218195305542	0.377061007682762	-1.37966584904272	0.167689552487894	0.373865231776288
dre-miR-17a-2-3p.path2	0	NA	NA	NA	NA	NA
dre-miR-30d.path1	22291.3631629204	0.280716773749698	0.195451059266831	1.43625097148469	0.150930939700169	0.348926759581663
dre-miR-459-5p.path1	0.0418596100406147	0.0779541230760612	0.142689824614339	0.546318725156158	0.584846866889464	0.770681647226581
dre-miR-19a-5p.path1	1.15336094075518	0.240881094583136	0.377806606795265	0.637577771935763	0.523748568961474	0.73029556999094
dre-miR-30a-3p.path1	10.6602120200453	0.437785075449666	0.321181511331931	1.36304569224481	0.172868110707091	0.382277448067713
dre-miR-125c-5p.path1	0	NA	NA	NA	NA	NA
dre-miR-125c-5p.path2	0	NA	NA	NA	NA	NA
dre-miR-125c-5p.path3	0	NA	NA	NA	NA	NA
dre-miR-125c-5p.path4	0	NA	NA	NA	NA	NA
dre-miR-124-3p.path1	0.0482918884922603	-0.0940404700779258	0.142660726968813	-0.659189617745911	0.509774013049178	0.727929367693198
dre-miR-124-3p.path2	0.0639612472047553	0	0.142657930357529	0	1	1
dre-miR-124-3p.path3	0.0639612472047553	0	0.142657930357529	0	1	1
dre-miR-124-3p.path4	0.0639612472047553	0	0.142657930357529	0	1	1
dre-miR-124-3p.path5	0.0639612472047553	0	0.142657930357529	0	1	1
dre-miR-2196.path1	0	NA	NA	NA	NA	NA
dre-miR-125b-2-3p.path1	31.1353941337227	-0.448425448450293	0.252905311816967	-1.77309620438035	0.0762127668379527	0.220530559360884
dre-miR-124-6-5p.path1	0.358147950576712	-0.0185409657486495	0.207212968442707	-0.0894778250994264	0.928702175892022	0.975912587526893
dre-let-7f.path1	8234.05441610307	0.271712465483135	0.122038267213087	2.22645299452431	0.0259838541720319	0.121855316117115
dre-miR-455-3p.path1	323.109621893863	0.0478078503554064	0.232860618469223	0.205306722406241	0.837332492209423	0.925831048296597
dre-miR-455-3p.path2	323.109621893863	0.0478078503554064	0.232860618469223	0.205306722406241	0.837332492209423	0.925831048296597
dre-miR-124-4-5p.path1	0.137198917391055	-0.18876905574981	0.165337943210533	-1.14171648736093	0.253571885309809	0.489159948966441
dre-miR-124-4-5p.path2	0	NA	NA	NA	NA	NA
dre-miR-135b-3p.path1	0.0639612472047553	0	0.142657930357529	0	1	1
dre-miR-19b-3p.path1	0	NA	NA	NA	NA	NA
dre-miR-19b-3p.path2	0	NA	NA	NA	NA	NA
dre-miR-193b-3p.path1	5451.24998710856	-0.381277386913892	0.132975285814256	-2.86728007072286	0.00414016447888716	0.0341249920684032
dre-miR-107b.path1	0	NA	NA	NA	NA	NA
dre-miR-301b-3p.path1	0	NA	NA	NA	NA	NA
dre-miR-301b-3p.path2	0	NA	NA	NA	NA	NA
dre-miR-729.path1	0	NA	NA	NA	NA	NA
dre-miR-100-2-3p.path1	0	NA	NA	NA	NA	NA
dre-miR-460-3p.path1	4.32097840574816	-0.256250346596628	0.386810535132027	-0.662469926030232	0.50767010243926	0.727929367693198
dre-miR-733.path1	0	NA	NA	NA	NA	NA
dre-miR-26a-2-3p.path1	18.6580673355427	1.00052719757472	0.258289554931178	3.87366495653034	0.000107210780512338	0.00194408881995706
dre-let-7b.path1	10680.4546620056	-0.240605763084557	0.165435559802978	-1.45437754356501	0.145841662401356	0.344947236288425
dre-miR-92a-3p.path1	8095.79604968089	0.400054989497282	0.11394562126185	3.51092902971626	0.000446543596801588	0.0060729929165016
dre-miR-92a-3p.path2	7498.94113830905	0.39086097028574	0.115962569893252	3.37057871902582	0.000750104716335837	0.00927402194742489
dre-miR-212-5p.path1	29.2909981467425	0.817076572301239	0.298125645765731	2.74071212559588	0.00613061945645719	0.0414916261017677
dre-miR-212-5p.path2	26.4387779998936	0.83092978326804	0.309653987759003	2.68341379770873	0.00728747594867113	0.0450498513190579
dre-miR-29b3-5p.path1	0	NA	NA	NA	NA	NA
dre-miR-139-3p.path1	0	NA	NA	NA	NA	NA
dre-miR-451.path1	8726.26009166609	-1.17281189217678	0.34297147746518	-3.41956101085942	0.000627222654557998	0.00812402676379883
dre-miR-137-5p.path1	0	NA	NA	NA	NA	NA
dre-miR-137-5p.path2	0	NA	NA	NA	NA	NA
dre-miR-15b-5p.path1	0	NA	NA	NA	NA	NA
dre-miR-21.path1	69549.6813142062	0.141276477928903	0.16427564894233	0.859996468365799	0.389790989272229	0.609328443000266
dre-miR-21.path2	67762.4268245906	0.147362618409794	0.164450128296371	0.896093058341784	0.370203064192245	0.596427041788608
dre-miR-200a-5p.path1	1.08562656968575	0.0914540504234514	0.358527657096228	0.255082275002582	0.79865955393473	0.901391695727164
dre-miR-142a-3p.path1	199.334222742346	-0.530414770513525	0.190738814232114	-2.78084338863538	0.00542178858315924	0.0414916261017677
dre-miR-142a-3p.path2	199.334222742346	-0.530414770513525	0.190738814232114	-2.78084338863538	0.00542178858315924	0.0414916261017677
dre-miR-9-4-3p.path1	0	NA	NA	NA	NA	NA
dre-miR-9-4-3p.path2	0	NA	NA	NA	NA	NA
dre-miR-375.path1	34.991888841038	0.685645626849617	0.310824042777774	2.20589636735349	0.0273912566415927	0.122138062401856
dre-miR-375.path2	34.9637100516753	0.664642794222964	0.311588846294119	2.13307633481715	0.0329184647495096	0.13427838818361
dre-miR-26a-3p.path1	611.009671311075	-0.592145571456295	0.180532645942622	-3.2799916511748	0.00103810158593916	0.0112945452550181
dre-miR-9-3p.path1	46.7148496041242	-0.0290351181821421	0.327105764935922	-0.0887637005964413	0.929269706505388	0.975912587526893
dre-miR-9-3p.path2	46.7148496041242	-0.0290351181821421	0.327105764935922	-0.0887637005964413	0.929269706505388	0.975912587526893
dre-miR-9-3p.path3	46.3556547120316	-0.0253405877661659	0.324795321637762	-0.0780201747931204	0.937812004743775	0.977336648621865
dre-miR-9-3p.path4	46.7148496041242	-0.0290351181821421	0.327105764935922	-0.0887637005964413	0.929269706505388	0.975912587526893
dre-miR-9-3p.path5	46.3556547120316	-0.0253405877661659	0.324795321637762	-0.0780201747931204	0.937812004743775	0.977336648621865
dre-miR-153b-5p.path1	1.32836599400634	0.0191441583120744	0.39898000273205	0.0479827514687029	0.961729989105902	0.998437240598494
dre-miR-194b.path1	0	NA	NA	NA	NA	NA
dre-miR-199-5p.path1	571534.804143901	0.264279991208457	0.166090940097888	1.59117644257236	0.111569872907491	0.291798129142668
dre-miR-199-5p.path2	571539.93241369	0.264302673599034	0.166089351169331	1.5913282322933	0.111535726315139	0.291798129142668
dre-miR-199-5p.path3	571542.817591318	0.264298868434542	0.166090010006502	1.59129900964059	0.11154229959755	0.291798129142668
dre-miR-122.path1	46.9299614032888	1.03864026089626	0.287788576515964	3.6090392241078	0.00030733314267303	0.00488526006580054
dre-miR-301c-3p.path1	0	NA	NA	NA	NA	NA
dre-miR-301c-3p.path2	0	NA	NA	NA	NA	NA
dre-miR-200b-5p.path1	0.169723083645077	-0.106754145061956	0.196275900209066	-0.543898384611892	0.5865114006467	0.770681647226581
dre-miR-181b-5p.path1	0	NA	NA	NA	NA	NA
dre-miR-181b-5p.path2	0	NA	NA	NA	NA	NA
dre-miR-181b-5p.path3	0	NA	NA	NA	NA	NA
dre-miR-181b-5p.path4	0	NA	NA	NA	NA	NA
dre-miR-101b.path1	143.874794668236	0.225920570826306	0.187314012548617	1.20610608759272	0.227776587906126	0.458275725493685
dre-miR-203a-3p.path1	184.455305388089	0.143396594799137	0.374800647989323	0.38259430865024	0.702020590809468	0.84162457932191
dre-miR-31.path1	10.0733953104401	0.439908190712194	0.337044919375954	1.30519157958736	0.191827620724929	0.416824677932354
dre-miR-182-3p.path1	1.11125826062621	0.295407618763305	0.37869866708118	0.780059832373215	0.435355658056509	0.669021124245031
dre-miR-130a.path1	448.828040158624	-0.237760283899519	0.166836217332604	-1.42511193133516	0.15412484825791	0.352285367446652
dre-miR-181a-5p.path1	13947.3272958144	-0.0541534107522794	0.203229938054868	-0.266463746781535	0.789882076256118	0.8951996864236
dre-miR-181a-5p.path2	13954.8626296982	-0.0552531766114886	0.203157325654193	-0.271972356564383	0.785643274696434	0.8951996864236
dre-miR-181a-5p.path3	13947.0793679803	-0.0542240542324747	0.20322720058889	-0.266814944433373	0.789611647266676	0.8951996864236
dre-miR-181a-5p.path4	13947.4383770419	-0.0541562468220002	0.203224283719323	-0.266485116005115	0.789865620816927	0.8951996864236
dre-miR-181a-5p.path5	13954.8181877693	-0.0552532546353613	0.203155458408032	-0.271975240381614	0.785641057289162	0.8951996864236
dre-miR-430a-14-5p.path1	0	NA	NA	NA	NA	NA
dre-miR-430a-14-5p.path2	0	NA	NA	NA	NA	NA
dre-miR-430a-14-5p.path3	0	NA	NA	NA	NA	NA
dre-miR-430a-14-5p.path4	0	NA	NA	NA	NA	NA
dre-miR-430a-14-5p.path5	0	NA	NA	NA	NA	NA
dre-miR-735-3p.path1	0	NA	NA	NA	NA	NA
dre-miR-132-3p.path1	93.9595563642108	1.44002708507766	0.287516378526905	5.00850453270057	5.48545839503117e-07	2.4867411390808e-05
dre-miR-132-3p.path2	94.0146143789921	1.44051489782147	0.287259870037683	5.01467503147063	5.31231741818519e-07	2.4867411390808e-05
dre-miR-7146-3p.path1	0	NA	NA	NA	NA	NA
dre-miR-16c-5p.path1	3357.27310317695	-0.230441037211895	0.258544135087842	-0.891302512561738	0.37276690111788	0.596427041788608
dre-let-7c-3p.path1	0	NA	NA	NA	NA	NA
dre-let-7c-3p.path2	0	NA	NA	NA	NA	NA
dre-let-7c-3p.path3	0	NA	NA	NA	NA	NA
dre-let-7c-3p.path4	0	NA	NA	NA	NA	NA
dre-miR-135b-5p.path1	0	NA	NA	NA	NA	NA
dre-miR-216b.path1	15.5777905714625	-1.61565155335869	0.34442579246079	-4.69085529807591	2.72065339036444e-06	9.70744930215299e-05
dre-miR-730.path1	10.7189260352937	0.178999194577798	0.311090609787862	0.575392470701256	0.565025895122121	0.753367860162828
dre-miR-126b-3p.path1	0	NA	NA	NA	NA	NA
dre-miR-126b-3p.path2	0	NA	NA	NA	NA	NA
dre-miR-19d-5p.path1	0.293828225343969	0.11076277052843	0.253180546563756	0.437485312484454	0.661759425514059	0.821911249953534
dre-miR-29a.path1	90.3758739145605	-0.286817791574681	0.212749078546237	-1.34815057030833	0.177609959102284	0.38959603932114
dre-miR-199-3p.path1	49492.909489424	0.21281201117308	0.172107826419179	1.23650397312417	0.216271289793288	0.449051838349423
dre-miR-199-3p.path2	49492.4405910305	0.212815904646965	0.172106271021723	1.23653777043431	0.216258735057704	0.449051838349423
dre-miR-181a-5-3p.path1	0.495262308785868	0.0831669516587776	0.304739453347167	0.272911665179211	0.784921119277668	0.8951996864236
dre-miR-430a-17-5p.path1	0	NA	NA	NA	NA	NA
dre-miR-430a-17-5p.path2	0	NA	NA	NA	NA	NA
dre-miR-430a-17-5p.path3	0	NA	NA	NA	NA	NA
dre-miR-430a-17-5p.path4	0	NA	NA	NA	NA	NA
dre-miR-430a-17-5p.path5	0	NA	NA	NA	NA	NA
dre-miR-23b.path1	0	NA	NA	NA	NA	NA
dre-miR-23b.path2	0	NA	NA	NA	NA	NA
dre-miR-23b.path3	0	NA	NA	NA	NA	NA
dre-miR-23b.path4	0	NA	NA	NA	NA	NA
dre-miR-23b.path5	0	NA	NA	NA	NA	NA
dre-miR-133a-2-5p.path1	0	NA	NA	NA	NA	NA
dre-miR-133a-2-5p.path2	0	NA	NA	NA	NA	NA
dre-miR-17a-5p.path1	575.498135393931	-0.410674777465743	0.20259370350561	-2.02708559229419	0.0426536600590469	0.145022444200759
dre-miR-17a-5p.path2	588.230348976566	-0.409546798982809	0.199660799791123	-2.05121285405678	0.0402462226594272	0.145022444200759
dre-miR-30b.path1	5717.05489590699	-0.457069792558803	0.142047864634266	-3.21771674453277	0.00129215356812594	0.0135179142511637
dre-miR-34c-5p.path1	0	NA	NA	NA	NA	NA
dre-miR-454b.path1	3061.68134457462	-0.525339964241384	0.181938247410621	-2.88746303604724	0.00388362235126608	0.0331013729037849
dre-miR-457a.path1	1622.953720453	-0.290169597287639	0.289491570521325	-1.00234212956561	0.316178381633448	0.577514612869038
dre-miR-461.path1	0	NA	NA	NA	NA	NA
dre-miR-10c-5p.path1	30073.0645587333	0.450865382634691	0.21155862940145	2.13116044431889	0.0330759265011097	0.13427838818361
dre-miR-430a-11-5p.path1	0	NA	NA	NA	NA	NA
dre-miR-430a-11-5p.path2	0	NA	NA	NA	NA	NA
dre-miR-430a-11-5p.path3	0	NA	NA	NA	NA	NA
dre-miR-430a-11-5p.path4	0	NA	NA	NA	NA	NA
dre-miR-430a-11-5p.path5	0	NA	NA	NA	NA	NA
dre-miR-219-3p.path1	0	NA	NA	NA	NA	NA
dre-miR-7146-5p.path1	0	NA	NA	NA	NA	NA
dre-miR-20b-3p.path1	0	NA	NA	NA	NA	NA
dre-miR-192.path1	92.836882282551	0.8745609159566	0.215408821995506	4.06000510032428	4.9071644006108e-05	0.000989191572851596
dre-miR-222b.path1	0	NA	NA	NA	NA	NA
dre-miR-129-1-3p.path1	0	NA	NA	NA	NA	NA
dre-miR-129-1-3p.path2	0	NA	NA	NA	NA	NA
dre-miR-129-1-3p.path3	0	NA	NA	NA	NA	NA
dre-miR-129-1-3p.path4	0	NA	NA	NA	NA	NA
dre-miR-18a.path1	55.8848640802064	-0.619256205689124	0.236058991040536	-2.62331124503868	0.00870796815206506	0.0483381089257489
dre-miR-9-7-3p.path1	0	NA	NA	NA	NA	NA
dre-miR-9-7-3p.path2	0	NA	NA	NA	NA	NA
dre-miR-92b-3p.path1	1308.35695230547	0.234061710447155	0.131091773944921	1.78547977042021	0.0741835297785812	0.219344440786239
dre-miR-125b-5p.path1	0	NA	NA	NA	NA	NA
dre-miR-125b-5p.path2	0	NA	NA	NA	NA	NA
dre-miR-125b-5p.path3	0	NA	NA	NA	NA	NA
dre-miR-125b-5p.path4	0	NA	NA	NA	NA	NA
dre-miR-363-5p.path1	0	NA	NA	NA	NA	NA
dre-miR-184.path1	129.502676216359	0.867821451883665	0.318326279822324	2.72620109269033	0.0064067952068906	0.0414916261017677
dre-miR-184.path2	129.502676216359	0.867821451883665	0.318326279822324	2.72620109269033	0.0064067952068906	0.0414916261017677
dre-miR-7133-3p.path1	0.0727422269691834	0.0852161988533495	0.142987858223886	0.595968076673479	0.551196553148444	0.738549076139787
dre-miR-737-3p.path1	1.2266636037871	-0.262652072324079	0.391601374930588	-0.670712845098244	0.502403478315244	0.727929367693198
dre-miR-181c-3p.path1	1.40274904012007	-0.261039396036704	0.401262954326018	-0.650544470209464	0.515340586199013	0.730065830448602
dre-miR-194a.path1	2.90329875706236	0.83605123522007	0.404634548327645	2.06618846234329	0.038810687848989	0.14378216159029
dre-miR-202-5p.path1	5.98516344683539	1.21600282791203	0.382091731765359	3.18248924752647	0.00146014937323527	0.014709652945185
dre-miR-181b-3p.path1	1.40480765801922	-0.0647181158836889	0.401638784773872	-0.161135125234795	0.871986975771899	0.939975183485684
dre-miR-92b-5p.path1	0	NA	NA	NA	NA	NA
dre-miR-145-5p.path1	1878.68862742321	-0.487591831805252	0.17954621734663	-2.71568980405704	0.00661378534013065	0.0418360375003613
dre-miR-15c.path1	0	NA	NA	NA	NA	NA
dre-miR-430a-16-5p.path1	0	NA	NA	NA	NA	NA
dre-miR-430a-16-5p.path2	0	NA	NA	NA	NA	NA
dre-miR-430a-16-5p.path3	0	NA	NA	NA	NA	NA
dre-miR-430a-16-5p.path4	0	NA	NA	NA	NA	NA
dre-miR-430a-16-5p.path5	0	NA	NA	NA	NA	NA
dre-miR-183-5p.path1	167.461619167159	0.599462864736121	0.300065796953021	1.99777139155242	0.0457414502557184	0.151727737433603
dre-let-7d-5p.path1	4023.24774300312	0.104871472249744	0.119680544808025	0.876261654874355	0.38088780563658	0.598852503659826
dre-let-7d-5p.path2	4023.55117241193	0.104946647425013	0.119692567569322	0.876801705872264	0.380594352391047	0.598852503659826
dre-miR-22b-3p.path1	277.67354136009	0.102733762399008	0.195246039965671	0.526175908187799	0.598765991388666	0.781312724051182
dre-miR-2188-3p.path1	491.216495391444	-1.45957650464932	0.337457477568962	-4.32521606918917	1.52382426377706e-05	0.000407849519588126
dre-miR-10d-3p.path1	0	NA	NA	NA	NA	NA
dre-miR-19a-3p.path1	384.009065386633	-0.509355937989862	0.203751661342288	-2.49988606048311	0.0124233255526683	0.0637574443457695
dre-miR-7133-5p.path1	0	NA	NA	NA	NA	NA
dre-miR-142a-5p.path1	1811.98570750907	-0.224297052134909	0.162552006941015	-1.37984794131948	0.167633468089103	0.373865231776288
dre-miR-724.path1	37.3741702572744	0.99028980760031	0.387877719668999	2.55309794139604	0.0106769468139565	0.0569437163411015
dre-miR-150.path1	575.319963869134	-0.734740967700031	0.170563406657009	-4.30772920229919	1.6493914395108e-05	0.000407849519588126
dre-miR-144-3p.path1	11269.1046459387	0.163047251603155	0.337384507101635	0.48326834271035	0.628905214870718	0.796988380787935
dre-miR-181a-3p.path1	161.32392800089	-0.0798915303775639	0.157218003697896	-0.508157644153023	0.611342792219011	0.791834473731291
dre-miR-206-5p.path1	0	NA	NA	NA	NA	NA
dre-miR-181d-3p.path1	0	NA	NA	NA	NA	NA
dre-miR-125b-1-3p.path1	0.189648009237777	0.20673856937101	0.206332532380951	1.00196787673458	0.316359107784877	0.577514612869038
dre-miR-92a-5p.path1	0	NA	NA	NA	NA	NA
dre-miR-1306.path1	4.10484184500906	0.371760293078669	0.40215448829698	0.924421593932665	0.355266856134018	0.596119197228269
dre-miR-732.path1	0	NA	NA	NA	NA	NA
dre-miR-458-3p.path1	874.820782988803	0.397685452148055	0.183431812232359	2.16802880213762	0.0301564951940875	0.128477946104936
dre-miR-133a-5p.path1	0	NA	NA	NA	NA	NA
dre-miR-133a-5p.path2	0	NA	NA	NA	NA	NA
dre-miR-737-5p.path1	1837.83175198502	-0.0262585682654961	0.13736605457958	-0.191157621479794	0.848402104469676	0.933755765480742
dre-miR-100-3p.path1	99.2232072577816	-0.37273497919883	0.183611350836437	-2.03002144203419	0.0423543597971116	0.145022444200759
dre-miR-200b-3p.path1	0	NA	NA	NA	NA	NA
dre-miR-200b-3p.path2	0	NA	NA	NA	NA	NA
dre-miR-222a-5p.path1	592.269254639579	0.280424714103546	0.170383783881913	1.64584156845524	0.0997963815605889	0.271446157844802
dre-miR-133c-3p.path1	7.5580265339959	0.357658463098341	0.333089196440769	1.07376182392016	0.282929444267329	0.538159502382612
dre-miR-203a-5p.path1	0	NA	NA	NA	NA	NA
dre-miR-203a-5p.path2	0	NA	NA	NA	NA	NA
dre-miR-22b-5p.path1	405.156261417655	0.250142300837007	0.153603263556725	1.62849600356721	0.103419755946325	0.278516570469312
dre-miR-196a-5p.path1	1237.21197202745	0.196634145774822	0.216525750614033	0.908132844325438	0.363808039484899	0.596119197228269
dre-miR-196a-5p.path2	1237.21197202745	0.196634145774822	0.216525750614033	0.908132844325438	0.363808039484899	0.596119197228269
dre-miR-100-5p.path1	460694.790468586	0.573091769540379	0.282414998167286	2.02925401717126	0.0424324242374191	0.145022444200759
dre-miR-100-5p.path2	460694.96578543	0.573093141671431	0.282414810293528	2.02926022567933	0.0424317922039721	0.145022444200759
dre-miR-2185-3p.path1	0	NA	NA	NA	NA	NA
dre-miR-2185-3p.path2	0	NA	NA	NA	NA	NA
dre-miR-2185-3p.path3	0	NA	NA	NA	NA	NA
dre-miR-200c-3p.path1	0	NA	NA	NA	NA	NA
dre-miR-200c-3p.path2	0	NA	NA	NA	NA	NA
dre-miR-10d-5p.path1	0	NA	NA	NA	NA	NA
dre-miR-10d-5p.path2	0	NA	NA	NA	NA	NA
dre-miR-10d-5p.path3	0	NA	NA	NA	NA	NA
dre-miR-2192.path1	0	NA	NA	NA	NA	NA
dre-miR-181a-3-3p.path1	23.4172280658587	-0.414588023785405	0.281153404480944	-1.47459720272925	0.140320867405875	0.337763503844231
dre-miR-30c-5p.path1	15777.7490088179	-0.108273461610786	0.12073012307768	-0.896822258195839	0.369813768838702	0.596427041788608
dre-miR-2187-5p.path1	3.26014773700942	-0.837268158052249	0.405672494103796	-2.06390171929681	0.0390270357097589	0.14378216159029
dre-miR-27a-3p.path1	1070.1848127032	0.487332387415996	0.289438263830762	1.68371790573255	0.0922361991984909	0.253416628100904
dre-miR-107a-5p.path1	0	NA	NA	NA	NA	NA
dre-miR-133b-5p.path1	7.20492424889939	-0.347870965473609	0.360753889396437	-0.964288884190875	0.334901112289456	0.586786228583116
dre-miR-129-3p.path1	0	NA	NA	NA	NA	NA
dre-miR-129-3p.path2	0	NA	NA	NA	NA	NA
dre-miR-143.path1	16788.4817205467	0.168960652353385	0.117261904032047	1.44088272954539	0.149617815979441	0.348926759581663
dre-miR-27a-5p.path1	0	NA	NA	NA	NA	NA
dre-miR-10b-2-3p.path1	0.0550580147813183	0	0.142657930352564	0	1	1
dre-miR-93.path1	561.92404784831	-0.363537714337107	0.145410148288553	-2.5000848882686	0.0124163550731458	0.0637574443457695
dre-miR-193a-5p.path1	14.6248963538164	0.448828635229282	0.287760460222903	1.55973004380662	0.118823689210845	0.304906070427829
dre-miR-193a-5p.path2	14.6248963538164	0.448828635229282	0.287760460222903	1.55973004380662	0.118823689210845	0.304906070427829
dre-miR-196b.path1	0.366904515275059	0.0812477288737451	0.249674462996069	0.325414653540375	0.744867266601344	0.873292657394679
dre-miR-129-5p.path1	66.1830016416906	0.118249112352979	0.309469482145522	0.382102660117467	0.702385218772329	0.84162457932191
dre-miR-129-5p.path2	66.1830016416906	0.118249112352979	0.309469482145522	0.382102660117467	0.702385218772329	0.84162457932191
dre-miR-129-5p.path3	66.1830016416906	0.118249112352979	0.309469482145522	0.382102660117467	0.702385218772329	0.84162457932191
dre-miR-129-5p.path4	66.1830016416906	0.118249112352979	0.309469482145522	0.382102660117467	0.702385218772329	0.84162457932191
dre-miR-141-5p.path1	0	NA	NA	NA	NA	NA
dre-miR-138-5p.path1	23.3312019530892	0.208330198064363	0.287193237832561	0.725400777666719	0.468206196140897	0.707511585279578
dre-miR-138-5p.path2	23.0122882102136	0.18781591587349	0.300447997216199	0.625119546855691	0.531892599804799	0.73029556999094
dre-miR-200c-5p.path1	0	NA	NA	NA	NA	NA
dre-miR-738.path1	0	NA	NA	NA	NA	NA
dre-miR-455-2-5p.path1	0	NA	NA	NA	NA	NA
dre-miR-455-2-5p.path2	0	NA	NA	NA	NA	NA
dre-miR-92a-2-5p.path1	0	NA	NA	NA	NA	NA
dre-miR-17a-3p.path1	0	NA	NA	NA	NA	NA
dre-miR-15a-3p.path1	0	NA	NA	NA	NA	NA
dre-miR-126a-3p.path1	0	NA	NA	NA	NA	NA
dre-miR-126a-3p.path2	0	NA	NA	NA	NA	NA
dre-miR-2198.path1	0	NA	NA	NA	NA	NA
dre-miR-10a-3p.path1	0	NA	NA	NA	NA	NA
dre-let-7g.path1	27547.8289996311	0.0649057296760031	0.104235442568222	0.622683878696275	0.533492278733898	0.73029556999094
dre-let-7g.path2	27555.6419696248	0.0647954066183904	0.104263228340416	0.621459815217264	0.534297126574254	0.73029556999094
dre-miR-196d.path1	622.576651972419	0.242892848217508	0.251666280936867	0.965138624504251	0.334475383235439	0.586786228583116
dre-miR-200a-3p.path1	0	NA	NA	NA	NA	NA
dre-miR-200a-3p.path2	0	NA	NA	NA	NA	NA
dre-miR-148.path1	4268.62285148352	0.388909983726928	0.17744094674989	2.19177135182395	0.0283960206858889	0.124576090750997
dre-miR-430i-5p.path1	0	NA	NA	NA	NA	NA
dre-miR-430i-5p.path2	0	NA	NA	NA	NA	NA
dre-miR-430i-5p.path3	0	NA	NA	NA	NA	NA
dre-miR-430i-5p.path4	0	NA	NA	NA	NA	NA
dre-miR-430i-5p.path5	0	NA	NA	NA	NA	NA
dre-miR-10b-3p.path1	127.692909076799	0.325522197341583	0.215511154129901	1.51046565852166	0.130924645769901	0.326711042655165
dre-miR-129-3-3p.path1	0	NA	NA	NA	NA	NA
dre-miR-129-3-3p.path2	0	NA	NA	NA	NA	NA
dre-miR-2188-5p.path1	8513.05072716069	-1.01503627156949	0.337889165448395	-3.00405095920282	0.002664106988675	0.0258798964614143
dre-miR-204-3p.path1	0	NA	NA	NA	NA	NA
dre-miR-152.path1	0.08264261134965	0.085216201711944	0.142987858380918	0.595968096010845	0.551196540229963	0.738549076139787
dre-miR-153a-5p.path1	0	NA	NA	NA	NA	NA
dre-miR-24b-5p.path1	72.046610568959	-0.098160853505882	0.208248783106553	-0.471363395461748	0.637381251118449	0.796988380787935
dre-miR-363-3p.path1	4496.93725675287	0.185180689662313	0.171175627342401	1.0818169183157	0.279333887486934	0.53506209434117
dre-miR-210-3p.path1	1524.2009926076	-0.720369040213006	0.219096891293844	-3.28790169481171	0.00100937078194618	0.0112945452550181
dre-miR-728.path1	2.01236976199565	-1.10231996168714	0.402584034581418	-2.73811146741888	0.00617931277487674	0.0414916261017677
dre-miR-736.path1	0	NA	NA	NA	NA	NA
dre-miR-27c-5p.path1	0	NA	NA	NA	NA	NA
dre-miR-181d-5p.path1	0	NA	NA	NA	NA	NA
dre-miR-132-5p.path1	0	NA	NA	NA	NA	NA
dre-miR-2186.path1	0	NA	NA	NA	NA	NA
dre-miR-190b.path1	1.42013828883388	0.156072433207687	0.382519122376298	0.408012107311468	0.683264786176362	0.84162457932191
dre-miR-7132-5p.path1	13.716453892776	-0.621462838192372	0.308114246205284	-2.01698832769426	0.0436967314170585	0.146734703030122
dre-miR-2195.path1	0	NA	NA	NA	NA	NA
dre-miR-212.path1	0	NA	NA	NA	NA	NA
dre-miR-212.path2	0	NA	NA	NA	NA	NA
dre-miR-26b.path1	0	NA	NA	NA	NA	NA
dre-miR-26b.path2	0	NA	NA	NA	NA	NA
dre-miR-26b.path3	0	NA	NA	NA	NA	NA
dre-miR-26b.path4	0	NA	NA	NA	NA	NA
dre-miR-20a-3p.path1	54.4413688173409	-0.0379870195021441	0.248795893997503	-0.152683466321697	0.878647899840656	0.940914286443537
dre-miR-140-5p.path1	90.6918428245923	-0.311451656692358	0.205048945101461	-1.51891372344416	0.128784214197371	0.324345428348935
dre-miR-153c-5p.path1	0	NA	NA	NA	NA	NA
dre-miR-15b-3p.path1	0	NA	NA	NA	NA	NA
dre-miR-1388-3p.path1	319.778581466809	-0.741359174496033	0.158377071567738	-4.68097539092933	2.85513214769206e-06	9.70744930215299e-05
dre-miR-193a-3p.path1	24.9958478920085	-0.253963199359384	0.258703988432135	-0.981674851240283	0.326260058792836	0.586786228583116
dre-miR-193a-3p.path2	25.0378154339603	-0.246290178182828	0.258577881156977	-0.952479682642733	0.340853765132839	0.586786228583116
dre-miR-217.path1	9.24389087182128	-0.901256117897207	0.374548301642022	-2.40624804316585	0.0161173173900339	0.0769107075454251
dre-miR-99.path1	197738.066772983	0.653619306891967	0.314160913042062	2.08052396003973	0.0374775003079669	0.14378216159029
dre-miR-99.path2	165609.512658897	0.597038016836931	0.302922601453139	1.97092595261265	0.0487323461198767	0.157799977911982
dre-miR-145-3p.path1	5540.49618440639	0.462421030460184	0.310655471306188	1.48853335341521	0.136610292914663	0.335645268730075
dre-miR-1788-5p.path1	0	NA	NA	NA	NA	NA
dre-miR-731.path1	1036.46920909588	-0.253115370971895	0.170356815680905	-1.48579538752359	0.137333250562296	0.335645268730075
dre-miR-144-5p.path1	0.54382987888372	-0.145136740113425	0.300934141365	-0.482287385057419	0.629601807429072	0.796988380787935
dre-miR-338-3p.path1	0	NA	NA	NA	NA	NA
dre-miR-338-3p.path2	0	NA	NA	NA	NA	NA
dre-miR-338-3p.path3	0	NA	NA	NA	NA	NA
dre-miR-458-5p.path1	1.60419273266239	-0.316810024915568	0.403301826098422	-0.785540764792505	0.432136579213818	0.667847440603174
dre-miR-141-3p.path1	0	NA	NA	NA	NA	NA
dre-miR-141-3p.path2	0	NA	NA	NA	NA	NA
dre-miR-29b.path1	0	NA	NA	NA	NA	NA
dre-miR-29b.path2	0	NA	NA	NA	NA	NA
dre-miR-29b.path3	0	NA	NA	NA	NA	NA
dre-miR-19c-3p.path1	0	NA	NA	NA	NA	NA
dre-miR-19c-3p.path2	0	NA	NA	NA	NA	NA
dre-miR-726.path1	2.67518448281614	-2.05584378712215	0.406292398599968	-5.06001046095453	4.19233476927345e-07	2.4867411390808e-05
dre-miR-1788-3p.path1	1.34985210594554	0.552848334440209	0.372915840685884	1.48250161061376	0.138206875359443	0.335645268730075
dre-miR-153c-3p.path1	0.08264261134965	0.085216201711944	0.142987858380918	0.595968096010845	0.551196540229963	0.738549076139787
dre-miR-153c-3p.path2	0	NA	NA	NA	NA	NA
dre-miR-7145.path1	0	NA	NA	NA	NA	NA
dre-miR-23a-3p.path1	0	NA	NA	NA	NA	NA
dre-miR-23a-3p.path2	0	NA	NA	NA	NA	NA
dre-miR-23a-3p.path3	0	NA	NA	NA	NA	NA
dre-miR-23a-3p.path4	0	NA	NA	NA	NA	NA
dre-miR-23a-3p.path5	0	NA	NA	NA	NA	NA
dre-miR-23b-3p.path1	0	NA	NA	NA	NA	NA
dre-miR-23b-3p.path2	0	NA	NA	NA	NA	NA
dre-miR-23b-3p.path3	0	NA	NA	NA	NA	NA
dre-miR-23b-3p.path4	0	NA	NA	NA	NA	NA
dre-miR-23b-3p.path5	0	NA	NA	NA	NA	NA
dre-miR-7149-3p.path1	0	NA	NA	NA	NA	NA
dre-miR-1388-5p.path1	3011.17912305486	-0.205582505738197	0.225663640471954	-0.91101298068329	0.362288534239242	0.596119197228269
dre-miR-126b-5p.path1	0	NA	NA	NA	NA	NA
dre-miR-126b-5p.path2	0	NA	NA	NA	NA	NA
dre-miR-223.path1	203.651111648902	-0.918993216115796	0.240764905173026	-3.81697330620241	0.000135098780075055	0.00229667926127593
dre-miR-205-5p.path1	141.234343414639	-0.211017498371665	0.334516093322081	-0.630814189763037	0.528162024245341	0.73029556999094
dre-miR-34c-3p.path1	1.06041049601888	0.108853311920376	0.381221395000042	0.285538307524331	0.775231760217632	0.8951996864236
dre-miR-130c-3p.path1	563.546938016401	-0.0642769862875542	0.184966635551816	-0.347505841233447	0.7282113309532	0.864949703140919
dre-miR-130c-3p.path2	563.546938016401	-0.0642769862875542	0.184966635551816	-0.347505841233447	0.7282113309532	0.864949703140919
dre-miR-196c.path1	0.506838933036505	-0.0102024827830335	0.300544749371194	-0.0339466345839656	0.972919705578633	0.998461018984302
dre-miR-2187-3p.path1	3.60952694002687	-0.456906537117858	0.397050625644023	-1.15075133398102	0.249834551121002	0.485392842177947
dre-miR-221-5p.path1	1501.03794786402	0.316375831482628	0.258440525345044	1.22417268367736	0.220887091593819	0.451739014387359
dre-miR-24.path1	0	NA	NA	NA	NA	NA
dre-miR-24.path2	0	NA	NA	NA	NA	NA
dre-miR-24.path3	0	NA	NA	NA	NA	NA
dre-miR-24.path4	0	NA	NA	NA	NA	NA
dre-miR-24.path5	0	NA	NA	NA	NA	NA
dre-miR-301b-5p.path1	0	NA	NA	NA	NA	NA
dre-miR-301b-5p.path2	0	NA	NA	NA	NA	NA
dre-miR-430c-3p.path1	0	NA	NA	NA	NA	NA
dre-miR-430c-3p.path2	0	NA	NA	NA	NA	NA
dre-miR-430c-3p.path3	0	NA	NA	NA	NA	NA
dre-miR-430c-3p.path4	0	NA	NA	NA	NA	NA
dre-miR-430c-3p.path5	0	NA	NA	NA	NA	NA
dre-miR-202-3p.path1	0.219289934293982	0.214476859133931	0.207813555853115	1.03206385287746	0.30204220593354	0.5665895173374
dre-miR-133c-5p.path1	11.5473401741902	-0.723139745839767	0.326790651268711	-2.2128532227966	0.0269077665464876	0.121981875010744
dre-miR-203b-3p.path1	0	NA	NA	NA	NA	NA
dre-miR-430a-5p.path1	0	NA	NA	NA	NA	NA
dre-miR-430a-5p.path2	0	NA	NA	NA	NA	NA
dre-miR-430a-5p.path3	0	NA	NA	NA	NA	NA
dre-miR-430a-5p.path4	0	NA	NA	NA	NA	NA
dre-miR-430a-5p.path5	0	NA	NA	NA	NA	NA
dre-miR-34a.path1	35.6013763723541	0.0594771967951808	0.278419359595031	0.213624501118357	0.830839891297181	0.925831048296597
dre-miR-15a-5p.path1	756.849978824213	-0.422212102507375	0.206879392298177	-2.04086109214221	0.0412646360987124	0.145022444200759
dre-miR-15a-5p.path2	749.259014743124	-0.45044758328263	0.214197601952004	-2.10295343728248	0.0354698399395875	0.14187935975835
dre-miR-7148-5p.path1	0	NA	NA	NA	NA	NA
dre-let-7h.path1	5871.53336561315	0.108984189652835	0.119260999564391	0.913829248881923	0.360806574853587	0.596119197228269
dre-miR-218a.path1	0	NA	NA	NA	NA	NA
dre-miR-218a.path2	0	NA	NA	NA	NA	NA
dre-miR-218a.path3	0	NA	NA	NA	NA	NA
dre-miR-16c-3p.path1	0	NA	NA	NA	NA	NA
dre-miR-18c.path1	311.227250247854	-0.193589217808139	0.157806459881873	-1.22675090711148	0.219916227658914	0.451739014387359
dre-miR-301c-5p.path1	0	NA	NA	NA	NA	NA
dre-miR-301c-5p.path2	0	NA	NA	NA	NA	NA
dre-miR-199-3-3p.path1	771.645239813687	0.029005701321001	0.183371762327048	0.158179759810938	0.874315152286316	0.939975183485684
dre-miR-19d-3p.path1	210.376208647034	-0.886901002648801	0.213033445608814	-4.1632007599285	3.13817214274371e-05	0.000711319019021908
dre-miR-2194.path1	0	NA	NA	NA	NA	NA
dre-miR-30e-5p.path1	21113.8750810678	0.345013493867771	0.188760790228967	1.82778157184693	0.0675823400015671	0.208890869095753
dre-miR-128-3-5p.path1	0	NA	NA	NA	NA	NA
dre-miR-727-3p.path1	47.40881459013	-0.00794353913045475	0.268933303427996	-0.029537208777051	0.976436143565531	0.998461018984302
dre-let-7c-5p.path1	8067.54117136297	-0.220703445837628	0.128105814959386	-1.72282144965549	0.0849208186209484	0.239050466110763
dre-let-7c-5p.path2	8065.65084574936	-0.220561858590438	0.128157666174435	-1.72101962507832	0.0852472627551852	0.239050466110763
dre-let-7c-5p.path3	0	NA	NA	NA	NA	NA
dre-let-7c-5p.path4	0	NA	NA	NA	NA	NA
dre-let-7c-5p.path5	0	NA	NA	NA	NA	NA

## Sheet: res_PC.TQ.mean10
Additional file 5
miRNA	baseMean	log2FoldChange	lfcSE	stat	pvalue	padj
dre-miR-190a.path1	27.1676594687689	-0.738323119668294	0.278839639249995	-2.64784132433319	0.00810075376765381	0.0483381089257489
dre-miR-499-5p.path1	1529.03346295541	1.31828295307616	0.325390290625423	4.05138994941222	5.09142721320675e-05	0.000989191572851596
dre-miR-10a-5p.path1	14213.592117557	-0.133272017686454	0.340287029645605	-0.391645893248564	0.695319873411419	0.84162457932191
dre-miR-210-5p.path1	730.631794149148	-1.01067899424562	0.193011220105366	-5.23637430867431	1.63761673818357e-07	1.48477250928644e-05
dre-miR-727-5p.path1	35.7610546293005	-0.660615228661735	0.27454072051179	-2.40625590050991	0.0161169707148426	0.0769107075454251
dre-miR-27d.path1	1564.38229329835	0.881725080253345	0.1638437687356	5.38149901615247	7.38681074867006e-08	1.00460626181913e-05
dre-miR-722.path1	683.940975354733	-0.0554660676398449	0.166182366346309	-0.333766264491977	0.738555942034133	0.873292657394679
dre-miR-146b.path1	1876.4169941639	1.00598270712002	0.284363189598047	3.53766853066317	0.000403676476978299	0.00577894745989986
dre-miR-20b-5p.path1	181.016084220563	-0.238411794292647	0.225198332226831	-1.05867477762893	0.289747918495411	0.547301623824666
dre-miR-124-5p.path1	13.746739246706	0.867346170460227	0.334976925777329	2.58927139070105	0.00961792608692663	0.0523215179128809
dre-miR-1.path1	2809.97423047149	0.319604216520042	0.147482708862347	2.16706228808385	0.0302301049658673	0.128477946104936
dre-miR-1.path2	2847.20848759408	0.311110877462981	0.15679440928817	1.98419624064016	0.0472339674863077	0.154790833208141
dre-miR-338-5p.path1	76.2362549263479	-0.0617733598692193	0.252735541715812	-0.244418966362397	0.806906354117235	0.906936067437554
dre-miR-125a.path1	6958.71459409394	0.224063111350331	0.180462961663201	1.24160165213569	0.214383571908695	0.449051838349423
dre-miR-125a.path2	6969.36863864638	0.223399453878149	0.180524920282906	1.2374992523362	0.215901791734342	0.449051838349423
dre-miR-204-5p.path1	14903.0844946803	0.674552265835093	0.244163478528129	2.76270746919827	0.00573241174042886	0.0414916261017677
dre-miR-204-5p.path2	15821.6694034922	0.667949277441755	0.24389835752431	2.73863786628894	0.00616942874759982	0.0414916261017677
dre-miR-204-5p.path3	15716.7522155881	0.668574114329554	0.244581640327201	2.73354170589066	0.00626571876764961	0.0414916261017677
dre-miR-22a-3p.path1	16656.0003932304	0.349601977360877	0.118906784539657	2.94013481833142	0.00328069466281864	0.029744964942889
dre-miR-96-5p.path1	144.756858035051	0.655433977888114	0.317716570353656	2.06295182262146	0.0391172057267701	0.14378216159029
dre-miR-27b-3p.path1	36987.3588290635	0.471636475461592	0.179216502437897	2.63165762664643	0.00849694413828188	0.0483381089257489
dre-miR-365.path1	3834.03640690804	-0.288327501840952	0.161488236902943	-1.78543965412318	0.0741900314424044	0.219344440786239
dre-miR-365.path2	3834.03640690804	-0.288327501840952	0.161488236902943	-1.78543965412318	0.0741900314424044	0.219344440786239
dre-miR-365.path3	3834.03640690804	-0.288327501840952	0.161488236902943	-1.78543965412318	0.0741900314424044	0.219344440786239
dre-miR-140-3p.path1	423.396430981156	0.498093010549449	0.17255347582711	2.88660085322485	0.00389427916515117	0.0331013729037849
dre-miR-25-3p.path1	1906.21488381302	-0.247767175561106	0.161824670432784	-1.5310840732657	0.125748615529886	0.319660032001205
dre-miR-30e-3p.path1	1426.66046502375	0.0778302789410682	0.118256860009911	0.658145996219966	0.510444322291334	0.727929367693198
dre-miR-456.path1	2067.87388167127	0.143752917418368	0.145939390895192	0.985017934750772	0.324615261491597	0.586786228583116
dre-let-7j.path1	8945.21983891809	-0.0792630150958617	0.129076304466845	-0.614078745306976	0.539163292799118	0.733262078206801
dre-miR-27b-5p.path1	81.0934625019093	-0.0536168995159337	0.192441279458772	-0.278614337145998	0.780540808787329	0.8951996864236
dre-miR-10c-3p.path1	46.9340564300863	-0.0385516627133644	0.218797076982323	-0.176198252943201	0.86013819326543	0.935830354272788
dre-miR-7147.path1	107.426058788877	0.802350269233988	0.331158808715621	2.42285649095627	0.0153990085741463	0.0769107075454251
dre-miR-101a.path1	2374.33620563239	0.0614233531862579	0.187204846183545	0.328107708953406	0.742830225462265	0.873292657394679
dre-miR-187.path1	122.633763544298	-0.382100157076767	0.214986542411305	-1.77732128156072	0.0755153941197693	0.220530559360884
dre-miR-214.path1	7122.81887862942	-0.0333681125903003	0.1469886535299	-0.227011485505666	0.820414811165497	0.91832439768319
dre-miR-429a.path1	10.0148456592493	-0.0625419398001204	0.368770660702347	-0.169595758190213	0.865328058697351	0.937726023767647
dre-miR-216a.path1	60.0861488996495	-1.19826926904911	0.268143191676677	-4.46876633919523	7.86720115976571e-06	0.000237764301717364
dre-miR-27c-3p.path1	23231.5779242587	0.418874744978078	0.140770402804194	2.97558816792415	0.00292427276766722	0.0274276618208787
dre-miR-499-3p.path1	84.8400097099617	1.19850803219891	0.333299778414247	3.59588607559566	0.00032328926906033	0.00488526006580054
dre-miR-130b.path1	485.00847897176	-0.154417128002979	0.172618935760746	-0.894554976384546	0.371025028946912	0.596427041788608
dre-let-7i.path1	1045.24333202345	-0.130946431904729	0.103421187545589	-1.26614705373603	0.205460439130286	0.440041255460141
dre-miR-489.path1	219.321495432835	1.1362366110581	0.158504194921688	7.16849551912161	7.58264149826906e-13	2.06247848752918e-10
dre-miR-206-3p.path1	644.387316801124	0.4516269193442	0.262420203800796	1.72100666337045	0.0852496147527353	0.239050466110763
dre-miR-206-3p.path2	441.1028802628	0.696421313237105	0.289385948065643	2.40654847926179	0.0161040664639666	0.0769107075454251
dre-miR-23a-5p.path1	32.9654438440651	0.138761519452108	0.295596149314241	0.469429387947114	0.638762746366801	0.796988380787935
dre-miR-20a-5p.path1	716.208149539553	-0.246254778195967	0.189208663579066	-1.30149842791455	0.193087902277487	0.416824677932354
dre-let-7a.path4	137.314898317554	0.107162668497726	0.144011388275682	0.744126348484219	0.45680004035155	0.694131904891741
dre-let-7a.path5	77.9317884520192	-0.0756587465636728	0.187398530806109	-0.403731802155658	0.686409950987797	0.84162457932191
dre-miR-130c-5p.path1	173.252364020357	-0.201849182546444	0.173298471797412	-1.16474877390961	0.244120699801812	0.477703815439516
dre-miR-130c-5p.path2	174.260362473219	-0.205796759437127	0.171923588968627	-1.19702456580686	0.231296979850528	0.459217361455063
dre-miR-462.path1	1336.72032006593	-0.341146692767845	0.177954505310892	-1.91704442757351	0.0552322877122379	0.172680255835962
dre-miR-146a.path1	21463.5676452041	0.586391028496498	0.282179801135718	2.07807584432475	0.0377023741060404	0.14378216159029
dre-miR-7b.path1	226.006084278033	0.149891339572579	0.213843103107422	0.70094072427149	0.483340008215369	0.726345205715914
dre-miR-2184.path1	164.117924628523	0.405315533668916	0.207419722543251	1.95408386772092	0.050691299602877	0.162212158729206
dre-miR-27e.path1	128.214447354219	0.218704533508775	0.152439221966836	1.43469988029955	0.151372638347927	0.348926759581663
dre-miR-182-5p.path1	53.4351752397731	0.472953763043859	0.243688995334117	1.94080886744763	0.0522814650448882	0.165355331304763
dre-miR-22a-5p.path1	637.171428879731	0.148861324460034	0.163325683660718	0.911438551019744	0.362064348996793	0.596119197228269
dre-miR-7a.path1	12.4098270018688	0.227808977862487	0.363735115567469	0.626304604951543	0.531115166476348	0.73029556999094
dre-miR-7a.path2	12.4098270018688	0.227808977862487	0.363735115567469	0.626304604951543	0.531115166476348	0.73029556999094
dre-miR-7a.path3	15.0872938712734	1.27678095695125	0.382792280929394	3.33544070912639	0.000851643126006469	0.0100716056640765
dre-miR-155.path1	18.2429144650799	-0.808575426957622	0.308066290340076	-2.62467998710613	0.00867304395172958	0.0483381089257489
dre-miR-128-3p.path1	3705.09709961744	0.0184557687312623	0.156852966794778	0.117662860374259	0.906334795430559	0.966757115125929
dre-miR-128-3p.path2	3640.28576028958	0.0290610716637273	0.158804176683985	0.18299941645463	0.854798476487885	0.933755765480742
dre-miR-128-3p.path3	3640.37724998212	0.0291588130475293	0.158805056455512	0.183613882947726	0.854316371277684	0.933755765480742
dre-miR-221-3p.path1	1725.28563207466	-0.186810547724648	0.12786407913613	-1.46100882270274	0.144013020213364	0.343610013140657
dre-miR-301a.path1	34.1784348129285	-0.508916239733093	0.24464223359566	-2.08024686601832	0.037502895599921	0.14378216159029
dre-miR-460-5p.path1	28.504135111952	0.312442202877703	0.307051136410797	1.0175575525625	0.308888268362555	0.575463075305581
dre-miR-222a-3p.path1	1719.66720036888	-0.296739158910432	0.173531361395054	-1.71000305953279	0.087265307286044	0.242205750834734
dre-let-7e.path1	17052.3970716122	0.170465317794644	0.168763565638768	1.01008364660603	0.312455216462756	0.577514612869038
dre-miR-181a-2-3p.path1	181.847247286409	-0.457444546367341	0.173256064121287	-2.64028014654141	0.008283752016213	0.0483381089257489
dre-miR-30d.path1	22291.3631629204	0.280716773749698	0.195451059266831	1.43625097148469	0.150930939700169	0.348926759581663
dre-miR-30a-3p.path1	10.6602120200453	0.437785075449666	0.321181511331931	1.36304569224481	0.172868110707091	0.382277448067713
dre-miR-125b-2-3p.path1	31.1353941337227	-0.448425448450293	0.252905311816967	-1.77309620438035	0.0762127668379527	0.220530559360884
dre-let-7f.path1	8234.05441610307	0.271712465483135	0.122038267213087	2.22645299452431	0.0259838541720319	0.121855316117115
dre-miR-455-3p.path1	323.109621893863	0.0478078503554064	0.232860618469223	0.205306722406241	0.837332492209423	0.925831048296597
dre-miR-455-3p.path2	323.109621893863	0.0478078503554064	0.232860618469223	0.205306722406241	0.837332492209423	0.925831048296597
dre-miR-193b-3p.path1	5451.24998710856	-0.381277386913892	0.132975285814256	-2.86728007072286	0.00414016447888716	0.0341249920684032
dre-miR-26a-2-3p.path1	18.6580673355427	1.00052719757472	0.258289554931178	3.87366495653034	0.000107210780512338	0.00194408881995706
dre-let-7b.path1	10680.4546620056	-0.240605763084557	0.165435559802978	-1.45437754356501	0.145841662401356	0.344947236288425
dre-miR-92a-3p.path1	8095.79604968089	0.400054989497282	0.11394562126185	3.51092902971626	0.000446543596801588	0.0060729929165016
dre-miR-92a-3p.path2	7498.94113830905	0.39086097028574	0.115962569893252	3.37057871902582	0.000750104716335837	0.00927402194742489
dre-miR-212-5p.path1	29.2909981467425	0.817076572301239	0.298125645765731	2.74071212559588	0.00613061945645719	0.0414916261017677
dre-miR-212-5p.path2	26.4387779998936	0.83092978326804	0.309653987759003	2.68341379770873	0.00728747594867113	0.0450498513190579
dre-miR-451.path1	8726.26009166609	-1.17281189217678	0.34297147746518	-3.41956101085942	0.000627222654557998	0.00812402676379883
dre-miR-21.path1	69549.6813142062	0.141276477928903	0.16427564894233	0.859996468365799	0.389790989272229	0.609328443000266
dre-miR-21.path2	67762.4268245906	0.147362618409794	0.164450128296371	0.896093058341784	0.370203064192245	0.596427041788608
dre-miR-142a-3p.path1	199.334222742346	-0.530414770513525	0.190738814232114	-2.78084338863538	0.00542178858315924	0.0414916261017677
dre-miR-142a-3p.path2	199.334222742346	-0.530414770513525	0.190738814232114	-2.78084338863538	0.00542178858315924	0.0414916261017677
dre-miR-375.path1	34.991888841038	0.685645626849617	0.310824042777774	2.20589636735349	0.0273912566415927	0.122138062401856
dre-miR-375.path2	34.9637100516753	0.664642794222964	0.311588846294119	2.13307633481715	0.0329184647495096	0.13427838818361
dre-miR-26a-3p.path1	611.009671311075	-0.592145571456295	0.180532645942622	-3.2799916511748	0.00103810158593916	0.0112945452550181
dre-miR-9-3p.path1	46.7148496041242	-0.0290351181821421	0.327105764935922	-0.0887637005964413	0.929269706505388	0.975912587526893
dre-miR-9-3p.path2	46.7148496041242	-0.0290351181821421	0.327105764935922	-0.0887637005964413	0.929269706505388	0.975912587526893
dre-miR-9-3p.path3	46.3556547120316	-0.0253405877661659	0.324795321637762	-0.0780201747931204	0.937812004743775	0.977336648621865
dre-miR-9-3p.path4	46.7148496041242	-0.0290351181821421	0.327105764935922	-0.0887637005964413	0.929269706505388	0.975912587526893
dre-miR-9-3p.path5	46.3556547120316	-0.0253405877661659	0.324795321637762	-0.0780201747931204	0.937812004743775	0.977336648621865
dre-miR-199-5p.path1	571534.804143901	0.264279991208457	0.166090940097888	1.59117644257236	0.111569872907491	0.291798129142668
dre-miR-199-5p.path2	571539.93241369	0.264302673599034	0.166089351169331	1.5913282322933	0.111535726315139	0.291798129142668
dre-miR-199-5p.path3	571542.817591318	0.264298868434542	0.166090010006502	1.59129900964059	0.11154229959755	0.291798129142668
dre-miR-122.path1	46.9299614032888	1.03864026089626	0.287788576515964	3.6090392241078	0.00030733314267303	0.00488526006580054
dre-miR-101b.path1	143.874794668236	0.225920570826306	0.187314012548617	1.20610608759272	0.227776587906126	0.458275725493685
dre-miR-203a-3p.path1	184.455305388089	0.143396594799137	0.374800647989323	0.38259430865024	0.702020590809468	0.84162457932191
dre-miR-31.path1	10.0733953104401	0.439908190712194	0.337044919375954	1.30519157958736	0.191827620724929	0.416824677932354
dre-miR-130a.path1	448.828040158624	-0.237760283899519	0.166836217332604	-1.42511193133516	0.15412484825791	0.352285367446652
dre-miR-181a-5p.path1	13947.3272958144	-0.0541534107522794	0.203229938054868	-0.266463746781535	0.789882076256118	0.8951996864236
dre-miR-181a-5p.path2	13954.8626296982	-0.0552531766114886	0.203157325654193	-0.271972356564383	0.785643274696434	0.8951996864236
dre-miR-181a-5p.path3	13947.0793679803	-0.0542240542324747	0.20322720058889	-0.266814944433373	0.789611647266676	0.8951996864236
dre-miR-181a-5p.path4	13947.4383770419	-0.0541562468220002	0.203224283719323	-0.266485116005115	0.789865620816927	0.8951996864236
dre-miR-181a-5p.path5	13954.8181877693	-0.0552532546353613	0.203155458408032	-0.271975240381614	0.785641057289162	0.8951996864236
dre-miR-132-3p.path1	93.9595563642108	1.44002708507766	0.287516378526905	5.00850453270057	5.48545839503117e-07	2.4867411390808e-05
dre-miR-132-3p.path2	94.0146143789921	1.44051489782147	0.287259870037683	5.01467503147063	5.31231741818519e-07	2.4867411390808e-05
dre-miR-16c-5p.path1	3357.27310317695	-0.230441037211895	0.258544135087842	-0.891302512561738	0.37276690111788	0.596427041788608
dre-miR-216b.path1	15.5777905714625	-1.61565155335869	0.34442579246079	-4.69085529807591	2.72065339036444e-06	9.70744930215299e-05
dre-miR-730.path1	10.7189260352937	0.178999194577798	0.311090609787862	0.575392470701256	0.565025895122121	0.753367860162828
dre-miR-29a.path1	90.3758739145605	-0.286817791574681	0.212749078546237	-1.34815057030833	0.177609959102284	0.38959603932114
dre-miR-199-3p.path1	49492.909489424	0.21281201117308	0.172107826419179	1.23650397312417	0.216271289793288	0.449051838349423
dre-miR-199-3p.path2	49492.4405910305	0.212815904646965	0.172106271021723	1.23653777043431	0.216258735057704	0.449051838349423
dre-miR-17a-5p.path1	575.498135393931	-0.410674777465743	0.20259370350561	-2.02708559229419	0.0426536600590469	0.145022444200759
dre-miR-17a-5p.path2	588.230348976566	-0.409546798982809	0.199660799791123	-2.05121285405678	0.0402462226594272	0.145022444200759
dre-miR-30b.path1	5717.05489590699	-0.457069792558803	0.142047864634266	-3.21771674453277	0.00129215356812594	0.0135179142511637
dre-miR-454b.path1	3061.68134457462	-0.525339964241384	0.181938247410621	-2.88746303604724	0.00388362235126608	0.0331013729037849
dre-miR-457a.path1	1622.953720453	-0.290169597287639	0.289491570521325	-1.00234212956561	0.316178381633448	0.577514612869038
dre-miR-10c-5p.path1	30073.0645587333	0.450865382634691	0.21155862940145	2.13116044431889	0.0330759265011097	0.13427838818361
dre-miR-192.path1	92.836882282551	0.8745609159566	0.215408821995506	4.06000510032428	4.9071644006108e-05	0.000989191572851596
dre-miR-18a.path1	55.8848640802064	-0.619256205689124	0.236058991040536	-2.62331124503868	0.00870796815206506	0.0483381089257489
dre-miR-92b-3p.path1	1308.35695230547	0.234061710447155	0.131091773944921	1.78547977042021	0.0741835297785812	0.219344440786239
dre-miR-184.path1	129.502676216359	0.867821451883665	0.318326279822324	2.72620109269033	0.0064067952068906	0.0414916261017677
dre-miR-184.path2	129.502676216359	0.867821451883665	0.318326279822324	2.72620109269033	0.0064067952068906	0.0414916261017677
dre-miR-145-5p.path1	1878.68862742321	-0.487591831805252	0.17954621734663	-2.71568980405704	0.00661378534013065	0.0418360375003613
dre-miR-183-5p.path1	167.461619167159	0.599462864736121	0.300065796953021	1.99777139155242	0.0457414502557184	0.151727737433603
dre-let-7d-5p.path1	4023.24774300312	0.104871472249744	0.119680544808025	0.876261654874355	0.38088780563658	0.598852503659826
dre-let-7d-5p.path2	4023.55117241193	0.104946647425013	0.119692567569322	0.876801705872264	0.380594352391047	0.598852503659826
dre-miR-22b-3p.path1	277.67354136009	0.102733762399008	0.195246039965671	0.526175908187799	0.598765991388666	0.781312724051182
dre-miR-2188-3p.path1	491.216495391444	-1.45957650464932	0.337457477568962	-4.32521606918917	1.52382426377706e-05	0.000407849519588126
dre-miR-19a-3p.path1	384.009065386633	-0.509355937989862	0.203751661342288	-2.49988606048311	0.0124233255526683	0.0637574443457695
dre-miR-142a-5p.path1	1811.98570750907	-0.224297052134909	0.162552006941015	-1.37984794131948	0.167633468089103	0.373865231776288
dre-miR-724.path1	37.3741702572744	0.99028980760031	0.387877719668999	2.55309794139604	0.0106769468139565	0.0569437163411015
dre-miR-150.path1	575.319963869134	-0.734740967700031	0.170563406657009	-4.30772920229919	1.6493914395108e-05	0.000407849519588126
dre-miR-144-3p.path1	11269.1046459387	0.163047251603155	0.337384507101635	0.48326834271035	0.628905214870718	0.796988380787935
dre-miR-181a-3p.path1	161.32392800089	-0.0798915303775639	0.157218003697896	-0.508157644153023	0.611342792219011	0.791834473731291
dre-miR-458-3p.path1	874.820782988803	0.397685452148055	0.183431812232359	2.16802880213762	0.0301564951940875	0.128477946104936
dre-miR-737-5p.path1	1837.83175198502	-0.0262585682654961	0.13736605457958	-0.191157621479794	0.848402104469676	0.933755765480742
dre-miR-100-3p.path1	99.2232072577816	-0.37273497919883	0.183611350836437	-2.03002144203419	0.0423543597971116	0.145022444200759
dre-miR-222a-5p.path1	592.269254639579	0.280424714103546	0.170383783881913	1.64584156845524	0.0997963815605889	0.271446157844802
dre-miR-22b-5p.path1	405.156261417655	0.250142300837007	0.153603263556725	1.62849600356721	0.103419755946325	0.278516570469312
dre-miR-196a-5p.path1	1237.21197202745	0.196634145774822	0.216525750614033	0.908132844325438	0.363808039484899	0.596119197228269
dre-miR-196a-5p.path2	1237.21197202745	0.196634145774822	0.216525750614033	0.908132844325438	0.363808039484899	0.596119197228269
dre-miR-100-5p.path1	460694.790468586	0.573091769540379	0.282414998167286	2.02925401717126	0.0424324242374191	0.145022444200759
dre-miR-100-5p.path2	460694.96578543	0.573093141671431	0.282414810293528	2.02926022567933	0.0424317922039721	0.145022444200759
dre-miR-181a-3-3p.path1	23.4172280658587	-0.414588023785405	0.281153404480944	-1.47459720272925	0.140320867405875	0.337763503844231
dre-miR-30c-5p.path1	15777.7490088179	-0.108273461610786	0.12073012307768	-0.896822258195839	0.369813768838702	0.596427041788608
dre-miR-27a-3p.path1	1070.1848127032	0.487332387415996	0.289438263830762	1.68371790573255	0.0922361991984909	0.253416628100904
dre-miR-143.path1	16788.4817205467	0.168960652353385	0.117261904032047	1.44088272954539	0.149617815979441	0.348926759581663
dre-miR-93.path1	561.92404784831	-0.363537714337107	0.145410148288553	-2.5000848882686	0.0124163550731458	0.0637574443457695
dre-miR-193a-5p.path1	14.6248963538164	0.448828635229282	0.287760460222903	1.55973004380662	0.118823689210845	0.304906070427829
dre-miR-193a-5p.path2	14.6248963538164	0.448828635229282	0.287760460222903	1.55973004380662	0.118823689210845	0.304906070427829
dre-miR-129-5p.path1	66.1830016416906	0.118249112352979	0.309469482145522	0.382102660117467	0.702385218772329	0.84162457932191
dre-miR-129-5p.path2	66.1830016416906	0.118249112352979	0.309469482145522	0.382102660117467	0.702385218772329	0.84162457932191
dre-miR-129-5p.path3	66.1830016416906	0.118249112352979	0.309469482145522	0.382102660117467	0.702385218772329	0.84162457932191
dre-miR-129-5p.path4	66.1830016416906	0.118249112352979	0.309469482145522	0.382102660117467	0.702385218772329	0.84162457932191
dre-miR-138-5p.path1	23.3312019530892	0.208330198064363	0.287193237832561	0.725400777666719	0.468206196140897	0.707511585279578
dre-miR-138-5p.path2	23.0122882102136	0.18781591587349	0.300447997216199	0.625119546855691	0.531892599804799	0.73029556999094
dre-let-7g.path1	27547.8289996311	0.0649057296760031	0.104235442568222	0.622683878696275	0.533492278733898	0.73029556999094
dre-let-7g.path2	27555.6419696248	0.0647954066183904	0.104263228340416	0.621459815217264	0.534297126574254	0.73029556999094
dre-miR-196d.path1	622.576651972419	0.242892848217508	0.251666280936867	0.965138624504251	0.334475383235439	0.586786228583116
dre-miR-148.path1	4268.62285148352	0.388909983726928	0.17744094674989	2.19177135182395	0.0283960206858889	0.124576090750997
dre-miR-10b-3p.path1	127.692909076799	0.325522197341583	0.215511154129901	1.51046565852166	0.130924645769901	0.326711042655165
dre-miR-2188-5p.path1	8513.05072716069	-1.01503627156949	0.337889165448395	-3.00405095920282	0.002664106988675	0.0258798964614143
dre-miR-24b-5p.path1	72.046610568959	-0.098160853505882	0.208248783106553	-0.471363395461748	0.637381251118449	0.796988380787935
dre-miR-363-3p.path1	4496.93725675287	0.185180689662313	0.171175627342401	1.0818169183157	0.279333887486934	0.53506209434117
dre-miR-210-3p.path1	1524.2009926076	-0.720369040213006	0.219096891293844	-3.28790169481171	0.00100937078194618	0.0112945452550181
dre-miR-7132-5p.path1	13.716453892776	-0.621462838192372	0.308114246205284	-2.01698832769426	0.0436967314170585	0.146734703030122
dre-miR-20a-3p.path1	54.4413688173409	-0.0379870195021441	0.248795893997503	-0.152683466321697	0.878647899840656	0.940914286443537
dre-miR-140-5p.path1	90.6918428245923	-0.311451656692358	0.205048945101461	-1.51891372344416	0.128784214197371	0.324345428348935
dre-miR-1388-3p.path1	319.778581466809	-0.741359174496033	0.158377071567738	-4.68097539092933	2.85513214769206e-06	9.70744930215299e-05
dre-miR-193a-3p.path1	24.9958478920085	-0.253963199359384	0.258703988432135	-0.981674851240283	0.326260058792836	0.586786228583116
dre-miR-193a-3p.path2	25.0378154339603	-0.246290178182828	0.258577881156977	-0.952479682642733	0.340853765132839	0.586786228583116
dre-miR-99.path1	197738.066772983	0.653619306891967	0.314160913042062	2.08052396003973	0.0374775003079669	0.14378216159029
dre-miR-99.path2	165609.512658897	0.597038016836931	0.302922601453139	1.97092595261265	0.0487323461198767	0.157799977911982
dre-miR-145-3p.path1	5540.49618440639	0.462421030460184	0.310655471306188	1.48853335341521	0.136610292914663	0.335645268730075
dre-miR-731.path1	1036.46920909588	-0.253115370971895	0.170356815680905	-1.48579538752359	0.137333250562296	0.335645268730075
dre-miR-1388-5p.path1	3011.17912305486	-0.205582505738197	0.225663640471954	-0.91101298068329	0.362288534239242	0.596119197228269
dre-miR-223.path1	203.651111648902	-0.918993216115796	0.240764905173026	-3.81697330620241	0.000135098780075055	0.00229667926127593
dre-miR-205-5p.path1	141.234343414639	-0.211017498371665	0.334516093322081	-0.630814189763037	0.528162024245341	0.73029556999094
dre-miR-130c-3p.path1	563.546938016401	-0.0642769862875542	0.184966635551816	-0.347505841233447	0.7282113309532	0.864949703140919
dre-miR-130c-3p.path2	563.546938016401	-0.0642769862875542	0.184966635551816	-0.347505841233447	0.7282113309532	0.864949703140919
dre-miR-221-5p.path1	1501.03794786402	0.316375831482628	0.258440525345044	1.22417268367736	0.220887091593819	0.451739014387359
dre-miR-133c-5p.path1	11.5473401741902	-0.723139745839767	0.326790651268711	-2.2128532227966	0.0269077665464876	0.121981875010744
dre-miR-34a.path1	35.6013763723541	0.0594771967951808	0.278419359595031	0.213624501118357	0.830839891297181	0.925831048296597
dre-miR-15a-5p.path1	756.849978824213	-0.422212102507375	0.206879392298177	-2.04086109214221	0.0412646360987124	0.145022444200759
dre-miR-15a-5p.path2	749.259014743124	-0.45044758328263	0.214197601952004	-2.10295343728248	0.0354698399395875	0.14187935975835
dre-let-7h.path1	5871.53336561315	0.108984189652835	0.119260999564391	0.913829248881923	0.360806574853587	0.596119197228269
dre-miR-18c.path1	311.227250247854	-0.193589217808139	0.157806459881873	-1.22675090711148	0.219916227658914	0.451739014387359
dre-miR-199-3-3p.path1	771.645239813687	0.029005701321001	0.183371762327048	0.158179759810938	0.874315152286316	0.939975183485684
dre-miR-19d-3p.path1	210.376208647034	-0.886901002648801	0.213033445608814	-4.1632007599285	3.13817214274371e-05	0.000711319019021908
dre-miR-30e-5p.path1	21113.8750810678	0.345013493867771	0.188760790228967	1.82778157184693	0.0675823400015671	0.208890869095753
dre-miR-727-3p.path1	47.40881459013	-0.00794353913045475	0.268933303427996	-0.029537208777051	0.976436143565531	0.998461018984302
dre-let-7c-5p.path1	8067.54117136297	-0.220703445837628	0.128105814959386	-1.72282144965549	0.0849208186209484	0.239050466110763
dre-let-7c-5p.path2	8065.65084574936	-0.220561858590438	0.128157666174435	-1.72101962507832	0.0852472627551852	0.239050466110763
