# Supplementary material for: Integrative microRNAome analysis of skeletal muscle of Colossoma macropomum (tambaqui), Piaractus mesopotamicus (pacu), and the hybrid tambacu, based on next-generation sequencing data
Source: BMC Genomics. 2021 Apr 6;22:237. doi: 10.1186/s12864-021-07513-5 (PMC8022549; doi:10.1186/s12864-021-07513-5)
Supplement: Supplementary file 8 — Additional file 8. DESeq2 results. DESeq2 results showing only differential expressed miRNAs for TC vs PC, TC vs TQ and PC vs TQ contrasts. [file 12864_2021_7513_MOESM8_ESM.xlsx]

## Sheet: resSigTOP_PC.TQ.mean10
Additional file 6
miRNA	baseMean	log2FoldChange	lfcSE	stat	pvalue	padj
dre-miR-132-3p.path2	94.0146143789921	1.44051489782147	0.287259870037683	5.01467503147063	5.31231741818519e-07	2.4867411390808e-05	Up
dre-miR-132-3p.path1	93.9595563642108	1.44002708507766	0.287516378526905	5.00850453270057	5.48545839503117e-07	2.4867411390808e-05
dre-miR-499-5p.path1	1529.03346295541	1.31828295307616	0.325390290625423	4.05138994941222	5.09142721320675e-05	0.000989191572851596
dre-miR-7a.path3	15.0872938712734	1.27678095695125	0.382792280929394	3.33544070912639	0.000851643126006469	0.0100716056640765
dre-miR-499-3p.path1	84.8400097099617	1.19850803219891	0.333299778414247	3.59588607559566	0.00032328926906033	0.00488526006580054
dre-miR-489.path1	219.321495432835	1.1362366110581	0.158504194921688	7.16849551912161	7.58264149826906e-13	2.06247848752918e-10
dre-miR-122.path1	46.9299614032888	1.03864026089626	0.287788576515964	3.6090392241078	0.00030733314267303	0.00488526006580054
dre-miR-146b.path1	1876.4169941639	1.00598270712002	0.284363189598047	3.53766853066317	0.000403676476978299	0.00577894745989986
dre-miR-26a-2-3p.path1	18.6580673355427	1.00052719757472	0.258289554931178	3.87366495653034	0.000107210780512338	0.00194408881995706
dre-miR-27d.path1	1564.38229329835	0.881725080253345	0.1638437687356	5.38149901615247	7.38681074867006e-08	1.00460626181913e-05
dre-miR-192.path1	92.836882282551	0.8745609159566	0.215408821995506	4.06000510032428	4.9071644006108e-05	0.000989191572851596
dre-miR-184.path1	129.502676216359	0.867821451883665	0.318326279822324	2.72620109269033	0.0064067952068906	0.0414916261017677
dre-miR-184.path2	129.502676216359	0.867821451883665	0.318326279822324	2.72620109269033	0.0064067952068906	0.0414916261017677
dre-miR-212-5p.path2	26.4387779998936	0.83092978326804	0.309653987759003	2.68341379770873	0.00728747594867113	0.0450498513190579
dre-miR-212-5p.path1	29.2909981467425	0.817076572301239	0.298125645765731	2.74071212559588	0.00613061945645719	0.0414916261017677
dre-miR-155.path1	18.2429144650799	-0.808575426957622	0.308066290340076	-2.62467998710613	0.00867304395172958	0.0483381089257489	Down
dre-miR-19d-3p.path1	210.376208647034	-0.886901002648801	0.213033445608814	-4.1632007599285	3.13817214274371e-05	0.000711319019021908
dre-miR-223.path1	203.651111648902	-0.918993216115796	0.240764905173026	-3.81697330620241	0.000135098780075055	0.00229667926127593
dre-miR-210-5p.path1	730.631794149148	-1.01067899424562	0.193011220105366	-5.23637430867431	1.63761673818357e-07	1.48477250928644e-05
dre-miR-2188-5p.path1	8513.05072716069	-1.01503627156949	0.337889165448395	-3.00405095920282	0.002664106988675	0.0258798964614143
dre-miR-451.path1	8726.26009166609	-1.17281189217678	0.34297147746518	-3.41956101085942	0.000627222654557998	0.00812402676379883
dre-miR-216a.path1	60.0861488996495	-1.19826926904911	0.268143191676677	-4.46876633919523	7.86720115976571e-06	0.000237764301717364
dre-miR-2188-3p.path1	491.216495391444	-1.45957650464932	0.337457477568962	-4.32521606918917	1.52382426377706e-05	0.000407849519588126
dre-miR-216b.path1	15.5777905714625	-1.61565155335869	0.34442579246079	-4.69085529807591	2.72065339036444e-06	9.70744930215299e-05

## Sheet: resSigTOP_TC.PC.mean10
Additional file 6
miRNA	baseMean	log2FoldChange	lfcSE	stat	pvalue	padj
dre-miR-216b.path1	15.5777905714625	1.95011465502623	0.340385994598542	5.7291271849367	1.00948688517945e-08	5.75407524552286e-07	Up
dre-miR-216a.path1	60.0861488996495	1.52622128306155	0.265840256349306	5.74112176997053	9.4051427480573e-09	5.75407524552286e-07
dre-miR-2188-5p.path1	8513.05072716069	1.16367923053015	0.337884242397576	3.4440174607518	0.000573138687266677	0.00768680121745896
dre-miR-451.path1	8726.26009166609	1.01615109227537	0.3429713252676	2.96278731606069	0.00304867138767949	0.0239688647031353
dre-miR-144-3p.path1	11269.1046459387	1.00354412348832	0.337365113611222	2.97465292942173	0.00293320207989262	0.023884645507697
dre-miR-10a-5p.path1	14213.592117557	0.990777104704709	0.340276514723663	2.91168229905409	0.00359488067367977	0.0264397675354512
dre-miR-1388-5p.path1	3011.17912305486	0.799356542997587	0.225551690307215	3.54400599662462	0.000394096281772653	0.00599026348294433
dre-miR-210-5p.path1	730.631794149148	0.788278489052125	0.193049694427056	4.08329311989653	4.44019584970108e-05	0.00101236465373185
dre-miR-22a-5p.path1	637.171428879731	-0.757442401072745	0.163938747438118	-4.62027685894488	3.83228311111295e-06	0.000145626758222292	Down
dre-miR-138-5p.path1	23.3312019530892	-0.785285789697823	0.292269085886948	-2.68685888319224	0.00721274180000084	0.045680698066672
dre-miR-199-3-3p.path1	771.645239813687	-0.805140039326324	0.183969838425851	-4.37647848264452	1.20612091933259e-05	0.000392850813725473
dre-miR-375.path2	34.9637100516753	-0.814180847823428	0.31138383325534	-2.61471778836952	0.00893012074400544	0.0496601836495912
dre-miR-375.path1	34.991888841038	-0.824148790777728	0.310534081534674	-2.65397210736015	0.00795504022813181	0.0467129686944908
dre-miR-132-3p.path2	94.0146143789921	-0.85811978487659	0.283986194954239	-3.0216954208456	0.00251363330361694	0.0212262367860986
dre-miR-132-3p.path1	93.9595563642108	-0.860515272540314	0.284260772816621	-3.02720373273395	0.00246827538334665	0.0212262367860986

## Sheet: resSigTOP_TC.TQ.mean10
Additional file 6
miRNA	baseMean	log2FoldChange	lfcSE	stat	pvalue	padj
dre-miR-499-5p.path1	1529.03346295541	1.49580994425598	0.325374814820212	4.59719030522537	4.28226457570062e-06	0.000173839481127439	Up
dre-miR-499-3p.path1	84.8400097099617	1.23356812765229	0.333264295172544	3.70147101120935	0.000214353149095516	0.00282946156806081
dre-miR-144-3p.path1	11269.1046459387	1.16659137509147	0.337371902307041	3.45787947103479	0.000544444899790698	0.00474941074241266
dre-miR-122.path1	46.9299614032888	1.07694111084953	0.287673085211703	3.74362832747106	0.000181381898329977	0.00282946156806081
dre-miR-7a.path3	15.0872938712734	1.04984406425985	0.383640795786443	2.73652874196479	0.00620911706235268	0.0290652273981748
dre-miR-184.path1	129.502676216359	0.967557360144771	0.318216890342524	3.04055940934909	0.00236139100029773	0.0152050542458195
dre-miR-184.path2	129.502676216359	0.967557360144771	0.318216890342524	3.04055940934909	0.00236139100029773	0.0152050542458195
dre-miR-206-3p.path2	441.1028802628	0.930801815773025	0.289273833772995	3.21771867034286	0.00129214489302455	0.0094757292155134
dre-miR-10a-5p.path1	14213.592117557	0.857505087018255	0.340277162721551	2.52001950457061	0.0117348331603284	0.0499676766826888
dre-miR-27d.path1	1564.38229329835	0.816105786892291	0.163874902241003	4.98005353920568	6.35666852695428e-07	3.35632098223186e-05
dre-miR-192.path1	92.836882282551	0.800332526539842	0.215793277094779	3.70879268026653	0.00020824984869762	0.00282946156806081
dre-miR-27b-3p.path1	36987.3588290635	0.796942141264382	0.179211602371708	4.44693385203611	8.71046454557549e-06	0.000287445330003991
dre-miR-363-3p.path1	4496.93725675287	0.783911546005418	0.171091592773992	4.58182388330995	4.60938018140936e-06	0.000173839481127439
dre-miR-212-5p.path1	29.2909981467425	0.758083013615199	0.29863014112221	2.53853482694825	0.0111317722803312	0.0481768505247122
dre-miR-187.path1	122.633763544298	-0.771077479498364	0.216797753497793	-3.55666729501518	0.000375589333197706	0.0036724290357109	Down
dre-miR-18a.path1	55.8848640802064	-0.772496606919669	0.237481819574854	-3.25286629647109	0.00114247240355621	0.00861750612968111
dre-miR-199-3-3p.path1	771.645239813687	-0.776134338005323	0.184124513144455	-4.21526892183229	2.49480725984822e-05	0.000598753742363573
dre-miR-29a.path1	90.3758739145605	-0.788357562619249	0.215883861928164	-3.65176699906164	0.000260442132461212	0.00295632195436478
dre-miR-221-3p.path1	1725.28563207466	-0.810494830489444	0.128295583050665	-6.31740244844884	2.65996238737264e-10	2.34076690088793e-08
dre-miR-190a.path1	27.1676594687689	-0.815779490936263	0.279984240123004	-2.91366217819214	0.00357216236463421	0.0193213894766877
dre-miR-727-5p.path1	35.7610546293005	-0.847542177958638	0.276486240994108	-3.06540453843668	0.00217375757892596	0.0147146666881142
dre-miR-19d-3p.path1	210.376208647034	-0.928688683649729	0.213195954650326	-4.35603332705314	1.32440620216579e-05	0.000349643237371769
dre-miR-223.path1	203.651111648902	-1.00025248763242	0.241001613353976	-4.15039747540309	3.31898410096209e-05	0.000674009078964609
dre-miR-155.path1	18.2429144650799	-1.0467224627299	0.311653579840957	-3.35860882221877	0.000783358708190829	0.00608254996948173
