# Supplementary material for: Integrative microRNAome analysis of skeletal muscle of Colossoma macropomum (tambaqui), Piaractus mesopotamicus (pacu), and the hybrid tambacu, based on next-generation sequencing data
Source: BMC Genomics. 2021 Apr 6;22:237. doi: 10.1186/s12864-021-07513-5 (PMC8022549; doi:10.1186/s12864-021-07513-5)
Supplement: Supplementary file 9 — Additional file 9. Perl script. Perl script used for filtering reads by size. [file 12864_2021_7513_MOESM9_ESM.txt]

#!/usr/bin/perl

use warnings;
use strict;
use Bio::SeqIO;


my $file = $ARGV[0]; 
my $min = $ARGV[1];
my $max = $ARGV[2];
my $out = $ARGV[3];

open (FILE, ">>$out") or die ("Error : Cannot open file $out for writing..!\n");

my $seq_in  = Bio::SeqIO->new( -format => 'fasta',-file => $file);

while( my $seq1 = $seq_in->next_seq() ) {	
	
	my $id  = $seq1->primary_id;
	chomp $id;
	my $seq = $seq1->seq;
	chomp $seq;
	my $lseq = length($seq);
	if($lseq>=$min && $lseq <=$max){
		print FILE ">",$id,"\n",$seq,"\n";	
	}
}
